# Supplementary material for: Crystal structure and Hirshfeld surface analysis of (succinato-κO)[N,N,N′,N′-tetra­kis­(2-hy­droxy­eth­yl)ethyl­enedi­amine-κ5 O,N,N′,O′,O′′]nickel(II) tetra­hydrate
Source: Acta Crystallogr E Crystallogr Commun. 2018 Nov 6;74(Pt 12):1700–4. doi: 10.1107/S2056989018015359 (PMC6281127; doi:10.1107/S2056989018015359)
Supplement: Supplementary file 1 [file e-74-01700-sup1.cif]

##############################################################################
#                                                                            #
# This CIF contains the data in a paper accepted for publication in          #
# Acta Crystallographica Section E. It conforms to the requirements of       #
# Notes for Authors for Acta Crystallographica Section E, and has been       #
# peer reviewed under the auspices of the IUCr Commission on Journals.       #
#                                                                            #
# Full details of the Crystallographic Information File format               #
# are given in the paper "The Crystallographic Information File (CIF):       #
# a New Standard Archive File for Crystallography" by S. R. Hall, F. H.      #
# Allen and I. D. Brown [Acta Cryst. (1991), A47, 655-685].                  #
#                                                                            #
# The current version of the core CIF dictionary is obtainable from          #
# ftp://ftp.iucr.org/pub/cif_core.dic.                                       #
#                                                                            #
# Software is freely available for graphical display of the structure(s)     #
# in this CIF. For information consult the CIF software page                 #
# http://www.iucr.org/resources/cif/software.                                #
#                                                                            #
# This file may be used for bona fide research purposes within the           #
# scientific community so long as proper attribution is given to the journal # 
# article from which it was obtained.                                        #
#                                                                            #
##############################################################################
data_I
_audit_creation_method     'SHELXL-2018/3'
_journal_date_recd_electronic     2018-10-09
_journal_date_accepted     2018-10-30
_journal_name_full     'Acta Crystallographica, Section E'
_journal_year     2018
_journal_volume     74
_journal_issue     12
_journal_page_first     1700
_journal_page_last     1704
_journal_paper_category     GM
_journal_paper_doi     10.1107/S2056989018015359
_journal_coeditor_code     XU5943
_publ_contact_author_name     'Snizhana V. Gaidai'
_publ_contact_author_address
;
O. O. Bohomolets National Medical University Department of General Chemistry,
Shevchenko Blvd. 13, 01601 Kiev, Ukraine
;
_publ_contact_author_email     gaidaisv77@ukr.net
_publ_contact_author_fax     '+380 44 2393393'
_publ_contact_author_phone     '+380 44 2393393'
_publ_section_title
;\
Crystal structure and Hirshfeld surface analysis of
(succinato-\k<i>O</i>)[<i>N</i>,<i>N</i>,<i>N</i>',<i>N</i>'-tetrakis(2-\
hydroxyethyl)ethylenediamine-\k^5^<i>O</i>,<i>N</i>,<i>N</i>',<i>O</i>',\
<i>O</i>'']nickel(II) tetrahydrate
;
loop_
    _publ_author_name
    _publ_author_footnote
    _publ_author_address
    'Kansiz, Sevgi' .
;
Ondokuz May\?is University, Faculty of Arts and Sciences, Department of Physics,
55139, Kurupelit, Samsun,
Turkey
;
    'Dege, Necmi' .
;
Ondokuz May\?is University, Faculty of Arts and Sciences, Department of Physics,
55139, Kurupelit, Samsun,
Turkey
;
    'Topcu, Yildiray' .
;
Ondokuz May\?is University, Faculty of Engineering,
Chemical Engineering Department, 55139, Samsun,
Turkey
;
    'Atalay, Yusuf' .
;
Sakarya University, Faculty of Arts and Sciences, Department of Physics, 54187,
Sakarya,
Turkey
;
    'Gaidai, Snizhana V.' .
;
Taras Shevchenko National University of Kyiv, Department of Chemistry,
64, Vladimirska Str., Kiev 01601, Ukraine
;
_publ_section_synopsis
;
One O atom of the succinate anion and three O atoms and two N atoms from a
tetrakis(2-hydroxyethyl)ethylenediamine ligand coordinate to the Ni^II^ cation
to form the complex which has a distorted octahedral geometry.
;
_chemical_name_systematic
;\
(Succinato-\k<i>O</i>)[<i>N</i>,<i>N</i>,<i>N</i>',<i>N</i>'-tetrakis(2-\
hydroxyethyl)ethylenediamine-\k^5^<i>O</i>,<i>N</i>,<i>N</i>',<i>O</i>',\
<i>O</i>'']nickel(II) tetrahydrate
;
_chemical_name_common     ?
_chemical_formula_moiety     'C14 H28 N2 Ni O8, 4(H2 O)'
_chemical_formula_sum     'C14 H36 N2 Ni O12'
_chemical_formula_iupac     '[Ni (C10 H24 N2 O4) (C4 H4 O4)], 4H2 O'
_chemical_formula_weight     483.16
_chemical_melting_point     ?
_space_group_crystal_system     monoclinic
_space_group_name_H-M_alt     'P 21/c'
_space_group_name_Hall     '-P 2ybc'
loop_
    _symmetry_equiv_pos_as_xyz
    'x, y, z'
    '-x, y+1/2, -z+1/2'
    '-x, -y, -z'
    'x, -y-1/2, z-1/2'
_cell_length_a     10.1369(6)
_cell_length_b     10.8182(5)
_cell_length_c     19.7771(12)
_cell_angle_alpha     90
_cell_angle_beta     90.172(5)
_cell_angle_gamma     90
_cell_volume     2168.8(2)
_cell_formula_units_Z     4
_cell_measurement_reflns_used     18670
_cell_measurement_theta_min     1.88
_cell_measurement_theta_max     27.70
_cell_measurement_temperature     296(2)
_exptl_crystal_description     'prism'
_exptl_crystal_colour     'blue'
_exptl_crystal_size_max     0.640
_exptl_crystal_size_mid     0.533
_exptl_crystal_size_min     0.420
_exptl_crystal_density_diffrn     1.480
_exptl_crystal_density_meas     ?
_exptl_crystal_density_method     ?
_exptl_crystal_F_000     1032
_exptl_absorpt_coefficient_mu     0.956
_exptl_absorpt_correction_type     integration
_exptl_absorpt_process_details
;
(X-RED32; Stoe & Cie, 2002)
;
_exptl_absorpt_correction_T_min     0.6053
_exptl_absorpt_correction_T_max     0.7345
_diffrn_ambient_temperature     296(2)
_diffrn_source     'sealed X-ray tube, 12 x 0.4 mm long-fine focus'
_diffrn_radiation_type     MoK\a
_diffrn_radiation_wavelength     0.71073
_diffrn_measurement_device_type     'Stoe IPDS 2'
_diffrn_measurement_method     'rotation method'
_diffrn_detector_area_resol_mean     6.67
_diffrn_reflns_number     11333
_diffrn_reflns_av_R_equivalents     0.0502
_diffrn_reflns_av_unetI/netI     0.0438
_diffrn_reflns_theta_min     2.059
_diffrn_reflns_theta_max     26.500
_diffrn_reflns_theta_full     25.242
_diffrn_measured_fraction_theta_max     0.995
_diffrn_measured_fraction_theta_full     0.994
_diffrn_reflns_limit_h_min     -11
_diffrn_reflns_limit_h_max     12
_diffrn_reflns_limit_k_min     -13
_diffrn_reflns_limit_k_max     13
_diffrn_reflns_limit_l_min     -24
_diffrn_reflns_limit_l_max     24
_refine_special_details     ?
_reflns_number_total     4472
_reflns_number_gt     3581
_reflns_threshold_expression     'I > 2\s(I)'
_refine_ls_structure_factor_coef     Fsqd
_refine_ls_matrix_type     full
_refine_ls_R_factor_all     0.0540
_refine_ls_R_factor_gt     0.0406
_refine_ls_wR_factor_gt     0.1082
_refine_ls_wR_factor_ref     0.1133
_refine_ls_goodness_of_fit_ref     1.056
_refine_ls_restrained_S_all     1.064
_refine_ls_number_reflns     4472
_refine_ls_number_parameters     283
_refine_ls_number_restraints     14
_refine_ls_hydrogen_treatment     mixed
_refine_ls_weighting_scheme     calc
_refine_ls_weighting_details
              'w=1/[\s^2^(Fo^2^)+(0.0674P)^2^+0.0617P] where P=(Fo^2^+2Fc^2^)/3'
_atom_sites_solution_hydrogens     mixed
_atom_sites_solution_primary     ?
_atom_sites_solution_secondary     ?
_refine_ls_shift/su_max     0.003
_refine_ls_shift/su_mean     0.000
_refine_diff_density_max     0.526
_refine_diff_density_min     -0.430
_refine_ls_extinction_method     none
_refine_ls_extinction_coef     .
loop_
    _atom_type_symbol
    _atom_type_description
    _atom_type_scat_dispersion_real
    _atom_type_scat_dispersion_imag
    _atom_type_scat_source
    'C' 'C' 0.0033 0.0016
                         'International Tables Vol C Tables 4.2.6.8 and 6.1.1.4'
    'H' 'H' 0.0000 0.0000
                         'International Tables Vol C Tables 4.2.6.8 and 6.1.1.4'
    'N' 'N' 0.0061 0.0033
                         'International Tables Vol C Tables 4.2.6.8 and 6.1.1.4'
    'Ni' 'Ni' 0.3393 1.1124
                         'International Tables Vol C Tables 4.2.6.8 and 6.1.1.4'
    'O' 'O' 0.0106 0.0060
                         'International Tables Vol C Tables 4.2.6.8 and 6.1.1.4'
_computing_data_collection
;
X-AREA (Stoe & Cie, 2002)
;
_computing_cell_refinement
;
X-AREA (Stoe & Cie, 2002)
;
_computing_data_reduction
;
X-RED (Stoe & Cie, 2002)
;
_computing_structure_solution
;
SHELXT2014 (Sheldrick, 2015a)
;
_computing_structure_refinement
;
SHELXL2018 (Sheldrick, 2015b)
;
_computing_molecular_graphics
;
ORTEP-3 for Windows (Farrugia, 2012)
;
_computing_publication_material
;
WinGX (Farrugia, 2012) and PLATON (Spek, 2009)
;
loop_
    _atom_site_type_symbol
    _atom_site_label
    _atom_site_fract_x
    _atom_site_fract_y
    _atom_site_fract_z
    _atom_site_U_iso_or_equiv
    _atom_site_adp_type
    _atom_site_calc_flag
    _atom_site_occupancy
    _atom_site_disorder_assembly
    _atom_site_disorder_group
    Ni Ni1 0.78305(3) 0.48644(3) 0.27834(2) 0.03216(11) Uani d 1 . .
    O O6 0.71228(19) 0.64974(17) 0.23851(8) 0.0399(4) Uani d 1 . .
    O O7 0.83482(18) 0.31821(16) 0.32148(8) 0.0389(4) Uani d 1 . .
    O O4 0.7758(2) 0.55541(16) 0.37302(8) 0.0402(4) Uani d 1 . .
    O O5 0.98373(19) 0.53962(19) 0.27746(9) 0.0441(4) Uani d 1 . .
    O O1 1.0038(2) 0.6832(2) 0.57591(9) 0.0506(5) Uani d 1 . .
    O O3 0.7525(2) 0.75762(18) 0.35312(9) 0.0492(5) Uani d 1 . .
    O O2 0.8782(2) 0.5373(2) 0.62081(10) 0.0505(5) Uani d 1 . .
    O O8 0.3602(2) 0.5662(2) 0.36159(13) 0.0616(6) Uani d 1 . .
    H H8 0.289310 0.530698 0.365865 0.092 Uiso calc 1 . .
    N N1 0.6030(2) 0.3883(2) 0.25904(10) 0.0386(5) Uani d 1 . .
    N N2 0.8286(2) 0.4497(2) 0.17844(10) 0.0399(5) Uani d 1 . .
    O O11 0.6745(3) 0.9685(3) 0.43095(17) 0.0797(8) Uani d 1 . .
    H H11C 0.743874 1.002983 0.446171 0.120 Uiso d 1 . .
    H H11D 0.695813 0.910368 0.404223 0.120 Uiso d 1 . .
    C C1 0.9109(3) 0.6073(2) 0.57295(12) 0.0406(6) Uani d 1 . .
    C C4 0.7866(3) 0.6676(2) 0.38981(12) 0.0394(6) Uani d 1 . .
    O O12 0.9026(3) 1.0865(3) 0.48350(16) 0.0815(8) Uani d 1 . .
    C C11 0.6166(3) 0.2652(2) 0.29282(14) 0.0443(6) Uani d 1 . .
    H H11A 0.644685 0.204241 0.259896 0.053 Uiso calc 1 . .
    H H11B 0.531595 0.239664 0.310360 0.053 Uiso calc 1 . .
    C C10 0.6021(3) 0.3719(3) 0.18425(14) 0.0497(7) Uani d 1 . .
    H H10A 0.566366 0.445588 0.163106 0.060 Uiso calc 1 . .
    H H10B 0.545229 0.302940 0.172542 0.060 Uiso calc 1 . .
    C C12 0.7148(3) 0.2705(2) 0.34949(14) 0.0440(6) Uani d 1 . .
    H H12A 0.683244 0.324126 0.385255 0.053 Uiso calc 1 . .
    H H12B 0.729239 0.188620 0.368117 0.053 Uiso calc 1 . .
    C C6 0.8042(3) 0.5651(3) 0.13822(13) 0.0471(7) Uani d 1 . .
    H H6A 0.722563 0.556087 0.113029 0.057 Uiso calc 1 . .
    H H6B 0.875128 0.575787 0.105906 0.057 Uiso calc 1 . .
    C C5 0.7955(3) 0.6798(3) 0.18258(13) 0.0466(6) Uani d 1 . .
    H H5A 0.882565 0.703352 0.198508 0.056 Uiso calc 1 . .
    H H5B 0.758527 0.748288 0.157150 0.056 Uiso calc 1 . .
    C C9 0.7392(3) 0.3480(3) 0.15738(14) 0.0503(7) Uani d 1 . .
    H H9A 0.771937 0.269966 0.174776 0.060 Uiso calc 1 . .
    H H9B 0.736540 0.342881 0.108427 0.060 Uiso calc 1 . .
    O O10 0.5320(4) 0.8538(4) 0.54221(19) 0.1024(10) Uani d 1 . .
    H H10C 0.461361 0.887695 0.555905 0.154 Uiso d 1 . .
    H H10D 0.555241 0.886225 0.504954 0.154 Uiso d 1 . .
    C C8 0.9674(3) 0.4115(3) 0.17774(13) 0.0481(7) Uani d 1 . .
    H H8A 0.998072 0.406052 0.131423 0.058 Uiso calc 1 . .
    H H8B 0.975995 0.330382 0.198239 0.058 Uiso calc 1 . .
    C C13 0.4778(3) 0.4508(3) 0.27750(14) 0.0471(6) Uani d 1 . .
    H H13A 0.404622 0.399473 0.262823 0.057 Uiso calc 1 . .
    H H13B 0.472178 0.528317 0.253025 0.057 Uiso calc 1 . .
    C C3 0.8508(4) 0.6932(3) 0.45697(14) 0.0549(8) Uani d 1 . .
    H H3A 0.944899 0.702764 0.450027 0.066 Uiso calc 1 . .
    H H3B 0.817365 0.771168 0.474064 0.066 Uiso calc 1 . .
    C C14 0.4626(3) 0.4768(3) 0.35170(17) 0.0541(7) Uani d 1 . .
    H H14A 0.440785 0.401067 0.375403 0.065 Uiso calc 1 . .
    H H14B 0.545096 0.508051 0.369923 0.065 Uiso calc 1 . .
    C C2 0.8295(3) 0.5965(3) 0.50927(13) 0.0526(7) Uani d 1 . .
    H H2A 0.847406 0.516578 0.489003 0.063 Uiso calc 1 . .
    H H2B 0.737092 0.597494 0.521824 0.063 Uiso calc 1 . .
    C C7 1.0510(3) 0.5040(3) 0.21648(15) 0.0497(7) Uani d 1 . .
    H H7A 1.135643 0.467410 0.227709 0.060 Uiso calc 1 . .
    H H7B 1.066719 0.576359 0.188659 0.060 Uiso calc 1 . .
    O O9 0.4560(5) 0.6270(4) 0.49044(17) 0.1286(14) Uani d 1 . .
    H H6 0.691139 0.719062 0.257744 0.193 Uiso d 1 . .
    H H7 0.897531 0.295947 0.348879 0.193 Uiso d 1 . .
    H H5 1.041734 0.531317 0.309305 0.193 Uiso d 1 . .
    H H9C 0.418851 0.624575 0.451870 0.193 Uiso d 1 . .
    H H9D 0.466146 0.701837 0.502467 0.193 Uiso d 1 . .
    H H12C 0.872(6) 1.154(3) 0.474(3) 0.16(3) Uiso d 1 . .
    H H12D 0.980(4) 1.105(5) 0.497(5) 0.31(7) Uiso d 1 . .
loop_
    _atom_site_aniso_label
    _atom_site_aniso_U_11
    _atom_site_aniso_U_22
    _atom_site_aniso_U_33
    _atom_site_aniso_U_12
    _atom_site_aniso_U_13
    _atom_site_aniso_U_23
    Ni1 0.03494(19) 0.03014(17) 0.03141(16) -0.00050(13) 0.00031(11) 0.00160(11)
    O6 0.0440(11) 0.0373(9) 0.0383(8) 0.0033(8) 0.0026(8) 0.0053(7)
    O7 0.0389(10) 0.0347(9) 0.0430(9) -0.0009(8) -0.0022(7) 0.0043(7)
    O4 0.0511(12) 0.0348(9) 0.0347(8) -0.0036(8) 0.0008(8) -0.0006(7)
    O5 0.0371(10) 0.0524(11) 0.0426(9) -0.0040(9) 0.0011(8) 0.0039(8)
    O1 0.0493(12) 0.0560(12) 0.0465(10) -0.0098(10) -0.0097(9) 0.0051(9)
    O3 0.0676(14) 0.0370(10) 0.0430(10) 0.0029(10) -0.0090(9) 0.0004(7)
    O2 0.0459(12) 0.0616(12) 0.0440(10) -0.0027(10) -0.0038(9) 0.0104(9)
    O8 0.0498(13) 0.0501(12) 0.0850(15) 0.0042(11) 0.0207(12) 0.0023(11)
    N1 0.0355(12) 0.0367(11) 0.0436(11) -0.0007(9) -0.0011(9) 0.0018(9)
    N2 0.0431(13) 0.0413(12) 0.0353(10) 0.0015(10) 0.0025(9) 0.0001(8)
    O11 0.078(2) 0.0564(15) 0.105(2) 0.0042(14) -0.0075(16) -0.0150(14)
    C1 0.0422(15) 0.0420(13) 0.0377(12) 0.0054(12) -0.0007(11) -0.0029(10)
    C4 0.0412(15) 0.0406(13) 0.0365(12) -0.0024(12) 0.0000(10) -0.0012(10)
    O12 0.084(2) 0.0730(19) 0.0877(19) -0.0127(17) -0.0047(16) 0.0158(15)
    C11 0.0403(15) 0.0357(13) 0.0569(15) -0.0048(12) -0.0007(12) 0.0024(11)
    C10 0.0470(17) 0.0567(17) 0.0454(14) -0.0053(14) -0.0102(12) -0.0041(12)
    C12 0.0466(17) 0.0352(13) 0.0502(14) -0.0007(12) 0.0006(12) 0.0089(10)
    C6 0.0526(18) 0.0538(16) 0.0349(12) 0.0035(14) 0.0035(12) 0.0078(11)
    C5 0.0525(17) 0.0430(14) 0.0443(13) 0.0039(13) 0.0047(12) 0.0128(11)
    C9 0.0567(19) 0.0506(16) 0.0435(14) -0.0023(14) -0.0016(13) -0.0111(12)
    O10 0.092(3) 0.099(3) 0.116(3) -0.004(2) 0.0061(19) -0.003(2)
    C8 0.0487(17) 0.0528(16) 0.0428(13) 0.0102(14) 0.0098(12) 0.0016(12)
    C13 0.0362(15) 0.0455(15) 0.0595(16) 0.0018(12) -0.0024(12) 0.0058(12)
    C3 0.078(2) 0.0388(14) 0.0481(15) -0.0040(15) -0.0195(15) -0.0021(11)
    C14 0.0411(16) 0.0563(17) 0.0649(18) 0.0046(14) 0.0074(14) 0.0001(14)
    C2 0.0541(19) 0.0646(19) 0.0392(13) -0.0101(15) -0.0058(12) 0.0018(12)
    C7 0.0404(15) 0.0591(18) 0.0498(15) 0.0021(14) 0.0105(12) 0.0077(13)
    O9 0.180(4) 0.106(3) 0.100(2) -0.014(3) -0.013(2) -0.017(2)
_geom_special_details
;
 All esds (except the esd in the dihedral angle between two l.s. planes)
 are estimated using the full covariance matrix.  The cell esds are taken
 into account individually in the estimation of esds in distances, angles
 and torsion angles; correlations between esds in cell parameters are only
 used when they are defined by crystal symmetry.  An approximate (isotropic)
 treatment of cell esds is used for estimating esds involving l.s. planes.
;
loop_
    _geom_bond_atom_site_label_1
    _geom_bond_atom_site_label_2
    _geom_bond_site_symmetry_2
    _geom_bond_distance
    _geom_bond_publ_flag
    Ni1 O4 . 2.0172(16) y
    Ni1 O6 . 2.0622(18) y
    Ni1 N2 . 2.069(2) y
    Ni1 O7 . 2.0768(17) y
    Ni1 O5 . 2.114(2) y
    Ni1 N1 . 2.145(2) y
    O6 C5 . 1.431(3) ?
    O6 H6 . 0.8680 ?
    O7 C12 . 1.434(3) ?
    O7 H7 . 0.8681 ?
    O4 C4 . 1.263(3) y
    O5 C7 . 1.440(3) ?
    O5 H5 . 0.8650 ?
    O1 C1 . 1.250(3) y
    O3 C4 . 1.262(3) ?
    O2 C1 . 1.257(3) ?
    O8 C14 . 1.433(4) ?
    O8 H8 . 0.8200 ?
    N1 C13 . 1.485(4) ?
    N1 C10 . 1.490(3) ?
    N1 C11 . 1.497(3) ?
    N2 C8 . 1.467(4) ?
    N2 C9 . 1.484(4) ?
    N2 C6 . 1.500(3) ?
    O11 H11C . 0.8500 ?
    O11 H11D . 0.8500 ?
    C1 C2 . 1.508(4) ?
    C4 C3 . 1.503(4) ?
    O12 H12C . 0.816(10) ?
    O12 H12D . 0.851(9) ?
    C11 C12 . 1.498(4) ?
    C11 H11A . 0.9700 ?
    C11 H11B . 0.9700 ?
    C10 C9 . 1.512(4) ?
    C10 H10A . 0.9700 ?
    C10 H10B . 0.9700 ?
    C12 H12A . 0.9700 ?
    C12 H12B . 0.9700 ?
    C6 C5 . 1.522(4) ?
    C6 H6A . 0.9700 ?
    C6 H6B . 0.9700 ?
    C5 H5A . 0.9700 ?
    C5 H5B . 0.9700 ?
    C9 H9A . 0.9700 ?
    C9 H9B . 0.9700 ?
    O10 H10C . 0.8500 ?
    O10 H10D . 0.8501 ?
    C8 C7 . 1.518(4) ?
    C8 H8A . 0.9700 ?
    C8 H8B . 0.9700 ?
    C13 C14 . 1.502(4) ?
    C13 H13A . 0.9700 ?
    C13 H13B . 0.9700 ?
    C3 C2 . 1.488(4) ?
    C3 H3A . 0.9700 ?
    C3 H3B . 0.9700 ?
    C14 H14A . 0.9700 ?
    C14 H14B . 0.9700 ?
    C2 H2A . 0.9700 ?
    C2 H2B . 0.9700 ?
    C7 H7A . 0.9700 ?
    C7 H7B . 0.9700 ?
    O9 H9C . 0.8500 ?
    O9 H9D . 0.8500 ?
loop_
    _geom_angle_atom_site_label_1
    _geom_angle_atom_site_label_2
    _geom_angle_atom_site_label_3
    _geom_angle_site_symmetry_1
    _geom_angle_site_symmetry_3
    _geom_angle
    _geom_angle_publ_flag
    O4 Ni1 O6 . . 91.38(7) ?
    O4 Ni1 N2 . . 165.11(9) y
    O6 Ni1 N2 . . 83.00(8) ?
    O4 Ni1 O7 . . 87.29(7) ?
    O6 Ni1 O7 . . 174.18(7) y
    N2 Ni1 O7 . . 99.62(8) ?
    O4 Ni1 O5 . . 86.84(8) ?
    O6 Ni1 O5 . . 95.59(8) y
    N2 Ni1 O5 . . 80.03(8) ?
    O7 Ni1 O5 . . 90.00(7) ?
    O4 Ni1 N1 . . 108.35(8) y
    O6 Ni1 N1 . . 93.50(8) ?
    N2 Ni1 N1 . . 85.82(9) y
    O7 Ni1 N1 . . 81.56(8) ?
    O5 Ni1 N1 . . 162.10(8) y
    C5 O6 Ni1 . . 106.55(15) ?
    C5 O6 H6 . . 106.8 ?
    Ni1 O6 H6 . . 131.2 ?
    C12 O7 Ni1 . . 105.11(15) ?
    C12 O7 H7 . . 106.2 ?
    Ni1 O7 H7 . . 133.1 ?
    C4 O4 Ni1 . . 126.59(16) ?
    C7 O5 Ni1 . . 113.10(17) ?
    C7 O5 H5 . . 105.0 ?
    Ni1 O5 H5 . . 128.2 ?
    C14 O8 H8 . . 109.5 ?
    C13 N1 C10 . . 107.2(2) ?
    C13 N1 C11 . . 111.9(2) ?
    C10 N1 C11 . . 109.7(2) ?
    C13 N1 Ni1 . . 117.32(17) ?
    C10 N1 Ni1 . . 103.81(17) ?
    C11 N1 Ni1 . . 106.49(16) ?
    C8 N2 C9 . . 111.9(2) ?
    C8 N2 C6 . . 112.7(2) ?
    C9 N2 C6 . . 111.6(2) ?
    C8 N2 Ni1 . . 106.26(15) ?
    C9 N2 Ni1 . . 105.82(16) ?
    C6 N2 Ni1 . . 108.03(16) ?
    H11C O11 H11D . . 109.5 ?
    O1 C1 O2 . . 124.1(2) ?
    O1 C1 C2 . . 120.0(2) ?
    O2 C1 C2 . . 116.0(3) ?
    O3 C4 O4 . . 124.6(2) ?
    O3 C4 C3 . . 118.8(2) ?
    O4 C4 C3 . . 116.5(2) ?
    H12C O12 H12D . . 101.8(15) ?
    N1 C11 C12 . . 111.1(2) ?
    N1 C11 H11A . . 109.4 ?
    C12 C11 H11A . . 109.4 ?
    N1 C11 H11B . . 109.4 ?
    C12 C11 H11B . . 109.4 ?
    H11A C11 H11B . . 108.0 ?
    N1 C10 C9 . . 111.5(2) ?
    N1 C10 H10A . . 109.3 ?
    C9 C10 H10A . . 109.3 ?
    N1 C10 H10B . . 109.3 ?
    C9 C10 H10B . . 109.3 ?
    H10A C10 H10B . . 108.0 ?
    O7 C12 C11 . . 106.7(2) ?
    O7 C12 H12A . . 110.4 ?
    C11 C12 H12A . . 110.4 ?
    O7 C12 H12B . . 110.4 ?
    C11 C12 H12B . . 110.4 ?
    H12A C12 H12B . . 108.6 ?
    N2 C6 C5 . . 112.5(2) ?
    N2 C6 H6A . . 109.1 ?
    C5 C6 H6A . . 109.1 ?
    N2 C6 H6B . . 109.1 ?
    C5 C6 H6B . . 109.1 ?
    H6A C6 H6B . . 107.8 ?
    O6 C5 C6 . . 107.2(2) ?
    O6 C5 H5A . . 110.3 ?
    C6 C5 H5A . . 110.3 ?
    O6 C5 H5B . . 110.3 ?
    C6 C5 H5B . . 110.3 ?
    H5A C5 H5B . . 108.5 ?
    N2 C9 C10 . . 109.6(2) ?
    N2 C9 H9A . . 109.7 ?
    C10 C9 H9A . . 109.7 ?
    N2 C9 H9B . . 109.7 ?
    C10 C9 H9B . . 109.7 ?
    H9A C9 H9B . . 108.2 ?
    H10C O10 H10D . . 109.5 ?
    N2 C8 C7 . . 110.1(2) ?
    N2 C8 H8A . . 109.6 ?
    C7 C8 H8A . . 109.6 ?
    N2 C8 H8B . . 109.6 ?
    C7 C8 H8B . . 109.6 ?
    H8A C8 H8B . . 108.2 ?
    N1 C13 C14 . . 114.5(2) ?
    N1 C13 H13A . . 108.6 ?
    C14 C13 H13A . . 108.6 ?
    N1 C13 H13B . . 108.6 ?
    C14 C13 H13B . . 108.6 ?
    H13A C13 H13B . . 107.6 ?
    C2 C3 C4 . . 114.9(2) ?
    C2 C3 H3A . . 108.5 ?
    C4 C3 H3A . . 108.5 ?
    C2 C3 H3B . . 108.5 ?
    C4 C3 H3B . . 108.5 ?
    H3A C3 H3B . . 107.5 ?
    O8 C14 C13 . . 109.6(3) ?
    O8 C14 H14A . . 109.7 ?
    C13 C14 H14A . . 109.7 ?
    O8 C14 H14B . . 109.7 ?
    C13 C14 H14B . . 109.7 ?
    H14A C14 H14B . . 108.2 ?
    C3 C2 C1 . . 116.5(3) ?
    C3 C2 H2A . . 108.2 ?
    C1 C2 H2A . . 108.2 ?
    C3 C2 H2B . . 108.2 ?
    C1 C2 H2B . . 108.2 ?
    H2A C2 H2B . . 107.3 ?
    O5 C7 C8 . . 109.5(2) ?
    O5 C7 H7A . . 109.8 ?
    C8 C7 H7A . . 109.8 ?
    O5 C7 H7B . . 109.8 ?
    C8 C7 H7B . . 109.8 ?
    H7A C7 H7B . . 108.2 ?
    H9C O9 H9D . . 109.5 ?
loop_
    _geom_torsion_atom_site_label_1
    _geom_torsion_atom_site_label_2
    _geom_torsion_atom_site_label_3
    _geom_torsion_atom_site_label_4
    _geom_torsion_site_symmetry_1
    _geom_torsion_site_symmetry_2
    _geom_torsion_site_symmetry_3
    _geom_torsion_site_symmetry_4
    _geom_torsion
    _geom_torsion_publ_flag
    Ni1 O4 C4 O3 . . . . 29.5(4) y
    Ni1 O4 C4 C3 . . . . -147.4(2) y
    C13 N1 C11 C12 . . . . -105.5(3) ?
    C10 N1 C11 C12 . . . . 135.7(3) ?
    Ni1 N1 C11 C12 . . . . 23.9(3) ?
    C13 N1 C10 C9 . . . . 161.6(2) ?
    C11 N1 C10 C9 . . . . -76.7(3) ?
    Ni1 N1 C10 C9 . . . . 36.8(3) y
    Ni1 O7 C12 C11 . . . . 56.1(2) y
    N1 C11 C12 O7 . . . . -54.5(3) ?
    C8 N2 C6 C5 . . . . -99.8(3) ?
    C9 N2 C6 C5 . . . . 133.2(3) ?
    Ni1 N2 C6 C5 . . . . 17.3(3) ?
    Ni1 O6 C5 C6 . . . . 50.5(2) ?
    N2 C6 C5 O6 . . . . -45.8(3) ?
    C8 N2 C9 C10 . . . . 157.8(2) ?
    C6 N2 C9 C10 . . . . -74.8(3) ?
    Ni1 N2 C9 C10 . . . . 42.5(3) ?
    N1 C10 C9 N2 . . . . -55.8(3) ?
    C9 N2 C8 C7 . . . . -165.1(2) ?
    C6 N2 C8 C7 . . . . 68.1(3) ?
    Ni1 N2 C8 C7 . . . . -50.0(2) ?
    C10 N1 C13 C14 . . . . -179.1(3) ?
    C11 N1 C13 C14 . . . . 60.6(3) ?
    Ni1 N1 C13 C14 . . . . -62.9(3) ?
    O3 C4 C3 C2 . . . . 151.7(3) ?
    O4 C4 C3 C2 . . . . -31.2(4) ?
    N1 C13 C14 O8 . . . . 163.5(2) ?
    C4 C3 C2 C1 . . . . 169.7(3) ?
    O1 C1 C2 C3 . . . . -10.1(4) ?
    O2 C1 C2 C3 . . . . 169.4(3) ?
    Ni1 O5 C7 C8 . . . . -13.7(3) ?
    N2 C8 C7 O5 . . . . 42.3(3) ?
loop_
    _geom_hbond_atom_site_label_D
    _geom_hbond_atom_site_label_H
    _geom_hbond_atom_site_label_A
    _geom_hbond_site_symmetry_A
    _geom_hbond_distance_DH
    _geom_hbond_distance_HA
    _geom_hbond_distance_DA
    _geom_hbond_angle_DHA
    O5 H5 O2 3_766 0.86 1.76 2.585(3) 158
    O6 H6 O3 . 0.87 2.03 2.581(2) 121
    O7 H7 O1 3_766 0.87 1.80 2.603(3) 152
    O8 H8 O2 3_666 0.82 1.87 2.687(3) 175
    O9 H9C O8 . 0.85 1.98 2.803(4) 162
    O9 H9D O10 . 0.85 1.94 2.767(6) 164
    O10 H10C O11 3_676 0.85 2.09 2.892(5) 156
    O10 H10D O11 . 0.85 2.10 2.913(5) 160
    O11 H11C O12 . 0.85 1.99 2.836(4) 178
    O11 H11D O3 . 0.85 2.02 2.865(4) 172
    O12 H12C O1 3_776 0.82(4) 2.38(5) 2.915(4) 124(5)
    C6 H6A O10 4_575 0.97 2.57 3.458(5) 152
    C14 H14B O4 . 0.97 2.39 3.313(4) 158
_shelx_space_group_comment
;
The symmetry employed for this shelxl refinement is uniquely defined
by the following loop, which should always be used as a source of
symmetry information in preference to the above space-group names.
They are only intended as comments.
;
_shelx_estimated_absorpt_T_min     ?
_shelx_estimated_absorpt_T_max     ?
_shelx_hkl_file
;
   2   0   0 3475.79   27.87
   3   0   0 2352.72   18.98
   4   0   0 2446.93   17.22
   5   0   0 2374.50   15.96
   6   0   0    6.26    4.52
   7   0   0  414.52    7.59
   8   0   0   46.19    5.14
   9   0   0  171.08    5.70
  10   0   0  150.20    6.47
  11   0   0   17.93    4.89
  12   0   0   78.50    7.16
   1  -1   0  105.99    6.54
  -1   1   0   95.33    6.33
   2  -1   0 1674.91   16.16
   3  -1   0 1683.24   14.46
   4  -1   0   32.81    4.25
   4   1   0   37.50    5.60
   5   1   0  166.28    6.38
   5  -1   0  138.59    5.38
   6  -1   0  117.11    5.79
   6   1   0  101.53    6.07
   7   1   0   21.09    5.16
   7  -1   0   14.30    4.13
   8  -1   0  137.70    4.97
   8   1   0  137.77    6.25
   9  -1   0    0.66    5.13
   9   1   0    0.85    5.59
  10   1   0    7.85    5.70
  10  -1   0   14.05    4.30
  11   1   0   -0.96    6.99
  11  -1   0   -0.44    4.59
  12  -1   0   -0.25    6.10
  12   1   0    3.21    6.10
   0  -2   0 8246.86   41.62
   0   2   0 8500.11   41.61
   1  -2   0  660.45   10.55
   1   2   0  692.58   16.95
  -1  -2   0  598.81   16.08
  -1   2   0  676.49   10.65
   2  -2   0    5.69    4.69
   2   2   0    4.41    8.31
  -2  -2   0    6.07    7.14
  -2   2   0    6.71    4.57
   3  -2   0  718.22    8.91
   3   2   0  807.27   18.11
   4  -2   0  141.65    5.06
   5   2   0  533.63   11.14
   5  -2   0  477.38    6.99
   6  -2   0    5.86    3.88
   6   2   0    6.97    4.82
   7   2   0 1144.68   13.22
   7  -2   0 1054.57    8.77
   8   2   0   33.73    5.53
   8  -2   0   35.03    5.13
   9   2   0  499.54   10.36
   9  -2   0  462.48    6.84
  10   2   0   23.76    6.70
  10  -2   0   21.17    4.71
  11   2   0   86.47    6.37
  11  -2   0   80.67    6.07
  11   2   0   75.78    6.76
  12  -2   0   54.44    6.65
  12   2   0   57.35    7.80
  12   2   0   61.98    7.49
  -1   3   0    0.53    3.94
  -1  -3   0    1.83    5.81
   1   3   0    1.51    5.47
   1  -3   0    1.71    4.26
  -2  -3   0    7.43    5.88
   2  -3   0    9.58    4.28
   2   3   0   10.30    6.87
  -2   3   0    8.63    4.20
   3  -3   0   39.57    4.41
   3   3   0   35.46    8.79
   4   3   0   14.64    8.13
   4  -3   0   15.87    4.89
   5   3   0   17.48    6.79
   5   3   0   16.76    7.58
   5  -3   0   13.87    3.81
   6   3   0  354.58   10.06
   6   3   0  367.71   11.16
   6  -3   0  351.82    6.14
   7  -3   0   92.80    5.33
   7   3   0   91.86    7.61
   7   3   0   96.41    6.87
   8  -3   0    1.81    5.13
   8   3   0    3.69    5.26
   8   3   0    8.66    6.72
   9   3   0    1.04    6.45
   9  -3   0    0.33    4.02
   9   3   0    2.65    5.94
  10   3   0   17.15    6.62
  10  -3   0   21.14    4.69
  10   3   0   16.56    5.96
  11   3   0    9.00    7.63
  11  -3   0    7.11    4.67
  11   3   0   12.04    7.04
  12   3   0    0.90    8.96
  12   3   0    3.83    7.48
  12  -3   0    4.53    6.19
   0   4   0 1110.76   11.34
   0  -4   0 1042.77   11.55
   1  -4   0  379.45    7.66
  -1   4   0  413.67    7.08
   1   4   0  444.96    9.00
  -1  -4   0  362.53    8.18
  -2  -4   0 1844.27   19.43
   2  -4   0 2086.18   13.19
  -2   4   0 2136.34   13.24
   2   4   0 2238.24   21.19
   3   4   0  190.32   10.21
   3  -4   0  172.74    5.26
  -3  -4   0  166.16    9.25
   4  -4   0  936.19    8.41
   5  -4   0  399.32    6.19
   6  -4   0   -0.14    4.07
   7   4   0  387.53   19.46
   7  -4   0  454.33    6.36
   7   4   0  418.56   19.32
   8   4   0    4.03    9.75
   8   4   0    3.51    8.61
   8  -4   0    6.10    4.07
   9   4   0  233.63   14.39
   9   4   0  242.51   13.48
   9  -4   0  252.02    5.75
  10  -4   0    2.64    4.47
  10   4   0    0.39    9.21
  10   4   0    0.55    9.91
  11  -4   0   61.45    5.15
  12  -4   0   51.58    5.54
   1  -5   0    1.88    4.95
   1   5   0    4.55    4.70
  -1  -5   0    4.61    4.95
  -1   5   0    4.74    4.54
  -2   5   0   10.40    3.89
   2   5   0    8.23    4.75
   2  -5   0    8.61    4.12
  -2  -5   0    7.21    4.70
   3  -5   0   64.56    4.23
   3   5   0   71.36    7.33
  -3  -5   0   60.73    6.95
  -4  -5   0    1.64    7.32
   4  -5   0    3.33    3.83
   5  -5   0   21.72    4.10
   6  -5   0  112.83    4.68
   7  -5   0    6.69    4.06
   8  -5   0   37.54    4.52
   9  -5   0   64.57    4.79
  10  -5   0    9.26    4.53
  11  -5   0    2.94    4.94
  12  -5   0    6.57    6.45
   0  -6   0  644.88    8.27
   0   6   0  717.03    8.17
   1  -6   0   94.23    4.69
  -1  -6   0   86.72    4.78
  -1   6   0  101.55    5.28
   1   6   0  106.43    4.63
  -2  -6   0  406.54    8.56
   2  -6   0  431.67    7.08
   2   6   0  510.85    9.33
  -2   6   0  481.75    7.10
   3   6   0  362.86    9.15
   3  -6   0  301.40    5.83
  -3  -6   0  287.88    8.49
  -4  -6   0  775.53   14.73
   4  -6   0  748.35    7.48
   5  -6   0  237.33    5.32
   6  -6   0    7.83    4.09
   7  -6   0   78.76    4.78
   8  -6   0   22.80    4.42
   9  -6   0  136.47    4.90
  10  -6   0   12.57    4.69
  11  -6   0   35.91    5.17
   1  -7   0   14.34    4.12
  -1   7   0   15.88    4.66
   1   7   0   15.22    4.67
  -1  -7   0   16.92    5.16
   2   7   0  333.97    7.58
   2  -7   0  277.64    5.86
  -2  -7   0  257.90    7.32
   3  -7   0  416.85    6.30
  -3  -7   0  403.78    9.11
  -4  -7   0   72.88    6.80
   4  -7   0   75.00    4.39
   5  -7   0   -4.24    4.10
   6  -7   0   74.34    4.86
   7  -7   0    6.07    4.29
   8  -7   0   20.69    4.55
   9  -7   0   10.88    4.73
  10  -7   0   10.52    6.01
  11  -7   0   33.50    5.50
   0  -8   0   46.71    4.45
   1  -8   0  166.26    5.03
  -1  -8   0  165.48    6.41
  -2  -8   0   95.87    5.89
   2  -8   0   97.68    4.94
   3  -8   0   63.03    4.54
  -3  -8   0    3.65    5.81
  -4  -8   0  103.81    7.31
   4  -8   0  102.06    4.69
   5  -8   0    7.84    4.43
  -5  -8   0   10.74    8.88
   6  -8   0  341.29    5.79
   7  -8   0   87.44    5.08
   8  -8   0    7.47    5.56
   9  -8   0   12.86    4.95
  10  -8   0   13.99    5.06
  -1  -9   0   78.10    5.05
   1  -9   0   78.12    5.62
  -2  -9   0   33.97    5.52
   2  -9   0   38.98    4.41
  -3  -9   0  121.78    7.08
   3  -9   0  123.25    4.92
   4  -9   0  229.83    5.49
  -4  -9   0  245.44    8.28
   5  -9   0    2.74    5.28
  -5  -9   0    2.90    8.26
   6  -9   0  156.45    6.26
   7  -9   0   17.32    4.63
   8  -9   0   29.75    6.09
   9  -9   0   17.21    6.15
   0 -10   0   53.66    4.83
  -1 -10   0   86.61    4.95
   1 -10   0   87.19    5.73
   2 -10   0   17.69    4.66
  -2 -10   0   17.00    5.33
  -3 -10   0   44.22    5.65
   3 -10   0   41.18    4.72
   4 -10   0    4.58    4.28
  -4 -10   0    9.14    6.22
  -5 -10   0   64.39    8.79
   5 -10   0   70.05    4.94
   6 -10   0    7.32    4.67
   7 -10   0   28.20    5.09
   8 -10   0   10.57    5.19
   1 -11   0  152.38    5.84
  -1 -11   0  155.67    6.56
  -2 -11   0   16.42    5.64
   2 -11   0   12.41    5.71
   3 -11   0  173.70    6.39
  -3 -11   0  185.71    7.75
  -4 -11   0  139.18    8.21
   4 -11   0  127.66    5.47
   5 -11   0   64.77    5.97
  -5 -11   0   74.49    8.96
   6 -11   0   83.11    5.19
   7 -11   0    4.08    5.06
   0 -12   0   39.37    6.07
  -1 -12   0   16.88    5.98
   1 -12   0   14.90    4.99
   2 -12   0   77.69    5.25
  -2 -12   0   70.09    6.62
  -3 -12   0    9.95    6.85
   3 -12   0    2.40    4.86
  -4 -12   0   34.20    6.99
   4 -12   0   33.23    5.04
   5 -12   0   18.19    5.21
  -5 -12   0   18.73    8.50
   6 -12   0   10.77    5.22
  -1 -13   0   36.12    5.48
   1 -13   0   28.41    5.51
  -2 -13   0   17.62    6.49
   2 -13   0   21.68    5.18
  -3 -13   0   26.69    6.55
   3 -13   0   26.98    5.32
  -4 -13   0   20.56    7.55
   4 -13   0   16.91    5.19
  12  -1  -1   29.52    6.12
  12   1  -1   27.54    6.62
  11  -1  -1   88.54    5.16
  11   1  -1   94.74    6.81
  10   1  -1  241.23    7.40
  10  -1  -1  241.43    6.63
   9  -1  -1   12.96    4.32
   9   1  -1   14.18    5.29
   8   1  -1    1.91    4.76
   8  -1  -1    4.21    3.89
   7  -1  -1   40.70    4.79
   7   1  -1   36.96    5.28
   6  -1  -1 2144.45   13.06
   6   1  -1 2063.56   15.06
   5  -1  -1 1334.30   11.13
   4  -1  -1 2539.87   15.82
   2   1  -1  960.08   16.34
  -1  -1   1 9999.00   60.56
   1   1  -1 9783.27   58.95
   0   1  -1  817.37   16.27
   0  -1   1  812.80   16.31
  -1   1  -1 7335.14   38.31
   1  -1   1 6797.40   37.23
  -2   1  -1  909.95   12.35
   2  -1   1  940.23   12.36
   2   1   1  986.80   24.13
   3  -1   1 2039.58   15.98
  -3   1  -1 1947.75   15.40
   3   1   1 2049.32   23.80
   4   1   1 3113.00   23.59
   4  -1   1 2922.86   17.10
   5  -1   1   87.00    5.60
   5   1   1   84.01    5.80
   6   1   1 2014.12   16.07
   6  -1   1 1920.58   12.48
   7  -1   1    3.53    4.64
   7   1   1    4.00    5.11
   8  -1   1  131.96    4.97
   8   1   1  145.41    6.53
   9  -1   1  290.29    6.60
   9   1   1  278.21    7.70
  10   1   1  184.73    7.26
  10  -1   1  177.29    5.84
  11   1   1   88.35    6.48
  11  -1   1   76.35    5.16
  12   1   1    6.74    7.23
  12  -1   1    8.16    4.86
  12  -2  -1    2.94    6.02
  12   2  -1    8.15    7.30
  12   2  -1    7.76    5.99
  11   2  -1    6.15    5.93
  11  -2  -1    6.45    4.53
  11   2  -1    7.13    6.32
  10   2  -1    4.95    5.57
  10  -2  -1    1.88    3.99
  10   2  -1    2.84    5.07
   9  -2  -1   45.15    4.76
   9   2  -1   41.48    5.97
   8  -2  -1   18.13    4.23
   8   2  -1   20.07    5.20
   7   2  -1   39.56    6.05
   7  -2  -1   20.01    4.23
   6   2  -1    6.05    5.40
   6  -2  -1    8.08    4.58
   5  -2  -1  185.80    5.33
   5   2  -1  208.91    7.26
   4  -2  -1   57.59    4.27
   4   2  -1   59.25    5.63
   3   2  -1   11.02    4.98
   3  -2  -1    9.03    4.16
   2   2  -1 5427.51   39.09
  -2  -2   1 5546.08   41.43
   2  -2  -1 5226.05   24.00
  -1  -2   1  297.25   10.02
   1   2  -1  293.40   10.09
   1  -2  -1  323.09    7.88
   0  -2   1 1108.51   15.14
   0  -2  -1 1246.66   16.93
   0   2  -1 1119.69   14.85
  -1  -2  -1  574.46   17.18
  -1   2  -1  558.47    9.91
   1  -2   1  517.95    9.58
   2  -2   1  727.59   10.17
  -2   2  -1  820.16   10.57
   3  -2   1  142.54    5.52
  -3   2  -1  151.32    6.18
   4  -2   1  399.56    6.80
  -4   2  -1  450.42    7.14
   4   2   1  408.49   13.01
   5   2   1  107.32    8.06
   5  -2   1  101.35    5.62
   6   2   1   22.09    6.04
   6  -2   1   26.28    4.70
   7   2   1  236.29    8.05
   7  -2   1  212.68    5.36
   8  -2   1    5.47    4.23
   8   2   1    6.87    6.12
   9   2   1    7.08    6.74
   9  -2   1   15.70    4.40
  10   2   1    0.47    6.60
  10  -2   1   -1.88    5.26
  11  -2   1    4.03    4.62
  11   2   1    5.27    6.65
  12  -2   1    8.44    4.79
  12   2   1   10.00    6.78
  12   2   1    9.78    7.16
  12  -3  -1   27.64    6.42
  12   3  -1   28.87    7.91
  12   3  -1   25.54    8.44
  11   3  -1   -1.64    7.77
  11  -3  -1    6.91    5.52
  11   3  -1    4.15    6.31
  10   3  -1  208.18    7.98
  10  -3  -1  185.53    5.81
  10   3  -1  204.75    8.55
   9   3  -1    4.53    5.95
   9   3  -1    3.63    5.39
   9  -3  -1    5.59    4.15
   8  -3  -1  329.75    6.62
   8   3  -1  335.63    8.67
   8   3  -1  342.42    9.22
   7   3  -1  149.69    7.45
   7   3  -1  144.55    7.17
   7  -3  -1  127.55    4.83
   6  -3  -1  340.48    5.94
   6   3  -1  340.92    8.92
   6   3  -1  339.11    9.65
   5   3  -1   65.93    6.73
   5  -3  -1   67.60    4.33
   4   3  -1  286.20   10.16
   4  -3  -1  321.05    6.59
   3  -3  -1 2842.27   15.17
  -3  -3   1 2962.79   27.28
   3   3  -1 2587.49   25.36
  -2  -3   1  478.12   11.17
   2  -3  -1  451.06    7.48
   2   3  -1  411.73   10.40
  -1  -3   1  934.31   13.25
   1  -3  -1 1024.22   11.19
   1   3  -1  992.21   13.82
   0  -3   1   51.79    6.08
   0   3  -1   50.44    4.87
   0  -3  -1   52.18    5.94
  -1  -3  -1   63.43    6.93
   1  -3   1   58.51    5.15
  -1   3  -1   62.18    4.75
  -2  -3  -1  624.37   17.69
   2  -3   1  703.09    9.07
  -2   3  -1  759.79    9.80
  -3   3  -1  624.19    8.56
   3  -3   1  541.10    7.46
  -4   3  -1 1190.51    9.87
   4  -3   1 1157.12    9.81
   5  -3   1  257.99    5.62
   5   3   1  280.38   15.58
   5   3   1  253.01   16.17
   6   3   1 2056.12   24.87
   6   3   1 1890.57   25.13
   6  -3   1 1974.28   12.06
   7   3   1   11.42    6.31
   7   3   1    9.34    7.33
   7  -3   1    7.68    4.05
   8   3   1  740.69   13.24
   8   3   1  665.83   13.61
   8  -3   1  705.48    8.18
   9   3   1   87.04    8.11
   9   3   1   89.53    7.35
   9  -3   1   85.54    5.66
  10  -3   1  246.40    6.84
  10   3   1  206.24   10.54
  10   3   1  264.18    9.58
  11   3   1   25.29    7.47
  11  -3   1   32.56    4.75
  11   3   1   21.88    8.08
  12   3   1    3.84    8.30
  12  -3   1    7.58    4.87
  12   3   1    3.91    8.76
  12   4  -1   14.74   12.62
  12  -4  -1   10.27    5.50
  12   4  -1   13.77   13.11
  11  -4  -1   12.41    4.90
  11   4  -1   12.28    8.71
  11   4  -1   11.10    9.82
  10   4  -1    5.58    7.27
  10   4  -1    5.75    7.89
  10  -4  -1    8.11    4.54
   9   4  -1   28.21    7.79
   9  -4  -1   25.22    4.44
   9   4  -1   26.50    8.19
   8   4  -1   16.01    6.76
   8   4  -1   15.19    7.25
   8  -4  -1   14.15    4.12
   7   4  -1   44.94    7.99
   7  -4  -1   42.32    4.42
   7   4  -1   35.61    7.47
   6  -4  -1  123.15    5.03
   6   4  -1  122.73    8.82
   5  -4  -1    5.72    3.99
   5   4  -1    2.51    6.94
   4  -4  -1   12.25    3.81
   4   4  -1   10.15    6.35
  -3  -4   1  106.16    6.74
   3   4  -1  108.89    7.36
   3  -4  -1  111.72    5.47
   2  -4  -1  285.84    6.00
  -2  -4   1  255.67    7.54
   2   4  -1  269.84    7.85
  -1  -4   1   13.69    4.92
   1   4  -1   16.86    4.82
   1  -4  -1   17.69    5.04
   0  -4  -1  136.58    6.33
   0   4  -1  135.71    5.46
   0  -4   1  118.65    5.44
   1  -4   1  288.99    6.54
  -1  -4  -1  322.18    8.73
  -1   4  -1  342.89    6.70
  -2  -4  -1 1018.66   15.90
  -2   4  -1 1180.55   10.24
   2  -4   1 1015.83    9.73
   3  -4   1 1384.06   10.33
  -3  -4  -1 1392.35   28.01
  -3   4  -1 1596.57   11.12
   4  -4   1   54.13    4.27
  -4   4  -1   61.57    4.34
   5  -4   1  168.26    5.07
   6  -4   1    0.76    4.24
   7  -4   1   52.74    4.65
   8  -4   1   35.76    4.26
   9  -4   1   22.34    4.52
  10  -4   1   20.76    4.60
  11  -4   1   21.92    4.92
  12  -4   1   23.18    5.37
  12  -5  -1   13.50    5.41
  11  -5  -1    5.83    4.93
  10  -5  -1   76.66    5.07
   9  -5  -1    6.56    4.34
   8  -5  -1  189.14    5.25
   7  -5  -1    8.19    3.96
   6  -5  -1  404.02    6.01
   5   5  -1   86.36    9.78
   5  -5  -1   89.30    4.59
  -4  -5   1  394.38   10.72
   4   5  -1  392.73   11.52
   4  -5  -1  379.66    5.98
   3   5  -1 1497.42   16.78
   3  -5  -1 1376.28   10.27
  -3  -5   1 1396.87   15.86
  -2  -5   1  689.26   10.22
   2  -5  -1  768.65    8.24
   2   5  -1  805.70   10.96
   1  -5  -1 3049.26   15.84
  -1  -5   1 2852.83   18.14
   1   5  -1 3249.80   18.86
   0   5  -1  406.92    7.63
   0  -5  -1  386.70    7.39
   0  -5   1  371.33    7.58
   1  -5   1  364.35    6.69
  -1  -5  -1  386.78    8.58
  -1   5  -1  405.16    6.73
  -2  -5  -1  282.87    8.16
  -2   5  -1  359.15    6.28
   2  -5   1  299.16    5.99
  -3  -5  -1  700.24   14.44
  -3   5  -1  841.20    8.60
   3  -5   1  691.04    7.53
   4  -5   1  746.32    7.58
  -4   5  -1  876.46    8.03
   5  -5   1    7.23    4.06
   6  -5   1  204.27    6.10
   7  -5   1   18.55    4.21
   8  -5   1  406.57    7.07
   9  -5   1   65.10    5.10
  10  -5   1   18.80    4.82
  11  -5   1   27.76    5.11
  12  -5   1    6.44    5.20
  11  -6  -1    9.19    6.09
  10  -6  -1    6.64    4.60
   9  -6  -1   76.42    5.87
   8  -6  -1    9.38    4.23
   7  -6  -1   47.77    4.72
   6  -6  -1   29.17    4.52
   5   6  -1    2.69    8.60
   5  -6  -1   26.95    5.31
   4   6  -1    7.43    6.10
  -4  -6   1    5.24    4.93
   4  -6  -1    5.60    4.23
  -3  -6   1  212.47    7.47
   3   6  -1  224.53    7.37
   3  -6  -1  215.04    6.01
   2   6  -1  126.41    5.97
   2  -6  -1  114.53    4.69
  -2  -6   1  108.75    5.82
  -1  -6   1   63.66    5.36
   1  -6  -1   74.69    4.45
   1   6  -1   82.70    4.64
   0  -6   1  225.16    5.70
   0  -6  -1  242.45    6.73
   0   6  -1  267.27    5.81
   1  -6   1   39.68    4.27
  -1  -6  -1   39.09    5.22
  -1   6  -1   45.92    4.99
   2  -6   1  513.34    7.49
  -2   6  -1  586.06    7.12
  -2  -6  -1  494.52    9.38
  -3  -6  -1  696.26   12.39
  -3   6  -1  857.97    8.01
   3  -6   1  775.96    8.27
  -4  -6  -1  336.77   13.69
   4  -6   1  334.55    6.07
  -4   6  -1  425.67    6.40
   5  -6   1   94.87    4.77
   6  -6   1  108.65    4.73
   7  -6   1   30.44    4.44
   8  -6   1   10.95    4.42
   9  -6   1   19.65    4.56
  10  -6   1    2.92    4.53
  11  -6   1    5.60    4.85
  11  -7  -1   10.95    5.17
  10  -7  -1   31.31    5.18
   9  -7  -1    1.94    4.60
   8  -7  -1  256.40    5.76
   7  -7  -1  116.13    4.90
   6  -7  -1   44.94    4.41
  -5  -7   1  113.24    8.94
   5  -7  -1  102.78    4.57
   4  -7  -1   61.61    4.31
  -4  -7   1   70.84    6.58
   4   7  -1   81.01    7.21
   3   7  -1  716.93   10.87
  -3  -7   1  608.98   10.05
   3  -7  -1  623.65    7.14
  -2  -7   1   12.85    4.91
   2   7  -1   11.10    4.88
   2  -7  -1   11.36    4.00
  -1  -7   1  763.63    9.07
   1   7  -1  943.92   10.00
   1  -7  -1  800.33    8.16
   0  -7  -1    4.84    4.06
   0  -7   1    5.87    5.03
   0   7  -1    7.69    4.66
   1  -7   1  249.40    5.52
  -1  -7  -1  257.50    6.97
  -1   7  -1  306.86    6.37
  -2   7  -1   49.36    5.07
   2  -7   1   17.95    4.32
  -2  -7  -1   20.39    5.18
  -3   7  -1  188.38    5.20
  -3  -7  -1  121.42    6.94
   3  -7   1  122.35    4.94
  -4  -7  -1  160.34    8.98
   4  -7   1  156.94    4.83
   5  -7   1   22.93    4.27
   6  -7   1  127.19    4.97
   7  -7   1   15.32    4.25
   8  -7   1   86.79    5.87
   9  -7   1   26.64    4.78
  10  -7   1    7.18    4.94
  11  -7   1   24.41    5.27
  10  -8  -1    3.37    4.86
   9  -8  -1   94.07    5.36
   8  -8  -1    4.38    4.48
   7  -8  -1  152.91    5.33
   6  -8  -1   26.77    4.39
  -5  -8   1   36.75    7.58
   5  -8  -1   38.94    4.62
  -4  -8   1    0.44    5.55
   4  -8  -1    3.39    4.41
   3  -8  -1  506.68    6.53
   3   8  -1  602.44    9.34
  -3  -8   1  501.85    8.75
   2   8  -1  239.16    6.58
   2  -8  -1  208.80    5.40
  -2  -8   1  190.48    6.53
   1  -8  -1    9.85    5.07
   1   8  -1   14.37    4.95
  -1  -8   1    5.33    5.22
   0  -8   1   40.81    5.24
   0   8  -1   44.58    3.97
   0  -8  -1   38.46    4.31
  -1   8  -1    9.85    3.92
   1  -8   1   10.02    3.92
  -1  -8  -1   11.74    5.31
  -2   8  -1   93.06    4.69
  -2  -8  -1   65.19    5.70
   2  -8   1   64.56    4.81
   3  -8   1  205.28    5.26
  -3  -8  -1  189.91    7.66
   4  -8   1   20.39    4.32
  -4  -8  -1   17.70    6.31
   5  -8   1    8.15    4.41
   6  -8   1   44.56    4.80
   7  -8   1   47.56    5.66
   8  -8   1    5.37    4.67
   9  -8   1   23.61    4.90
  10  -8   1    6.79    6.10
   9  -9  -1    2.66    5.05
   8  -9  -1   99.65    5.42
   7  -9  -1   45.65    4.88
   6  -9  -1   29.18    4.68
  -5  -9   1    0.47    7.05
   5  -9  -1   -0.35    4.30
   4  -9  -1   31.54    4.52
  -4  -9   1   48.97    6.21
   3  -9  -1   20.43    4.37
  -3  -9   1   20.25    5.46
   2   9  -1  115.46    5.86
  -2  -9   1   97.10    5.76
   2  -9  -1   92.26    5.67
   1  -9  -1   12.93    4.36
   1   9  -1   22.66    4.13
  -1  -9   1   18.34    4.31
   0   9  -1    1.90    3.92
   0  -9   1    4.80    5.30
   0  -9  -1    1.56    5.26
  -1   9  -1   74.98    4.49
   1  -9   1   68.35    5.46
  -1  -9  -1   76.16    5.60
  -2  -9  -1   44.17    5.79
   2  -9   1   45.66    5.26
  -3  -9  -1    5.78    5.42
   3  -9   1   27.11    4.41
  -4  -9  -1   37.65    6.73
   4  -9   1   54.59    4.80
   5  -9   1   12.49    4.37
   6  -9   1   62.16    5.05
   7  -9   1   32.07    4.66
   8  -9   1    5.27    4.84
   9  -9   1    1.59    4.95
   8 -10  -1    6.86    5.06
   7 -10  -1   89.08    5.41
   6 -10  -1   56.31    4.90
   5 -10  -1   42.58    4.74
  -5 -10   1   51.19    7.95
   4 -10  -1   14.24    4.41
  -4 -10   1   14.42    6.10
  -3 -10   1   15.67    5.50
   3 -10  -1    7.71    4.45
  -2 -10   1  267.53    7.12
   2 -10  -1  271.07    6.72
   1 -10  -1   91.52    4.93
  -1 -10   1   91.27    4.93
   0 -10   1  441.58    7.61
   0 -10  -1  457.30    7.61
   1 -10   1    3.38    4.31
  -1 -10  -1    0.62    5.14
  -2 -10  -1  303.03    7.65
   2 -10   1  288.44    5.84
   3 -10   1  134.19    5.31
  -3 -10  -1  134.65    7.38
  -4 -10  -1   18.45    6.20
   4 -10   1   12.60    5.40
  -5 -10  -1  161.94   12.20
   5 -10   1  143.88    5.48
   6 -10   1   46.57    4.79
   7 -10   1  133.94    6.60
   8 -10   1    3.26    5.09
   7 -11  -1    6.75    5.08
   6 -11  -1   44.85    5.06
   5 -11  -1   22.53    4.82
  -5 -11   1   28.10    7.55
   4 -11  -1   75.01    4.97
  -4 -11   1   78.00    6.94
  -3 -11   1   79.04    6.32
   3 -11  -1   65.14    5.16
  -2 -11   1   19.94    5.61
   2 -11  -1   23.18    5.53
  -1 -11   1   60.83    5.19
   1 -11  -1   59.20    5.17
   0 -11  -1   22.74    5.60
   0 -11   1    9.33    4.42
   1 -11   1   32.21    5.11
  -1 -11  -1   23.79    5.80
  -2 -11  -1   74.57    6.68
   2 -11   1   77.59    5.19
  -3 -11  -1   12.89    5.73
   3 -11   1    4.53    4.74
  -4 -11  -1   71.69    7.30
   4 -11   1   68.07    5.18
  -5 -11  -1    2.07    8.87
   5 -11   1    1.59    4.71
   6 -11   1    9.45    5.09
   7 -11   1    2.58    4.87
   6 -12  -1   12.32    6.31
   5 -12  -1   26.09    5.18
  -5 -12   1   34.15    8.08
   4 -12  -1   33.72    6.14
  -4 -12   1   31.76    7.21
   3 -12  -1    2.81    4.96
  -3 -12   1    3.54    5.82
   2 -12  -1   56.31    6.11
  -2 -12   1   58.67    6.54
   1 -12  -1    4.76    4.62
  -1 -12   1    3.05    5.72
   0 -12  -1  132.62    6.62
   0 -12   1  147.68    6.52
   1 -12   1    5.37    4.78
  -1 -12  -1    7.26    5.88
   2 -12   1   57.23    5.03
  -2 -12  -1   55.69    6.52
   3 -12   1   73.23    5.37
  -3 -12  -1   81.39    7.58
   4 -12   1    8.95    5.96
  -4 -12  -1    9.91    6.84
  -5 -12  -1   52.57   10.83
   5 -12   1   46.44    6.45
   6 -12   1    6.46    5.16
  -4 -13   1    3.48    7.34
   4 -13  -1    4.15    6.37
  -3 -13   1    7.13    6.36
   3 -13  -1    6.67    5.26
  -2 -13   1   10.36    6.53
   2 -13  -1    4.45    5.08
   1 -13  -1    6.51    4.96
  -1 -13   1    0.78    6.33
   0 -13  -1    5.59    6.23
   0 -13   1    6.22    5.20
   1 -13   1   41.30    6.50
  -1 -13  -1   49.38    6.64
  -2 -13  -1    3.20    6.37
   2 -13   1   11.46    6.30
  -3 -13  -1   30.41    6.75
   3 -13   1   33.30    6.50
  -4 -13  -1    1.61    7.33
   4 -13   1   -2.35    5.12
  12   0  -2   14.95    6.45
  11   0  -2   88.21    6.71
  10   0  -2   -0.42    5.42
   9   0  -2   46.99    4.46
   8   0  -2   17.85    4.79
   7   0  -2  301.60    6.58
   6   0  -2  844.93    9.14
   1   0  -2  555.45   11.36
   0   0   2 9935.63   51.55
   0   0  -2 9743.12   50.19
  -1   0  -2  462.47   12.15
   1   0   2  460.22   12.01
   2   0   2 2058.55   20.81
  -2   0  -2 2282.30   21.85
  -3   0  -2 2724.26   21.49
   3   0   2 2356.15   19.66
  -4   0  -2 1919.35   16.58
   4   0   2 1672.75   15.09
   5   0   2 4384.50   21.63
   6   0   2   54.54    5.05
   7   0   2  441.72    8.13
   8   0   2    3.98    4.86
   9   0   2    7.89    5.12
  10   0   2  315.05    7.81
  11   0   2   88.44    6.70
  12   0   2  202.58    8.07
  12   1  -2   12.91    6.24
  12  -1  -2    7.44    6.10
  12   1  -2   12.88    6.42
  11  -1  -2   10.61    5.66
  11   1  -2   11.95    5.84
  10   1  -2    5.78    5.43
  10  -1  -2    4.85    5.52
   9  -1  -2    0.56    4.15
   9   1  -2    0.02    5.16
   8  -1  -2    2.46    3.91
   8   1  -2    0.49    4.62
   7   1  -2   50.74    5.42
   7  -1  -2   54.56    5.35
   6  -1  -2  517.17    7.44
   2   1  -2  688.87   12.08
   1   1  -2 1383.68   16.88
  -1  -1   2 1496.09   18.83
   0  -1   2   82.06    6.70
   0   1  -2   78.19    6.64
   1   1   2  225.61   10.80
  -1  -1  -2  214.34   11.89
  -1   1  -2  202.00    7.35
   1  -1   2  192.84    7.20
   2  -1   2  551.31    9.83
   2   1   2  530.46   15.05
  -2   1  -2  600.64   10.23
  -2  -1  -2  585.65   16.65
   3   1   2  570.37   13.24
   3  -1   2  549.83    8.85
  -3   1  -2  621.00    9.30
  -3  -1  -2  679.96   14.62
  -4   1  -2  103.38    5.05
   4  -1   2   93.99    5.00
   4   1   2   95.59    6.54
   5  -1   2   41.47    4.49
  -5   1  -2   52.23    5.48
   5   1   2   44.37    5.42
   6  -1   2   40.41    4.98
   6   1   2   20.64    5.91
   7   1   2   49.75    5.29
   7  -1   2   63.54    5.12
   8  -1   2   59.79    4.54
   8   1   2   68.57    6.02
   9   1   2    8.18    5.48
   9  -1   2    7.68    4.19
  10  -1   2   50.44    6.01
  10   1   2   51.41    6.24
  11   1   2   20.27    5.92
  11  -1   2   22.87    4.71
  12   1   2    3.60    7.27
  12  -1   2    1.71    4.92
  12   2  -2    9.48    6.68
  12  -2  -2   11.29    6.03
  12   2  -2   14.58    6.35
  11   2  -2   94.61    7.09
  11   2  -2   89.60    7.63
  11  -2  -2   75.09    5.39
  10   2  -2   28.80    5.31
  10  -2  -2   26.10    5.28
  10   2  -2   26.67    6.06
   9   2  -2  542.67    9.20
   9  -2  -2  501.82    6.85
   9   2  -2  549.22    8.83
   8   2  -2  112.72    5.75
   8  -2  -2  104.01    4.69
   8   2  -2  102.62    6.17
   7   2  -2  428.75    7.75
   7   2  -2  439.95    8.34
   7  -2  -2  430.00    6.25
   6  -2  -2  231.37    5.80
   6   2  -2  229.95    6.54
   5  -2  -2  561.45    7.28
   5   2  -2  526.04    9.09
   4  -2  -2 1602.53   11.40
   4   2  -2 1597.20   15.96
   3   2  -2   10.24    4.27
  -2  -2   2  318.92    9.25
   2   2  -2  299.40    8.99
  -1  -2   2 2846.10   23.05
   1   2  -2 2683.94   22.48
   0   2  -2 2733.74   20.04
   0  -2   2 2686.59   20.43
  -1   2  -2    9.36    4.71
   1  -2   2    7.68    4.55
   2  -2   2   13.36    5.02
  -2   2  -2   17.90    4.77
   3  -2   2 1865.30   13.47
  -3   2  -2 2116.67   14.41
   4  -2   2 1834.75   12.50
  -4   2  -2 2028.20   13.36
   4   2   2 1773.45   26.38
   5   2   2 2449.99   24.79
  -5   2  -2 2858.53   15.11
   5  -2   2 2545.96   14.16
   6   2   2  360.26    9.90
   6  -2   2  377.91    6.20
   7   2   2  371.77    9.55
   7  -2   2  384.49    6.24
   8  -2   2   94.76    5.68
   8   2   2   93.63    7.12
   9   2   2   91.83    7.07
   9  -2   2   96.09    5.76
  10   2   2  162.28    8.16
  10  -2   2  170.85    6.55
  11  -2   2   49.57    4.98
  11   2   2   50.68    7.38
  12  -2   2   62.42    6.50
  12   2   2   63.26    8.04
  12  -3  -2   -0.56    6.13
  12   3  -2    3.17    7.45
  12   3  -2    5.28    6.75
  11   3  -2    4.34    7.06
  11  -3  -2    4.68    5.77
  11   3  -2    5.32    6.23
  10   3  -2   17.45    6.20
  10  -3  -2   22.94    5.65
  10   3  -2   15.36    6.70
   9   3  -2   -0.87    6.10
   9  -3  -2   -0.37    5.16
   9   3  -2    2.62    5.46
   8   3  -2    9.59    5.38
   8   3  -2   11.06    6.20
   8  -3  -2    9.03    4.01
   7  -3  -2   13.40    4.15
   7   3  -2   14.59    5.13
   6  -3  -2    6.83    4.85
   6   3  -2    6.30    4.91
   5  -3  -2  259.18    5.43
   5   3  -2  251.14    8.13
   4  -3  -2  109.01    4.54
   4   3  -2   99.01    6.53
   3  -3  -2 2373.91   13.80
   3   3  -2 2271.28   20.25
  -3  -3   2 2330.68   21.08
   2  -3  -2   17.55    4.14
   2   3  -2   16.10    4.87
  -2  -3   2   15.22    4.65
  -1  -3   2  675.49   10.41
   1  -3  -2  735.46    9.41
   1   3  -2  698.97   10.97
   0  -3   2  240.22    6.72
   0   3  -2  263.11    7.57
   0  -3  -2  296.07    7.88
  -1   3  -2   62.41    4.99
  -1  -3  -2   65.52    6.42
   1  -3   2   52.00    5.15
  -2  -3  -2    4.21    7.45
  -2   3  -2    4.91    4.26
   2  -3   2    5.39    4.44
   3  -3   2  363.71    6.56
  -3   3  -2  382.80    6.88
   4  -3   2  111.31    4.87
  -4   3  -2  122.70    4.98
  -5   3  -2  166.03    5.02
   5  -3   2  156.22    4.92
   6   3   2  670.15   18.18
   6  -3   2  691.63    8.31
   6   3   2  569.77   18.99
   7   3   2    2.34    7.53
   7  -3   2    3.30    4.32
   7   3   2    1.74    6.83
   8  -3   2    4.38    5.39
   8   3   2    7.14    6.74
   8   3   2    4.72    7.60
   9   3   2   60.85    8.65
   9   3   2   78.07    7.43
   9  -3   2   67.30    4.68
  10  -3   2    9.36    4.21
  10   3   2    8.87    6.57
  10   3   2    4.60    6.97
  11  -3   2    0.96    5.65
  11   3   2    2.36    8.16
  11   3   2    1.19    7.48
  12   3   2    2.82    8.23
  12  -3   2    3.37    4.84
  12   3   2    2.40    9.38
  12  -4  -2   13.20    6.54
  12   4  -2   13.38    9.96
  12   4  -2   15.70    8.88
  11  -4  -2   27.38    5.99
  11   4  -2   25.27    8.30
  11   4  -2   23.71    8.93
  10   4  -2    1.93    6.99
  10  -4  -2    2.63    4.36
  10   4  -2    1.89    6.45
   9   4  -2  279.43   10.47
   9   4  -2  246.36    9.56
   9  -4  -2  272.81    6.03
   8   4  -2    1.10    5.88
   8   4  -2    0.49    6.19
   8  -4  -2    1.31    4.01
   7  -4  -2  375.06    6.55
   7   4  -2  339.42    9.88
   6  -4  -2  227.73    5.29
   6   4  -2  210.71    8.19
   5  -4  -2    5.96    4.79
   5   4  -2    6.11    5.22
   4  -4  -2  637.30    7.11
   4   4  -2  543.37   10.98
  -4  -4   2  629.19   11.75
   3  -4  -2  410.94    6.33
   3   4  -2  355.11    9.10
  -3  -4   2  395.22    8.88
  -2  -4   2   23.24    4.59
   2  -4  -2   28.94    3.94
   2   4  -2   25.87    4.83
  -1  -4   2  522.47    8.98
   1  -4  -2  612.36    8.17
   1   4  -2  559.14    8.72
   0   4  -2 3732.37   19.03
   0  -4   2 3287.76   17.91
   0  -4  -2 4035.37   21.92
   1  -4   2 2826.14   15.90
  -1   4  -2 3221.43   16.66
  -1  -4  -2 3348.17   22.97
   2  -4   2  224.39    5.86
  -2  -4  -2  236.83   10.03
  -2   4  -2  247.40    5.79
  -3   4  -2 2966.88   14.59
   3  -4   2 2506.95   13.40
  -4   4  -2  984.65    8.50
   4  -4   2  900.67    8.26
   5  -4   2 1126.43    8.88
  -5   4  -2 1312.83    9.54
   6  -4   2   59.68    4.46
   7  -4   2  769.60    7.63
   8  -4   2    8.73    4.16
   9  -4   2  178.18    6.04
  10  -4   2   24.13    4.59
  11  -4   2    1.11    5.76
  12  -4   2   39.30    5.48
  12  -5  -2   32.11    5.54
  11  -5  -2    2.33    4.88
  10  -5  -2   57.53    4.98
   9   5  -2   29.56   11.68
   9   5  -2   24.50   11.54
   9  -5  -2   30.19    4.43
   8  -5  -2   14.68    4.36
   8   5  -2   12.89    9.11
   8   5  -2    5.42    9.30
   7  -5  -2    7.35    4.18
   7   5  -2    3.15    7.97
   6  -5  -2    8.06    4.24
   6   5  -2    5.47    7.65
   5  -5  -2   92.85    4.66
   5   5  -2   76.98    7.06
   4  -5  -2   16.90    4.00
  -4  -5   2   22.85    5.18
   4   5  -2   19.88    6.48
   3  -5  -2  979.04    8.49
  -3  -5   2 1007.57   12.15
   3   5  -2  974.89   12.66
   2   5  -2   -0.82    4.40
   2  -5  -2    0.81    3.87
  -2  -5   2    1.34    3.51
   1  -5  -2  357.01    6.96
   1   5  -2  367.22    7.17
  -1  -5   2  337.22    7.42
   0   5  -2  119.39    5.62
   0  -5   2  103.98    5.75
   0  -5  -2  117.05    5.15
  -1   5  -2  856.22    9.18
   1  -5   2  688.67    8.10
  -1  -5  -2  772.96   10.68
  -2  -5  -2   42.37    6.48
  -2   5  -2   46.57    4.29
   2  -5   2   39.29    4.50
   3  -5   2   58.80    5.16
  -3   5  -2   75.17    5.05
  -3  -5  -2   58.21    7.92
  -4   5  -2   29.07    4.18
   4  -5   2   23.16    4.26
  -5   5  -2   18.56    4.11
   5  -5   2   17.05    4.14
   6  -5   2  254.21    5.63
   7  -5   2    4.79    4.06
   8  -5   2   11.42    4.49
   9  -5   2   29.37    4.62
  10  -5   2    2.43    4.83
  11  -5   2    4.88    5.04
  12  -5   2    7.50    5.44
  11  -6  -2   16.04    5.23
  10  -6  -2    1.39    4.56
   9  -6  -2   99.81    5.03
   8  -6  -2    8.26    4.38
   7  -6  -2  478.70    6.44
   6   6  -2  410.26   14.42
   6  -6  -2  432.75    6.10
   5   6  -2  282.67    9.93
   5  -6  -2  287.16    5.48
  -4  -6   2  376.77    8.65
   4   6  -2  375.25    9.45
   4  -6  -2  372.91    5.91
   3  -6  -2  581.37    6.91
   3   6  -2  599.82    9.74
  -3  -6   2  571.69    9.18
   2  -6  -2 1856.95   11.17
   2   6  -2 1940.07   14.89
  -2  -6   2 1710.89   13.84
  -1  -6   2   73.67    5.35
   1   6  -2   82.80    4.54
   1  -6  -2   88.72    4.55
   0  -6  -2  820.42    9.38
   0  -6   2  767.75    9.16
   0   6  -2  872.46    8.79
  -1  -6  -2  764.17    9.99
  -1   6  -2  808.09    8.33
   1  -6   2  697.29    7.72
  -2  -6  -2  291.24    8.54
   2  -6   2  276.31    6.62
  -2   6  -2  349.12    6.16
  -3  -6  -2  227.13    8.52
   3  -6   2  242.19    5.54
  -3   6  -2  294.26    6.50
  -4   6  -2   65.79    4.52
   4  -6   2   42.27    4.27
  -5   6  -2   12.08    4.11
   5  -6   2    2.94    4.04
   6  -6   2   38.65    4.31
   7  -6   2   36.78    4.56
   8  -6   2   89.99    4.79
   9  -6   2   27.14    4.48
  10  -6   2   44.53    5.19
  11  -6   2    5.07    4.99
  11  -7  -2   10.08    5.32
  10  -7  -2   14.78    5.01
   9  -7  -2   -7.45    4.59
   8  -7  -2   51.70    4.89
   7  -7  -2    6.15    4.23
   6  -7  -2   19.66    4.26
   6   7  -2   20.55   10.03
   5   7  -2   23.28    6.76
  -5  -7   2   20.54    6.11
   5  -7  -2   34.78    4.20
   4   7  -2   16.34    5.71
  -4  -7   2   13.98    5.20
   4  -7  -2   11.70    3.88
   3   7  -2  667.65    9.80
  -3  -7   2  584.66    9.05
   3  -7  -2  617.79    7.07
   2  -7  -2  283.70    5.67
  -2  -7   2  265.89    6.81
   2   7  -2  314.04    7.17
   1   7  -2  431.32    7.49
  -1  -7   2  361.59    7.29
   1  -7  -2  403.56    7.11
   0  -7   2   53.40    5.13
   0  -7  -2   52.64    5.05
   0   7  -2   59.32    4.35
   1  -7   2   68.65    5.27
  -1  -7  -2   76.10    5.64
  -1   7  -2   89.86    5.26
  -2   7  -2  118.38    4.63
  -2  -7  -2  110.20    6.95
   2  -7   2  104.13    4.78
   3  -7   2   57.53    4.58
  -3   7  -2   78.40    4.62
  -3  -7  -2   58.00    6.31
   4  -7   2  238.97    5.29
  -4   7  -2  310.30    6.25
  -4  -7  -2  246.12   11.65
   5  -7   2   27.58    4.31
   6  -7   2   25.86    4.44
   7  -7   2    0.74    4.14
   8  -7   2  127.50    5.13
   9  -7   2   17.02    4.63
  10  -7   2   28.27    5.16
  11  -7   2    5.22    5.06
  10  -8  -2   10.15    4.97
   9  -8  -2   17.79    5.02
   8  -8  -2   18.16    4.68
   7  -8  -2   70.21    4.88
   6  -8  -2  242.59    5.50
  -5  -8   2  158.36    7.93
   5   8  -2  171.11    8.54
   5  -8  -2  149.03    4.99
   4   8  -2   67.03    6.56
   4  -8  -2   63.68    4.69
  -4  -8   2   67.75    6.36
   3  -8  -2   60.19    4.50
   3   8  -2   76.19    6.74
  -3  -8   2   63.51    5.79
   2   8  -2  183.36    5.50
   2  -8  -2  171.75    5.95
  -2  -8   2  158.63    6.19
  -1  -8   2   27.72    4.21
   1   8  -2   34.41    4.89
   1  -8  -2   25.73    5.17
   0  -8  -2  328.30    6.96
   0  -8   2  305.89    6.14
   0   8  -2  379.34    6.36
   1  -8   2  147.84    5.28
  -1   8  -2  169.52    4.81
  -1  -8  -2  150.81    6.27
   2  -8   2  277.34    5.78
  -2   8  -2  352.21    6.06
  -2  -8  -2  298.01    7.45
  -3  -8  -2   21.42    6.39
  -3   8  -2   40.09    4.33
   3  -8   2   21.34    4.29
  -4   8  -2   24.80    4.12
  -4  -8  -2   18.89    6.57
   4  -8   2   29.98    4.31
   5  -8   2  170.44    5.20
   6  -8   2   19.83    4.33
   7  -8   2   65.69    4.85
   8  -8   2   -1.88    4.65
   9  -8   2   20.33    4.91
  10  -8   2   14.75    5.11
   9  -9  -2   -1.51    5.01
   8  -9  -2   79.45    5.38
   7  -9  -2   58.99    5.06
   6  -9  -2   90.76    5.04
   5  -9  -2   20.12    4.39
  -5  -9   2   14.43    6.58
  -4  -9   2   71.22    6.51
   4  -9  -2   66.80    4.60
   4   9  -2   81.77    6.66
  -3  -9   2  116.80    6.27
   3  -9  -2  116.55    4.79
   3   9  -2  136.23    6.56
   2  -9  -2   19.75    4.47
   2   9  -2   21.05    5.18
  -2  -9   2   21.19    5.22
   1  -9  -2   73.29    4.89
  -1  -9   2   55.86    4.83
   1   9  -2   71.45    4.47
   0   9  -2    0.31    4.09
   0  -9   2    1.12    4.23
   0  -9  -2   -0.49    5.22
  -1   9  -2  232.68    5.46
   1  -9   2  187.95    5.43
  -1  -9  -2  191.91    6.35
  -2  -9  -2    2.21    5.51
  -2   9  -2   11.85    4.86
   2  -9   2    2.03    4.22
  -3   9  -2   21.66    4.26
   3  -9   2   16.16    4.44
  -3  -9  -2   19.41    5.51
  -4  -9  -2   51.80    7.19
   4  -9   2   41.19    4.64
   5  -9   2   33.62    4.48
   6  -9   2  151.73    5.29
   7  -9   2    5.27    4.53
   8  -9   2   91.47    5.50
   9  -9   2   23.21    5.08
   8 -10  -2    2.99    4.97
   7 -10  -2  101.10    5.32
   6 -10  -2   10.65    4.70
   5 -10  -2  145.89    5.31
  -5 -10   2  163.15    7.85
   4 -10  -2   79.82    4.66
  -4 -10   2   81.00    6.06
   3 -10  -2   25.30    4.36
   3  10  -2   25.91    5.64
  -3 -10   2   26.34    5.47
   2  10  -2   94.34    5.95
   2 -10  -2   65.64    4.78
  -2 -10   2   88.02    5.97
  -1 -10   2   25.84    5.29
   1  10  -2   30.86    4.32
   1 -10  -2   15.03    5.39
   0  10  -2   58.91    5.50
   0 -10  -2    6.40    4.39
   0 -10   2   51.88    4.77
  -1 -10  -2   11.51    5.23
   1 -10   2    1.38    4.33
  -1  10  -2   11.04    4.13
   2 -10   2   49.56    4.72
  -2 -10  -2   16.93    5.74
   3 -10   2   13.63    4.47
  -3 -10  -2   24.81    6.64
  -4 -10  -2    2.86    6.80
   4 -10   2    2.40    4.37
   5 -10   2   35.75    6.07
   6 -10   2   23.86    4.72
   7 -10   2   32.13    5.35
   8 -10   2    5.56    4.92
   7 -11  -2   37.12    5.03
   6 -11  -2    7.46    4.73
  -5 -11   2   55.43    7.82
   5 -11  -2   51.61    4.86
   4 -11  -2    2.34    4.48
  -4 -11   2    9.12    6.29
   3 -11  -2   90.94    5.14
  -3 -11   2   99.11    6.57
  -2 -11   2   -0.48    5.49
   2 -11  -2    4.22    4.39
   1 -11  -2  226.25    5.77
  -1 -11   2  231.34    6.03
   0 -11   2   82.72    5.24
   0 -11  -2   83.39    6.07
  -1 -11  -2  145.69    5.61
   1 -11   2  144.21    5.64
  -2 -11  -2   95.58    6.79
   2 -11   2   84.48    5.35
  -3 -11  -2   18.55    6.70
   3 -11   2   14.15    4.49
  -4 -11  -2   91.73    8.21
   4 -11   2   83.51    5.32
   5 -11   2   -2.65    4.51
   6 -11   2   92.88    5.43
   7 -11   2    6.43    5.10
   6 -12  -2    5.67    5.18
   5 -12  -2    6.36    5.98
  -5 -12   2    6.29    7.55
  -4 -12   2   44.13    7.32
   4 -12  -2   40.93    5.19
  -3 -12   2    3.28    5.80
   3 -12  -2    1.27    4.79
  -2 -12   2   90.47    6.76
   2 -12  -2   82.58    5.67
  -1 -12   2   13.16    4.88
   1 -12  -2    9.15    5.89
   0 -12   2   22.92    4.83
   0 -12  -2   19.21    5.85
   1 -12   2   36.49    5.95
  -1 -12  -2   34.62    6.06
   2 -12   2   26.05    6.05
  -2 -12  -2   23.34    6.07
   3 -12   2    0.69    5.93
  -3 -12  -2   10.03    7.13
   4 -12   2    0.80    4.91
  -4 -12  -2    0.34    7.61
   5 -12   2   12.27    5.07
   6 -12   2   -0.92    4.95
  -4 -13   2   22.69    7.45
   4 -13  -2   17.37    5.38
  -3 -13   2   56.94    7.89
   3 -13  -2   45.99    6.69
   2 -13  -2   -0.61    5.36
  -2 -13   2    2.72    6.26
  -1 -13   2   91.63    6.60
   1 -13  -2   66.32    5.64
   0 -13   2   18.76    6.36
   0 -13  -2   30.63    5.25
   1 -13   2   49.70    5.48
  -1 -13  -2   47.67    6.86
   2 -13   2   22.09    5.09
  -2 -13  -2   22.79    6.70
   3 -13   2    7.09    5.11
  -3 -13  -2    2.61    7.35
   4 -13   2    4.14    5.38
  -4 -13  -2   15.44    7.56
  12   1  -3   48.52    6.81
  12   1  -3   44.04    6.57
  12  -1  -3   49.31    5.15
  11   1  -3   23.54    5.35
  11   1  -3   15.71    6.03
  11  -1  -3   18.09    4.52
  10   1  -3  223.92    6.94
  10  -1  -3  202.66    6.02
   9   1  -3  156.53    6.38
   9  -1  -3  141.04    4.99
   8   1  -3   10.79    3.96
   8  -1  -3   14.16    4.08
   7  -1  -3  703.92    8.07
   3   1  -3  293.80    6.74
  -2  -1   3   40.95    4.12
   2   1  -3   44.29    4.93
  -1  -1   3 3189.20   22.13
   1   1  -3 3029.37   21.74
   0   1  -3 1092.34   13.38
   0  -1   3 1133.09   13.82
   0  -1  -3 1240.79   15.43
  -1  -1  -3 7329.85   40.36
   1   1   3 7077.37   40.37
  -1   1  -3 6553.67   30.22
   1  -1   3 6467.84   29.83
   2   1   3   53.39    6.78
   2  -1   3   48.72    5.03
  -2   1  -3   48.53    5.19
  -2  -1  -3   51.72    7.31
  -3   1  -3    2.21    4.12
  -3  -1  -3    2.51    6.00
   3   1   3    1.37    4.68
   3  -1   3    0.67    4.15
   4   1   3   87.54    5.64
  -4  -1  -3   97.84    6.62
   4  -1   3   84.48    4.83
  -4   1  -3   99.32    4.98
  -5   1  -3    1.30    3.87
   5   1   3    0.60    4.76
   5  -1   3   -3.66    4.93
   6  -1   3  446.20    6.84
  -6   1  -3  528.74    7.94
   6   1   3  460.10    8.90
   7   1   3   91.97    6.46
   7  -1   3   91.18    5.62
   8   1   3  334.04    8.17
   8  -1   3  331.30    6.98
   9  -1   3  513.54    7.21
   9   1   3  554.29   10.37
  10  -1   3   60.76    5.14
  10   1   3   61.61    6.98
  11   1   3  111.59    6.79
  11  -1   3  112.19    6.59
  12   1   3   14.40    7.33
  12  -1   3   11.89    6.00
  12   2  -3   17.06    6.97
  12  -2  -3   11.62    5.04
  12   2  -3   11.72    6.74
  11   2  -3   14.11    6.87
  11   2  -3   15.89    5.57
  11  -2  -3   11.35    5.88
  10   2  -3   10.83    5.69
  10  -2  -3   10.76    4.27
  10   2  -3    5.29    5.12
   9   2  -3   34.51    5.63
   9  -2  -3   32.37    5.22
   9   2  -3   36.97    6.04
   8  -2  -3    7.22    4.08
   8   2  -3    5.43    5.02
   8   2  -3    2.36    4.70
   7  -2  -3  178.88    4.97
   7   2  -3  187.63    5.99
   6   2  -3  100.05    5.38
   6  -2  -3   97.65    5.19
   5   2  -3 2430.40   16.70
   4   2  -3  206.49    6.45
   3   2  -3  722.52   10.99
  -2  -2   3 1223.08   13.57
   2   2  -3 1232.90   13.92
   1   2  -3 2322.86   18.11
  -1  -2   3 2656.09   19.08
   0  -2   3  262.35    7.16
   0   2  -3  269.82    7.82
   1  -2   3  311.92    7.64
  -1  -2  -3  381.27    9.98
  -1   2  -3  318.91    7.51
  -2  -2  -3  743.67   16.41
   2  -2   3  658.26    9.37
  -2   2  -3  752.64    9.64
   3   2   3 1867.36   27.05
  -3   2  -3 2062.16   13.97
   3  -2   3 1710.71   12.67
  -3  -2  -3 2054.72   28.91
  -4   2  -3   46.60    4.40
   4   2   3   39.77    6.72
  -4  -2  -3   44.87    7.72
   4  -2   3   40.97    4.44
  -5   2  -3   19.01    4.42
   5  -2   3   29.93    4.43
   5   2   3   28.82    6.64
   6  -2   3    0.81    3.85
  -6   2  -3    0.01    3.79
   6   2   3    1.93    6.37
   7  -2   3  225.07    5.63
   7   2   3  235.04    8.30
   8   2   3    6.67    6.15
   8  -2   3    2.34    4.18
   9   2   3   41.01    6.40
   9  -2   3   41.20    5.52
  10  -2   3   15.38    5.60
  10   2   3   10.00    6.30
  11  -2   3   33.54    5.97
  11   2   3   42.84    7.99
  12  -2   3    1.39    4.91
  12   2   3    5.38    6.99
  12   3  -3   34.76    7.96
  12   3  -3   42.51    7.43
  12  -3  -3   37.13    5.53
  11  -3  -3   11.65    5.66
  11   3  -3    6.57    6.19
  11   3  -3    2.75    6.87
  10  -3  -3  350.24    6.23
  10   3  -3  358.05    9.07
  10   3  -3  356.43    9.21
   9   3  -3  205.02    7.29
   9  -3  -3  204.48    5.33
   9   3  -3  201.92    7.43
   8  -3  -3  203.06    5.13
   8   3  -3  199.71    6.71
   7   3  -3   73.02    5.68
   7  -3  -3   70.62    4.49
   6   3  -3   69.83    5.09
   6  -3  -3   73.64    4.29
   5  -3  -3  255.58    5.29
   5   3  -3  228.48    7.31
   4   3  -3    7.97    4.80
  -3  -3   3  698.33   11.13
   3   3  -3  669.67   10.34
  -2  -3   3    8.91    4.25
   2   3  -3    8.91    4.49
  -1  -3   3  784.74   10.64
   1   3  -3  749.46   10.46
   0   3  -3 2797.24   17.36
   0  -3   3 2835.89   17.56
   1  -3   3 1641.08   12.91
  -1   3  -3 1758.17   13.24
  -2   3  -3 1204.07   10.87
  -2  -3  -3 1182.47   18.27
   2  -3   3 1033.53   10.18
   3  -3   3  509.30    7.32
  -3   3  -3  587.13    7.66
  -4   3  -3 1885.66   12.09
   4  -3   3 1834.63   11.83
   5  -3   3   42.90    4.11
  -5   3  -3   45.18    4.25
  -6   3  -3  857.71    8.44
   6  -3   3  756.54    8.36
   6   3   3  719.15   20.95
   7   3   3  151.05   10.85
   7  -3   3  158.46    4.99
   8   3   3  601.21   15.43
   8  -3   3  643.77    7.38
   9  -3   3  142.41    5.14
   9   3   3  125.36   10.19
  10   3   3   89.95    9.24
  10  -3   3  109.72    4.93
  10   3   3  109.94    8.96
  11  -3   3   78.38    5.26
  11   3   3   60.96    9.34
  11   3   3   82.96    9.56
  12   3   3    6.32   10.12
  12   3   3    7.95    9.88
  12  -3   3    7.58    5.01
  12  -4  -3    7.41    5.24
  12   4  -3    5.73    8.49
  12   4  -3    7.89    8.00
  11   4  -3    2.44    7.28
  11   4  -3   -1.11    7.87
  11  -4  -3    3.02    4.81
  10   4  -3   13.28    7.17
  10   4  -3    9.34    6.01
  10  -4  -3   15.09    4.66
   9  -4  -3   29.01    4.48
   9   4  -3   25.75    6.54
   9   4  -3   28.37    5.90
   8  -4  -3  108.90    5.36
   8   4  -3  101.04    6.90
   7  -4  -3   -1.06    4.07
   7   4  -3    2.27    5.32
   6  -4  -3   84.70    5.41
   6   4  -3   80.85    6.12
   5  -4  -3   99.48    4.35
   5   4  -3   92.95    6.27
   4   4  -3   89.43    5.51
  -4  -4   3  102.33    6.03
   4  -4  -3   97.04    4.20
   3   4  -3    9.68    4.43
  -3  -4   3   11.36    4.06
   3  -4  -3   10.24    3.70
  -2  -4   3    1.65    3.52
   2  -4  -3   -1.00    3.54
   2   4  -3    3.75    3.78
   1   4  -3   24.95    4.19
   1  -4  -3   37.48    3.91
  -1  -4   3   30.14    4.11
   0   4  -3  468.59    7.99
   0  -4  -3  508.44    8.46
   0  -4   3  433.98    7.91
  -1   4  -3  237.73    5.83
   1  -4   3  209.10    5.65
  -1  -4  -3  239.76    7.25
   2  -4   3 1028.16    9.46
  -2   4  -3 1233.94   10.07
  -2  -4  -3 1275.50   17.27
  -3  -4  -3    3.43    9.83
  -3  -4  -3    4.96    8.17
  -3   4  -3    1.15    3.97
   3  -4   3    6.97    3.99
   4  -4   3  657.13    7.29
  -4   4  -3  760.49    7.74
  -5   4  -3  226.59    5.72
   5  -4   3  216.20    5.51
   6  -4   3    1.17    4.26
  -6   4  -3    5.21    5.21
   7  -4   3  242.57    5.90
   8  -4   3   48.64    4.24
   9  -4   3   -1.13    4.48
  10  -4   3   19.87    4.58
  11  -4   3    4.01    5.83
  12  -4   3   -3.21    4.93
  12  -5  -3   11.98    5.63
  11   5  -3    5.34   13.04
  11   5  -3    4.81   12.09
  11  -5  -3    4.12    4.96
  10  -5  -3  132.45    6.38
  10   5  -3  120.78   11.37
  10   5  -3  108.08   10.81
   9   5  -3    0.16    7.94
   9   5  -3    2.63    7.80
   9  -5  -3   -1.33    4.31
   8   5  -3  261.96   10.03
   8  -5  -3  312.22    5.87
   7   5  -3    3.17    6.15
   7  -5  -3    7.93    4.11
   6   5  -3  217.09    8.71
   6  -5  -3  278.21    5.35
   5  -5  -3  490.12    6.46
   5   5  -3  430.56    9.55
   4   5  -3   50.67    5.24
   4  -5  -3   57.74    4.16
  -4  -5   3   61.57    4.91
   3  -5  -3 2183.40   11.79
   3   5  -3 2058.07   15.84
  -3  -5   3 2239.60   16.28
   2   5  -3    9.05    4.49
  -2  -5   3    9.98    4.33
   2  -5  -3    6.49    3.88
   1  -5  -3  482.42    7.03
   1   5  -3  456.02    7.31
  -1  -5   3  458.02    7.29
   0  -5   3  756.05    8.60
   0   5  -3  846.15    8.96
   0  -5  -3  906.26   10.12
   1  -5   3  410.49    6.67
  -1   5  -3  472.43    6.94
  -1  -5  -3  481.84    8.71
   2  -5   3  364.29    6.31
  -2   5  -3  438.92    7.16
  -2  -5  -3  423.59   10.10
  -3   5  -3  455.54    6.38
   3  -5   3  391.18    6.83
  -3  -5  -3  397.50   13.36
  -4   5  -3  931.71    8.15
   4  -5   3  787.89    7.68
  -5   5  -3   43.46    4.28
   5  -5   3   36.64    4.37
  -6   5  -3   88.16    4.78
   6  -5   3   93.29    4.71
   7  -5   3    8.97    4.10
   8  -5   3   95.87    4.78
   9  -5   3   10.86    5.42
  10  -5   3   33.65    4.88
  11  -5   3   28.05    4.97
  12  -5   3    1.90    5.53
  11  -6  -3    5.42    5.12
  10  -6  -3    4.42    4.54
   9  -6  -3   15.96    4.58
   8  -6  -3   14.58    4.22
   8   6  -3    8.82   10.66
   8   6  -3    9.25   10.59
   7  -6  -3   93.90    4.88
   7   6  -3   86.75    9.20
   6   6  -3  160.50    8.64
   6  -6  -3  179.78    5.02
   5  -6  -3    5.26    3.90
   5   6  -3   -0.29    6.38
  -5  -6   3    2.07    5.68
  -4  -6   3  161.63    6.09
   4   6  -3  142.40    7.08
   4  -6  -3  222.77    5.81
   3  -6  -3  223.56    5.09
  -3  -6   3  221.40    6.56
   3   6  -3  210.98    6.66
  -2  -6   3  331.10    7.19
   2   6  -3  353.24    7.49
   2  -6  -3  355.23    5.99
   1  -6  -3   92.27    4.42
   1   6  -3   92.87    4.62
  -1  -6   3   83.16    4.53
   0  -6   3   44.21    4.29
   0  -6  -3   48.78    4.21
   0   6  -3   48.54    5.16
  -1   6  -3  199.69    5.14
  -1  -6  -3  190.31    6.40
   1  -6   3  162.47    4.96
   2  -6   3 1061.84    8.87
  -2  -6  -3 1216.03   13.99
  -2   6  -3 1280.05    9.47
   3  -6   3  555.57    7.36
  -3   6  -3  695.97    7.34
  -3  -6  -3  582.95   12.38
   4  -6   3    6.91    4.34
  -4   6  -3    7.50    3.95
   5  -6   3   34.09    4.28
  -5   6  -3   43.71    4.98
  -6   6  -3    6.38    4.00
   6  -6   3    2.13    5.00
   7  -6   3  274.37    5.62
   8  -6   3   21.82    4.47
   9  -6   3   -1.00    4.49
  10  -6   3   -2.95    5.74
  11  -6   3    4.58    4.86
  11  -7  -3    3.46    5.14
  10  -7  -3   42.75    5.10
   9  -7  -3    6.29    4.62
   8  -7  -3  149.38    6.30
   7  -7  -3   43.98    4.37
   7   7  -3   45.43   12.01
   6   7  -3  120.20    8.80
   6  -7  -3  116.09    4.72
  -5  -7   3  382.99    9.55
   5  -7  -3  373.64    5.81
   5   7  -3  370.81   10.29
   4   7  -3    7.46    5.90
  -4  -7   3    9.18    4.49
   4  -7  -3   10.38    4.04
  -3  -7   3 1542.10   12.91
   3  -7  -3 1536.77   10.13
   3   7  -3 1610.50   13.76
   2   7  -3    7.58    5.02
   2  -7  -3    9.35    4.89
  -2  -7   3    4.89    4.93
   1   7  -3 1098.13   10.21
   1  -7  -3 1025.54    8.91
  -1  -7   3  931.85    9.20
   0  -7   3    8.48    3.91
   0   7  -3   10.68    3.75
   0  -7  -3    9.51    4.93
   1  -7   3  206.54    5.32
  -1   7  -3  255.55    5.45
  -1  -7  -3  232.99    6.87
  -2  -7  -3  130.68    7.22
   2  -7   3  124.04    4.99
  -2   7  -3  150.76    4.94
  -3   7  -3   25.94    4.11
   3  -7   3   26.51    4.42
  -3  -7  -3   21.11    6.02
  -4  -7  -3  442.14   15.23
  -4   7  -3  497.46    6.52
   4  -7   3  420.15    6.14
   5  -7   3    8.99    4.37
  -5   7  -3   13.03    4.13
   6  -7   3    8.75    4.30
  -6   7  -3   11.11    4.21
   7  -7   3   14.54    4.39
   8  -7   3   12.88    4.71
   9  -7   3  104.61    5.24
  10  -7   3   15.51    4.93
  11  -7   3   34.08    5.33
  10  -8  -3    9.74    5.03
   9  -8  -3   79.11    6.44
   8  -8  -3    2.28    4.47
   7  -8  -3  203.95    5.66
   6  -8  -3  149.70    5.11
   6   8  -3  193.00   10.85
   5   8  -3   54.07    6.49
   5  -8  -3   46.13    4.52
  -5  -8   3   49.47    5.94
   4  -8  -3  129.85    4.93
   4   8  -3  131.85    6.63
  -4  -8   3  135.75    6.19
   3   8  -3  123.93    6.03
  -3  -8   3  119.00    5.84
   3  -8  -3  117.84    4.76
   2  -8  -3  187.69    5.14
  -2  -8   3  165.40    6.13
   2   8  -3  200.20    6.42
  -1  -8   3   69.59    4.58
   1   8  -3   79.24    4.55
   1  -8  -3   79.85    4.77
   0  -8   3    7.53    4.04
   0   8  -3   43.74    5.18
   0  -8  -3   10.26    4.26
   1  -8   3   28.31    4.38
  -1  -8  -3   23.56    5.39
  -1   8  -3   45.17    4.28
   2  -8   3   97.42    4.91
  -2  -8  -3  103.54    6.43
  -2   8  -3  122.85    5.12
   3  -8   3  563.51    6.72
  -3  -8  -3  573.40   10.26
  -3   8  -3  733.01    7.81
   4  -8   3   64.47    4.58
  -4   8  -3   70.57    4.40
  -4  -8  -3   62.30    8.13
  -5   8  -3  121.11    5.06
   5  -8   3   95.68    4.97
   6  -8   3    9.62    4.28
   7  -8   3  133.69    5.30
   8  -8   3   24.25    4.75
   9  -8   3    4.85    4.87
  10  -8   3   26.78    6.44
   9  -9  -3    5.75    5.03
   8  -9  -3  117.75    5.38
   7  -9  -3   31.41    4.75
   6  -9  -3   85.46    4.89
   5   9  -3  150.87    8.39
   5  -9  -3  125.82    4.97
  -5  -9   3  137.90    7.04
   4  -9  -3  108.07    4.79
  -4  -9   3  109.90    6.81
   4   9  -3  123.85    6.99
   3  -9  -3  116.68    5.66
  -3  -9   3  116.42    6.35
   3   9  -3  126.00    6.40
   2  -9  -3   33.54    5.18
  -2  -9   3   30.49    5.04
   2   9  -3   34.99    5.12
  -1  -9   3  265.52    6.69
   1   9  -3  311.77    6.98
   1  -9  -3  276.13    6.63
   0  -9   3    7.47    4.36
   0  -9  -3    5.57    5.18
   0   9  -3    1.55    5.04
  -1  -9  -3  239.83    6.82
  -1   9  -3  269.50    5.83
   1  -9   3  228.49    5.60
  -2  -9  -3  172.64    7.00
  -2   9  -3  211.16    5.11
   2  -9   3  162.75    5.12
  -3  -9  -3   19.29    5.66
  -3   9  -3   31.53    4.26
   3  -9   3   22.76    4.42
  -4  -9  -3  324.91   10.60
  -4   9  -3  381.68    6.22
   4  -9   3  322.70    6.04
   5  -9   3   14.13    4.47
   6  -9   3  159.70    5.30
   7  -9   3   11.63    4.68
   8  -9   3   78.07    5.28
   9  -9   3   11.89    5.03
   8 -10  -3    5.99    4.96
   7 -10  -3    0.59    4.79
   6 -10  -3   55.88    4.99
  -6 -10   3   71.76    9.30
   5 -10  -3   15.68    4.57
  -5 -10   3   14.41    7.07
   4  10  -3   15.64    6.62
   4 -10  -3   20.10    4.38
  -4 -10   3   23.90    5.70
   3 -10  -3   33.89    4.79
  -3 -10   3   40.63    5.49
   3  10  -3   37.47    5.55
  -2 -10   3   25.25    5.43
   2 -10  -3   41.55    4.65
   2  10  -3   34.01    5.49
  -1 -10   3   14.78    4.32
   1 -10  -3   15.36    4.34
   1  10  -3   17.80    5.19
   0  10  -3   25.18    5.22
   0 -10   3   27.97    5.30
   0 -10  -3   26.86    5.53
  -1 -10  -3   -0.40    5.46
  -1  10  -3    6.60    5.12
   1 -10   3    2.34    4.43
  -2  10  -3   43.60    4.72
   2 -10   3   40.87    4.67
  -2 -10  -3   34.34    5.84
  -3  10  -3  228.47    5.45
   3 -10   3  195.92    5.34
  -3 -10  -3  191.88    7.18
   4 -10   3   37.92    4.69
  -4 -10  -3   37.62    7.34
   5 -10   3  270.62    6.03
   6 -10   3    1.35    4.60
   7 -10   3   62.14    5.26
   8 -10   3   -1.15    4.96
   7 -11  -3    1.02    4.99
  -6 -11   3    4.76    7.93
   6 -11  -3    3.00    4.84
  -5 -11   3   52.79    7.27
   5 -11  -3   50.21    4.96
  -4 -11   3   51.26    6.07
   4 -11  -3   50.48    4.90
  -3 -11   3  138.68    6.76
   3 -11  -3  126.35    5.47
   3  11  -3  163.92    7.02
   2 -11  -3    8.10    4.52
   2  11  -3    8.26    5.53
  -2 -11   3   10.20    5.14
   1 -11  -3   20.86    4.51
  -1 -11   3   41.69    4.90
   1  11  -3   31.40    4.84
   0 -11   3    5.87    4.44
   0  11  -3    9.72    4.36
   0 -11  -3    5.44    4.58
   1 -11   3   18.54    5.14
  -1  11  -3   34.78    4.79
  -1 -11  -3   26.66    5.73
  -2  11  -3  101.97    5.39
   2 -11   3   82.21    5.31
  -2 -11  -3   82.27    6.56
   3 -11   3    1.48    4.59
  -3 -11  -3    1.95    5.69
  -4 -11  -3   49.50    7.82
   4 -11   3   43.10    4.70
   5 -11   3    8.70    4.82
   6 -11   3   24.70    5.19
   7 -11   3    3.98    5.14
  -6 -12   3   42.27   10.80
   6 -12  -3   38.77    5.49
   5 -12  -3   20.47    4.90
  -5 -12   3   17.94    7.06
   4 -12  -3  103.75    5.71
  -4 -12   3  129.38    8.12
  -3 -12   3    4.39    5.76
   3 -12  -3    5.06    4.77
  -2 -12   3  314.11    7.09
   2 -12  -3  304.22    6.62
   1 -12  -3   21.26    6.13
  -1 -12   3   25.89    4.88
   0 -12  -3   21.70    5.18
   0 -12   3   22.79    4.95
   1 -12   3   49.45    5.22
  -1 -12  -3   50.03    6.10
   2 -12   3   12.14    4.89
  -2 -12  -3    8.47    6.09
   3 -12   3   62.16    5.21
  -3 -12  -3   68.28    7.80
  -4 -12  -3   11.30    7.83
   4 -12   3   13.03    4.79
   5 -12   3   22.13    5.11
   6 -12   3   -0.89    5.17
  -4 -13   3    7.12    7.40
   4 -13  -3   10.49    5.38
  -3 -13   3   21.90    6.90
   3 -13  -3   23.91    5.33
   2 -13  -3    2.09    5.06
  -2 -13   3    3.61    6.24
  -1 -13   3    0.03    5.06
   1 -13  -3    1.19    4.80
   0 -13  -3   13.14    6.11
   0 -13   3    4.20    5.01
  -1 -13  -3   19.64    6.66
   1 -13   3   16.88    6.27
  -2 -13  -3    4.18    6.69
   2 -13   3    6.66    6.44
  -3 -13  -3   14.69    7.40
   3 -13   3   12.72    5.37
   4 -13   3    1.92    5.21
  -4 -13  -3   -0.92    8.28
  12   0  -4    3.17    5.85
  11   0  -4  109.26    5.50
  10   0  -4   15.55    5.02
   9   0  -4   14.19    4.91
   8   0  -4   24.66    4.07
   2   0  -4  390.04    7.15
   1   0  -4  135.58    5.35
  -1   0   4  132.97    5.30
   0   0   4  635.97    9.99
   0   0  -4  619.88    9.82
   1   0   4   31.52    4.30
  -1   0  -4   32.58    4.43
  -2   0  -4 2532.10   19.09
   2   0   4 2596.42   18.59
   3   0   4  531.35    8.80
  -3   0  -4  600.77    9.98
   4   0   4   90.35    4.93
  -4   0  -4  105.39    5.20
  -5   0  -4 1032.22   11.53
   5   0   4  826.19   10.05
   6   0   4  157.56    5.98
  -6   0  -4  196.89    6.63
   7   0   4  273.69    7.39
   8   0   4  213.14    6.50
   9   0   4    3.73    4.84
  10   0   4  138.11    6.39
  11   0   4   19.74    5.84
  12   0   4   34.88    6.40
  12  -1  -4   26.89    6.42
  12   1  -4   34.18    5.76
  12   1  -4   37.12    6.14
  11   1  -4    1.69    5.17
  11   1  -4   -0.71    5.71
  11  -1  -4    6.35    5.55
  10   1  -4   29.97    5.33
  10  -1  -4   40.43    5.62
  10   1  -4   39.23    5.78
   9  -1  -4   42.52    4.36
   9   1  -4   45.04    5.07
   8  -1  -4  306.28    6.41
   5   1  -4   74.44    3.94
   4   1  -4 1470.13   12.33
   3   1  -4  206.67    6.09
  -2  -1   4  935.00   10.84
   2   1  -4  867.73   10.18
   1   1  -4   58.60    4.71
  -1  -1   4   61.42    5.38
   0  -1   4    2.62    3.85
   0  -1  -4    4.41    3.58
   0   1  -4    2.23    3.89
   0   1   4    4.36    4.37
   1   1   4  291.09    7.83
   1  -1   4  279.93    6.95
  -1   1  -4  265.41    6.99
  -1  -1  -4  293.67    8.53
  -2  -1  -4 1599.08   17.00
   2   1   4 1617.40   17.32
  -2   1  -4 1527.00   13.10
   2  -1   4 1506.99   13.30
  -3   1  -4 1079.94   11.01
   3  -1   4  955.17   10.35
   3   1   4 1020.57   13.76
  -3  -1  -4 1072.31   14.29
  -4   1  -4   10.23    3.98
   4   1   4    3.25    4.23
  -4  -1  -4    5.95    4.64
   4  -1   4    4.92    3.93
  -5   1  -4   47.50    5.21
   5  -1   4   41.70    5.03
   5   1   4   40.40    5.83
  -5  -1  -4   48.32    5.40
   6   1   4   64.52    5.70
   6  -1   4   68.78    4.68
  -6   1  -4   85.21    4.55
   7  -1   4   51.94    4.43
   7   1   4   48.02    5.47
   8  -1   4   17.20    5.27
   8   1   4   17.08    5.33
   9   1   4    7.40    5.65
   9  -1   4   10.58    5.10
  10  -1   4   22.56    5.51
  10   1   4   28.27    6.93
  11   1   4    7.43    6.84
  11  -1   4    8.17    5.95
  12   1   4    0.56    7.06
  12  -1   4    6.11    6.42
  12   2  -4   -1.42    6.93
  12  -2  -4    1.26    6.01
  12   2  -4    3.47    7.21
  11   2  -4  136.17    6.68
  11   2  -4  142.05    7.21
  11  -2  -4  142.01    6.38
  10  -2  -4   55.47    5.12
  10   2  -4   63.75    5.31
  10   2  -4   65.93    6.23
   9   2  -4  162.04    6.11
   9  -2  -4  161.06    5.01
   9   2  -4  160.17    6.58
   8   2  -4  118.82    5.57
   8  -2  -4  116.23    4.79
   7  -2  -4   40.90    3.99
   7   2  -4   38.37    4.04
   6   2  -4 1033.42   10.52
   5   2  -4    8.46    4.08
   4   2  -4 2898.66   17.70
   3   2  -4  231.85    6.43
  -3  -2   4  236.19    6.00
  -2  -2   4 3141.71   18.51
   2   2  -4 3195.97   19.42
   1   2  -4  531.20    8.53
  -1  -2   4  546.24    8.50
   0  -2   4 1006.32   10.83
   0   2  -4  944.54   10.92
  -1   2  -4  797.89    9.84
   1  -2   4  819.95    9.97
  -1  -2  -4  917.33   12.71
  -2  -2  -4  179.51    7.81
  -2   2  -4  173.21    5.70
   2  -2   4  168.49    6.48
   2   2   4  182.96    7.70
  -3  -2  -4  545.62   13.05
  -3   2  -4  581.52    7.80
   3   2   4  569.12   12.51
   3  -2   4  510.81    7.54
   4   2   4  945.04   15.42
  -4  -2  -4 1025.16   17.62
  -4   2  -4 1026.36    9.59
   4  -2   4  884.31    9.01
   5   2   4 1417.95   17.45
  -5  -2  -4 1814.26   20.12
   5  -2   4 1403.97   10.59
  -5   2  -4 1553.20   11.23
   6  -2   4  161.91    5.12
  -6   2  -4  200.40    5.33
   6   2   4  169.33    8.03
   7   2   4  342.17    9.09
  -7   2  -4  446.51    6.62
   7  -2   4  341.65    6.12
   8  -2   4  144.39    5.09
   8   2   4  137.23    7.43
   9  -2   4   12.41    4.21
   9   2   4   13.85    5.75
  10   2   4  266.50    9.58
  10  -2   4  311.63    7.29
  11   2   4    0.81    6.58
  11  -2   4   -3.47    5.50
  12   2   4   11.51    7.23
  12  -2   4    8.56    6.28
  12   3  -4   16.43    7.52
  12  -3  -4   10.22    5.12
  12   3  -4   12.49    6.91
  11   3  -4   -0.61    5.94
  11  -3  -4    0.87    4.73
  11   3  -4   -0.80    6.40
  10   3  -4   26.11    5.97
  10  -3  -4   22.01    4.67
  10   3  -4   24.62    5.82
   9   3  -4    0.13    6.12
   9  -3  -4    0.80    4.18
   9   3  -4   -0.18    5.75
   8   3  -4   70.81    5.60
   8  -3  -4   83.67    4.30
   7   3  -4  133.39    6.22
   7  -3  -4  140.07    4.89
   6   3  -4   28.50    5.04
   6  -3  -4   25.11    4.05
   5   3  -4   26.15    4.56
   4   3  -4   48.89    4.54
   3   3  -4   23.34    3.86
  -3  -3   4   26.28    3.83
   2   3  -4  104.57    4.89
  -2  -3   4   98.18    4.59
  -1  -3   4    3.74    4.47
   1   3  -4    3.38    4.66
   0  -3   4  993.64   10.56
   0   3  -4  971.02    9.94
   1  -3   4 1136.58   10.54
  -1   3  -4 1196.74   10.63
   2  -3   4 1161.51   10.29
  -2  -3  -4 1312.13   16.21
  -2   3  -4 1292.10   10.75
  -3  -3  -4   11.07    7.19
   3  -3   4    9.99    4.05
  -3   3  -4   14.83    4.11
   4  -3   4  733.66    8.02
  -4   3  -4  884.77    8.59
  -4  -3  -4  882.57   24.95
   5  -3   4   56.53    4.27
  -5   3  -4   64.86    4.42
   5   3   4   56.35   11.06
   6   3   4    3.29    7.46
   6  -3   4   -4.60    4.15
  -6   3  -4   -4.26    4.10
   7  -3   4   -2.92    4.00
  -7   3  -4   -3.43    4.35
   7   3   4    2.48    7.62
   8  -3   4   31.49    4.69
   8   3   4   39.34    8.26
   9   3   4  178.20   10.91
   9  -3   4  193.32    5.46
  10   3   4   28.58    8.07
  10  -3   4   33.16    5.44
  11   3   4   33.33    9.29
  11   3   4   46.02    9.77
  11  -3   4   36.20    4.95
  12  -3   4   -1.28    6.18
  12   3   4    2.08   10.84
  12   3   4    0.57   11.19
  12   4  -4    2.79    7.91
  12   4  -4    3.89    8.82
  12  -4  -4    3.13    5.10
  11   4  -4  142.67    9.19
  11   4  -4  139.22    8.19
  11  -4  -4  153.10    5.92
  10   4  -4   34.33    6.87
  10  -4  -4   38.92    4.75
  10   4  -4   30.21    6.48
   9   4  -4  123.94    7.52
   9  -4  -4  116.20    5.13
   9   4  -4  120.68    7.01
   8  -4  -4    2.51    3.96
   8   4  -4    2.35    5.79
   7   4  -4  169.72    6.66
   7  -4  -4  209.90    5.76
   6   4  -4  500.81    8.78
   6  -4  -4  588.21    6.71
   5  -4  -4  126.39    4.42
   5   4  -4  105.73    5.55
   4   4  -4  428.39    8.29
  -4  -4   4  477.50    8.23
  -3  -4   4  321.11    6.94
   3   4  -4  288.32    6.81
  -2  -4   4  308.41    6.50
   2   4  -4  268.35    6.25
  -1  -4   4   40.07    4.78
   1   4  -4   36.32    4.13
   0  -4   4   29.27    4.09
   0   4  -4   34.71    4.82
   1  -4   4 2783.12   14.79
  -1   4  -4 3054.92   15.42
   2  -4   4   55.80    4.55
  -2   4  -4   66.52    4.49
  -3  -4  -4  675.96   15.34
  -3  -4  -4  756.95   17.11
  -3   4  -4  706.95    8.12
   3  -4   4  610.15    7.26
   4  -4   4   68.62    4.32
  -4   4  -4   79.20    4.42
   5  -4   4 1619.26   10.37
  -5   4  -4 1911.85   11.08
   6  -4   4  554.29    6.88
  -6   4  -4  696.50    7.53
   7  -4   4  771.86    7.64
  -7   4  -4  975.03    8.40
   8  -4   4   16.40    4.16
   9  -4   4   94.88    5.13
  10  -4   4   94.30    5.27
  11  -4   4   -3.30    4.93
  12  -4   4   33.30    5.63
  11   5  -4    2.59    8.76
  11   5  -4   -0.30    8.22
  11  -5  -4    0.30    4.82
  10   5  -4   34.98    8.42
  10   5  -4   38.66    8.83
  10  -5  -4   39.00    4.72
   9   5  -4    1.72    6.88
   9   5  -4    2.10    6.53
   9  -5  -4    4.86    4.17
   8   5  -4   19.88    6.32
   8  -5  -4   16.58    4.35
   7   5  -4  163.41    7.57
   7  -5  -4  205.25    5.91
   6  -5  -4   41.28    4.05
   6   5  -4   34.42    5.77
   5   5  -4   62.35    5.92
   5  -5  -4   68.28    4.50
   4  -5  -4    1.42    3.68
   4   5  -4   -1.38    4.49
  -4  -5   4    0.61    4.14
  -3  -5   4  295.59    6.22
   3   5  -4  262.66    6.85
   3  -5  -4  288.16    5.43
   2  -5  -4  458.25    6.52
  -2  -5   4  440.71    7.53
   2   5  -4  388.95    7.43
   1  -5  -4  158.59    4.99
   1   5  -4  144.32    5.18
  -1  -5   4  147.21    5.17
   0  -5  -4  101.12    5.44
   0   5  -4   87.22    5.40
   0  -5   4   72.60    4.65
  -1  -5  -4 3295.80   19.17
   1  -5   4 2671.67   13.87
  -1   5  -4 2962.93   14.35
  -2  -5  -4  118.56    6.91
   2  -5   4   87.20    4.45
  -2   5  -4  115.71    4.81
   3  -5   4  739.28    7.49
  -3   5  -4  877.45    8.16
  -3  -5  -4  868.07   15.29
  -3  -5  -4  865.20   16.32
  -4   5  -4  166.88    4.96
   4  -5   4  127.28    4.82
   5  -5   4  170.33    5.12
  -5   5  -4  221.75    5.32
   6  -5   4   23.23    4.25
  -6   5  -4   25.68    4.27
  -7   5  -4    2.44    4.08
   7  -5   4    9.76    4.08
   8  -5   4   57.12    4.58
   9  -5   4   21.71    4.54
  10  -5   4   -1.50    4.77
  11  -5   4   12.27    6.14
  11  -6  -4   25.17    5.17
  10  -6  -4   13.04    4.75
   9  -6  -4   42.70    4.78
   9   6  -4   36.09   10.00
   9   6  -4   28.23    9.85
   8  -6  -4   30.45    4.33
   8   6  -4   16.94    7.77
   7   6  -4  245.98    9.34
   7  -6  -4  287.79    5.55
   6  -6  -4  294.79    5.61
   6   6  -4  251.79    8.64
   5  -6  -4   59.36    4.17
   5   6  -4   46.66    6.04
  -5  -6   4   60.50    5.66
   4  -6  -4 1094.53    8.40
  -4  -6   4 1101.12   11.33
   4   6  -4  969.86   11.35
   3   6  -4    4.04    4.78
   3  -6  -4    1.38    3.89
  -3  -6   4    5.10    4.35
  -2  -6   4 1745.76   12.85
   2   6  -4 1745.45   13.19
   2  -6  -4 1837.40   11.44
  -1  -6   4   15.21    3.81
   1  -6  -4   21.62    3.95
   1   6  -4   17.83    4.63
   0  -6  -4  659.65    7.82
   0   6  -4  648.47    8.01
   0  -6   4  569.40    7.09
  -1   6  -4  109.73    4.44
  -1  -6  -4  110.37    5.79
   1  -6   4   94.25    4.51
   2  -6   4  148.73    5.08
  -2  -6  -4  173.73    7.18
  -2   6  -4  172.65    5.10
   3  -6   4   30.18    4.30
  -3   6  -4   34.41    4.17
  -3  -6  -4   31.98    6.85
  -4   6  -4   53.62    4.37
   4  -6   4   45.01    4.64
   5  -6   4  166.13    5.04
  -5   6  -4  213.15    5.18
  -6   6  -4   45.23    4.29
   6  -6   4   38.74    4.18
   7  -6   4   19.71    4.51
  -7   6  -4   22.77    4.78
   8  -6   4   54.23    5.48
   9  -6   4   31.65    4.43
  10  -6   4   37.32    6.07
  11  -6   4    4.37    5.02
  11  -7  -4    5.28    5.33
  10  -7  -4   38.25    4.97
   9  -7  -4    0.55    4.59
   8  -7  -4  222.83    5.78
   8   7  -4  201.28   13.76
   7   7  -4   64.36    8.55
   7  -7  -4   69.53    4.53
   6   7  -4   18.74    6.26
   6  -7  -4   22.20    4.40
   5   7  -4   14.95    5.44
  -5  -7   4   16.77    5.59
   5  -7  -4   11.32    4.36
  -4  -7   4   92.60    5.95
   4   7  -4   87.88    6.36
   4  -7  -4   89.35    4.44
   3   7  -4  981.50   10.74
   3  -7  -4  939.54    8.14
  -3  -7   4  984.04   10.31
  -2  -7   4   25.32    4.96
   2   7  -4   30.96    4.30
   2  -7  -4   23.97    4.91
   1  -7  -4   96.46    5.35
  -1  -7   4  112.21    5.48
   1   7  -4  114.29    4.92
   0  -7  -4  440.54    7.48
   0   7  -4  455.33    6.40
   0  -7   4  401.45    6.97
  -1   7  -4   53.93    4.28
   1  -7   4   41.55    4.56
  -1  -7  -4   50.24    5.34
  -2   7  -4 1013.58    8.59
  -2  -7  -4  927.83   12.04
   2  -7   4  813.64    8.53
  -3   7  -4   13.99    4.03
  -3  -7  -4   10.01    5.78
   3  -7   4   15.66    4.20
   4  -7   4  103.82    4.92
  -4  -7  -4  126.59   10.33
  -4   7  -4  192.86    5.16
  -4  -7  -4  109.04   10.95
   5  -7   4    4.30    4.18
  -5   7  -4    4.47    4.05
   6  -7   4  112.39    4.93
  -6   7  -4  141.97    5.08
   7  -7   4  149.04    5.15
   8  -7   4   27.45    4.60
   9  -7   4   42.19    4.62
  10  -7   4   21.69    4.86
  11  -7   4   21.68    5.40
  10  -8  -4   -0.38    5.06
   9  -8  -4   45.57    5.05
   8  -8  -4   52.93    4.90
   7   8  -4  144.01   10.46
   7  -8  -4  132.67    5.12
   6   8  -4  149.76    8.63
   6  -8  -4  139.65    4.94
   5   8  -4  121.62    7.08
   5  -8  -4  113.35    4.90
  -5  -8   4  116.05    6.09
   4  -8  -4  123.31    4.84
   4   8  -4  131.88    7.51
  -4  -8   4  130.28    6.17
  -3  -8   4    2.63    3.77
   3  -8  -4    0.09    4.91
   3   8  -4   -1.15    4.78
   2  -8  -4  478.20    6.61
   2   8  -4  510.91    7.89
  -2  -8   4  472.36    7.05
   1  -8  -4  351.66    5.97
  -1  -8   4  311.79    6.01
   1   8  -4  358.51    6.98
   0  -8  -4  688.36    8.56
   0  -8   4  611.60    7.21
   0   8  -4  751.85    8.28
  -1  -8  -4  435.07    7.79
   1  -8   4  379.91    6.29
  -1   8  -4  466.65    6.25
  -2  -8  -4   51.00    5.87
  -2   8  -4   56.38    5.33
   2  -8   4   53.23    5.47
  -3   8  -4  227.38    5.52
  -3  -8  -4  205.25    8.25
   3  -8   4  189.22    5.32
  -4   8  -4   12.76    4.23
  -4  -8  -4   18.26    7.38
   4  -8   4   16.75    4.29
  -4  -8  -4   17.68    7.31
   5  -8   4  525.73    6.84
  -5   8  -4  671.58    7.18
   6  -8   4   48.12    4.54
  -6   8  -4   65.77    4.50
   7  -8   4  114.85    5.09
   8  -8   4   99.23    5.17
   9  -8   4   13.98    5.06
  10  -8   4   29.64    5.34
   9  -9  -4   34.99    5.37
   8  -9  -4   41.87    4.94
   7  -9  -4   43.80    4.84
   6   9  -4   44.43    7.74
  -6  -9   4   44.23    6.50
   6  -9  -4   41.52    4.89
  -5  -9   4   10.88    5.87
   5  -9  -4   22.53    5.37
   5   9  -4   10.45    6.54
   4  -9  -4   20.72    4.33
  -4  -9   4   27.24    6.00
   4   9  -4   23.30    5.43
   3  -9  -4   13.74    5.37
   3   9  -4    6.64    5.36
  -3  -9   4    4.95    5.12
   2  -9  -4    3.38    4.17
   2   9  -4    8.03    4.18
  -2  -9   4    8.58    4.81
   1   9  -4  148.34    5.26
   1  -9  -4  129.97    5.21
  -1  -9   4  150.78    6.09
   0  -9   4   48.94    5.54
   0  -9  -4   52.91    5.73
   0   9  -4   64.69    4.42
  -1   9  -4  182.27    6.10
  -1  -9  -4  153.26    6.36
   1  -9   4  153.76    5.50
  -2  -9  -4   40.16    5.90
  -2   9  -4   45.58    4.61
   2  -9   4   40.97    4.51
  -3   9  -4  103.50    4.86
  -3  -9  -4   82.13    7.07
   3  -9   4   75.39    4.72
  -4   9  -4  315.37    6.83
  -4  -9  -4  253.84   10.72
   4  -9   4  321.34    6.86
  -5   9  -4    3.47    4.33
   5  -9   4   -6.64    4.25
   6  -9   4   64.22    5.13
   7  -9   4   18.94    4.72
   8  -9   4   28.66    5.16
   9  -9   4   11.68    5.09
   8 -10  -4    9.61    4.90
   7 -10  -4   58.84    5.14
   6  10  -4   87.59    8.89
  -6 -10   4   88.54    8.12
   6 -10  -4   91.40    5.04
   5  10  -4   76.32    7.15
   5 -10  -4   62.46    4.95
  -5 -10   4   68.83    6.74
  -4 -10   4   43.47    5.53
   4 -10  -4   35.06    4.55
   4  10  -4   44.84    6.35
  -3 -10   4   16.39    5.26
   3 -10  -4   20.85    4.55
   3  10  -4   18.60    5.53
   2  10  -4  417.96    7.76
   2 -10  -4  368.78    6.51
  -2 -10   4  352.31    7.51
   1  10  -4   36.18    4.57
  -1 -10   4   29.63    4.54
   1 -10  -4   32.18    4.36
   0  10  -4  293.85    5.89
   0 -10  -4  241.28    6.01
   0 -10   4  232.62    5.77
   1 -10   4  181.29    6.40
  -1 -10  -4  186.90    6.62
  -1  10  -4  221.40    5.78
   2 -10   4  111.61    5.32
  -2  10  -4  136.79    5.11
  -2 -10  -4  122.04    6.54
  -3  10  -4  225.44    5.44
  -3 -10  -4  177.25    8.34
   3 -10   4  174.64    5.50
  -4  10  -4    6.86    4.38
   4 -10   4   11.37    4.48
  -4 -10  -4    4.23    7.50
  -5  10  -4  145.73    5.55
   5 -10   4   99.38    5.36
   6 -10   4    7.65    4.66
   7 -10   4   39.82    5.12
   8 -10   4   13.99    4.92
   7 -11  -4   14.84    5.25
   6 -11  -4    4.28    4.85
  -6 -11   4    3.98    8.01
   5  11  -4   47.98    6.50
  -5 -11   4   49.13    6.82
   5 -11  -4   39.36    4.89
   4 -11  -4   11.65    4.81
  -4 -11   4    7.56    5.55
   4  11  -4    5.58    5.79
   3 -11  -4   19.47    4.86
   3  11  -4   24.27    6.25
  -3 -11   4   30.98    5.98
  -2 -11   4  106.73    6.07
   2  11  -4  110.92    6.03
   2 -11  -4   97.72    5.22
   1  11  -4   78.59    5.97
  -1 -11   4   59.19    4.85
   1 -11  -4   61.78    4.93
   0 -11  -4   72.63    5.11
   0 -11   4   77.16    4.89
   0  11  -4   88.78    5.16
  -1 -11  -4   52.96    5.02
   1 -11   4   55.97    4.75
  -1  11  -4   62.77    4.70
   2 -11   4   27.54    4.92
  -2 -11  -4   26.69    6.22
  -2  11  -4   33.53    4.65
  -3 -11  -4   10.78    6.00
  -3  11  -4   15.36    4.45
   3 -11   4    8.90    4.50
  -4 -11  -4   44.51    7.93
   4 -11   4   41.61    4.96
   5 -11   4    1.86    4.68
   6 -11   4   -1.47    5.01
   7 -11   4    2.88    5.22
  -6 -12   4    8.58    8.98
   6 -12  -4    7.03    5.22
   5 -12  -4    0.07    4.96
  -5 -12   4    3.54    6.78
  -4 -12   4   14.19    6.22
   4 -12  -4   14.67    5.92
   3  12  -4   -4.20    6.06
  -3 -12   4   -0.61    5.86
   3 -12  -4    3.31    4.77
   2  12  -4   30.16    6.42
  -2 -12   4   14.88    6.29
   2 -12  -4   15.74    4.95
   1 -12  -4   10.29    4.82
  -1 -12   4   11.80    5.86
   1  12  -4   14.41    5.93
   0 -12  -4    4.43    4.70
   0 -12   4    5.06    4.70
   0  12  -4   10.11    5.71
  -1 -12  -4   58.94    5.31
   1 -12   4   47.23    5.29
  -1  12  -4   66.15    6.05
  -2 -12  -4   10.29    6.22
   2 -12   4   12.49    4.94
  -3 -12  -4   21.33    7.38
   3 -12   4   19.66    4.94
  -4 -12  -4   17.46    8.00
   4 -12   4   16.75    4.88
   5 -12   4   -2.33    4.97
   6 -12   4   -2.05    5.13
   4 -13  -4    1.59    5.08
  -3 -13   4   62.31    6.97
   3 -13  -4   57.41    5.70
   2 -13  -4   35.43    6.40
  -2 -13   4   42.60    6.49
   1 -13  -4   42.79    6.46
  -1 -13   4   47.14    6.47
   0 -13   4   39.83    5.37
   0 -13  -4   43.34    5.49
   1 -13   4   55.58    5.49
  -1 -13  -4   49.76    6.01
   2 -13   4   46.12    5.51
  -2 -13  -4   39.24    6.73
   3 -13   4   -0.03    5.15
  -3 -13  -4    2.30    7.40
  -4 -13  -4   13.80    8.51
   4 -13   4   14.33    5.12
  12   1  -5   27.52    6.52
  12  -1  -5   24.88    5.31
  12   1  -5   28.53    6.21
  11   1  -5    3.70    4.72
  11   1  -5    4.84    5.23
  11  -1  -5   10.39    5.60
  10  -1  -5  145.89    5.44
  10   1  -5  153.57    5.09
  10   1  -5  165.50    6.35
   9   1  -5  193.38    5.81
   9  -1  -5  195.63    5.96
   8   1  -5  118.94    4.69
   7   1  -5  323.99    5.92
   6   1  -5  232.23    5.34
   5   1  -5  792.05    8.50
   4   1  -5  309.58    5.90
   3   1  -5  391.66    7.20
  -2  -1   5 2091.89   14.46
   2   1  -5 2078.88   13.77
   1   1  -5  456.95    7.51
  -1  -1   5  461.21    7.99
   1  -1  -5  489.69    7.67
   0   1  -5   38.50    4.72
   0   1   5   40.81    4.03
   0  -1   5   42.63    4.58
   0  -1  -5   42.14    4.03
   1  -1   5  661.91    9.17
   1   1   5  681.05    9.69
  -1   1  -5  626.10    9.02
  -1  -1  -5  668.66   10.05
  -2  -1  -5  148.46    5.67
   2  -1   5  149.16    5.98
  -2   1  -5  139.82    5.34
   2   1   5  151.09    6.16
   3   1   5   97.34    5.40
  -3   1  -5  102.56    4.90
   3  -1   5   90.14    4.72
  -3  -1  -5   97.23    5.74
  -4  -1  -5 1526.81   15.52
   4   1   5 1351.54   13.73
  -4   1  -5 1522.41   11.94
   4  -1   5 1323.70   11.58
  -5  -1  -5  280.05    7.63
   5   1   5  234.37    6.87
   5  -1   5  227.77    5.64
  -5   1  -5  276.46    5.99
  -6   1  -5    2.99    4.84
  -6  -1  -5    2.02    5.74
   6   1   5    1.68    4.74
   6  -1   5    2.25    4.71
   7   1   5   27.88    5.72
  -7   1  -5   38.88    5.29
   7  -1   5   25.66    5.02
   8   1   5   33.00    6.43
   8  -1   5   37.42    5.21
   9   1   5   34.61    5.61
   9  -1   5   31.21    5.07
  10   1   5   10.23    5.75
  10  -1   5   14.43    5.37
  11   1   5  106.33    7.74
  11  -1   5  113.32    6.54
  12   1   5    0.24    6.94
  12  -1   5    2.50    6.11
  12   2  -5    6.48    6.27
  12  -2  -5    7.16    6.11
  12   2  -5    6.59    5.98
  11  -2  -5    6.04    5.69
  11   2  -5    5.08    5.38
  11   2  -5    4.57    5.93
  10  -2  -5   13.44    5.34
  10   2  -5    2.32    5.32
  10   2  -5    4.56    5.06
   9  -2  -5  114.57    4.75
   9   2  -5  102.40    5.63
   8   2  -5   87.64    5.19
   8  -2  -5  101.57    5.43
   7   2  -5  162.23    5.03
   6   2  -5    3.71    4.33
   5   2  -5  219.35    5.33
   4   2  -5   68.44    3.99
   3   2  -5  566.92    7.74
  -3  -2   5  617.63    8.25
  -2  -2   5  136.73    5.58
   2   2  -5  129.38    4.92
  -1  -2   5  113.95    4.69
   1   2  -5  113.95    4.86
   0  -2   5  230.43    5.84
   0   2  -5  214.19    5.95
   0  -2  -5  253.94    6.02
   1  -2   5   52.23    4.72
  -1   2  -5   50.51    5.74
  -1  -2  -5   61.28    4.94
   2   2   5   98.29    5.94
   2  -2   5   80.75    4.82
  -2   2  -5   84.71    4.89
  -2  -2  -5   87.84    5.54
  -3  -2  -5   50.83    5.55
  -3   2  -5   53.92    4.32
   3  -2   5   46.81    5.05
   3   2   5   47.27    5.25
   4   2   5  535.62   10.91
  -4  -2  -5  537.16   11.54
  -4   2  -5  595.11    7.72
   4  -2   5  516.01    7.82
   5   2   5  685.60   12.32
  -5   2  -5  810.90    8.37
   5  -2   5  651.41    7.69
  -5  -2  -5  801.68   13.40
   6   2   5    7.66    5.11
  -6  -2  -5   13.76    6.38
   6  -2   5    8.49    4.76
  -6   2  -5   13.51    4.75
  -7   2  -5  493.99    7.49
   7  -2   5  368.67    6.29
   7   2   5  374.03    9.14
   8   2   5   54.60    6.43
   8  -2   5   61.97    5.52
   9   2   5    5.93    5.73
   9  -2   5    7.62    4.35
  10  -2   5   43.73    5.77
  10   2   5   47.72    6.56
  11  -2   5    2.30    4.51
  11   2   5    1.64    6.38
  12  -2   5    9.78    5.94
  12   2   5    6.06    7.96
  12   3  -5   26.20    6.63
  12  -3  -5   25.78    6.49
  12   3  -5   24.92    7.19
  11  -3  -5    3.18    4.72
  11   3  -5    3.05    5.97
  11   3  -5    1.63    5.29
  10  -3  -5  350.92    7.29
  10   3  -5  311.43    8.52
  10   3  -5  308.17    8.66
   9   3  -5  282.53    7.19
   9  -3  -5  286.28    5.76
   8  -3  -5  165.04    5.62
   8   3  -5  131.17    6.03
   7  -3  -5  481.33    6.30
   7   3  -5  498.92    7.86
   6   3  -5  146.70    5.87
   5   3  -5  892.70   10.00
  -4  -3   5  320.73    6.45
   4   3  -5  313.97    6.72
  -3  -3   5   92.26    4.96
   3   3  -5   77.73    4.91
   2   3  -5   10.36    4.48
  -2  -3   5   18.68    4.35
  -1  -3   5  691.64    8.46
   1   3  -5  677.17    8.91
   0  -3   5 1670.34   11.93
   0   3  -5 1622.82   11.85
  -1   3  -5  176.17    5.32
  -1  -3  -5  188.39    6.14
   1  -3   5  172.29    5.27
  -2   3  -5 1588.26   11.39
   2  -3   5 1478.22   11.02
  -2  -3  -5 1618.58   15.98
  -3  -3  -5  333.77    9.95
  -3   3  -5  341.96    6.84
   3  -3   5  306.03    6.67
  -4  -3  -5 2755.21   27.98
  -4   3  -5 3016.46   14.50
   4  -3   5 2479.83   13.02
   5   3   5  249.26   10.90
   5  -3   5  211.15    5.30
  -5  -3  -5  270.77   11.58
  -5   3  -5  281.60    5.62
   6  -3   5  377.35    6.14
   6   3   5  401.78   12.75
  -6   3  -5  470.39    6.78
  -7   3  -5  177.41    6.00
   7   3   5  134.53    9.76
   7  -3   5  135.92    5.06
   8  -3   5  183.76    5.47
   8   3   5  172.17    9.67
  -8   3  -5  219.67    5.48
   9   3   5  263.90   12.10
   9  -3   5  286.64    6.23
  10   3   5   15.59    8.23
  10  -3   5   15.95    4.57
  11   3   5   47.12   10.73
  11  -3   5   50.22    6.14
  11   3   5   62.34   10.19
  12  -3   5   16.57    6.31
  12   4  -5    1.41    7.80
  12  -4  -5    4.09    5.19
  12   4  -5    3.06    7.99
  11  -4  -5    1.62    5.04
  11   4  -5    1.20    6.65
  11   4  -5    3.58    7.08
  10   4  -5   43.03    6.65
  10   4  -5   49.36    7.08
  10  -4  -5   54.61    5.85
   9  -4  -5   -0.96    4.10
   9   4  -5    2.07    5.91
   8  -4  -5   44.03    4.23
   8   4  -5   39.80    6.05
   7  -4  -5    6.81    3.85
   7   4  -5    7.77    4.72
   6  -4  -5    2.11    3.86
   6   4  -5    1.85    4.51
   5   4  -5   86.53    5.34
   4   4  -5    4.57    3.49
  -4  -4   5    7.58    4.06
   3   4  -5    2.80    4.15
  -3  -4   5    4.92    3.19
   2   4  -5 1019.35    9.89
  -2  -4   5 1176.25   10.90
   1   4  -5   42.81    4.90
  -1  -4   5   46.42    3.97
   0   4  -5 1315.28   10.33
   0  -4   5 1352.57   10.77
  -1   4  -5 1483.41   10.84
   1  -4   5 1404.52   10.61
  -2   4  -5 1995.19   11.83
   2  -4   5 1812.35   11.63
  -2  -4  -5 2071.84   17.80
  -3   4  -5  351.73    5.89
   3  -4   5  285.45    5.62
  -3  -4  -5  337.44   10.00
   4  -4   5    4.68    3.96
  -4   4  -5    5.35    3.91
  -4  -4  -5    2.03   10.39
  -5   4  -5   37.52    4.37
   5  -4   5   26.22    4.53
  -6   4  -5    6.48    4.41
   6  -4   5   12.38    5.40
  -7   4  -5  488.79    6.63
   7  -4   5  376.27    6.24
  -8   4  -5   87.83    4.71
   8  -4   5   73.85    5.34
   9  -4   5   11.24    4.17
  10  -4   5   31.96    5.81
  11  -4   5    0.28    4.87
  12  -4   5    4.59    5.13
  11   5  -5    3.04    7.57
  11   5  -5    0.00    8.79
  11  -5  -5    3.30    4.71
  10   5  -5   89.75    7.39
  10  -5  -5  106.13    6.27
  10   5  -5   96.64    8.87
   9  -5  -5   51.88    4.52
   9   5  -5   43.59    6.43
   8   5  -5   94.74    6.67
   8  -5  -5  112.80    4.82
   7  -5  -5  237.76    6.28
   7   5  -5  181.71    7.50
   6   5  -5    2.64    4.58
   6  -5  -5   -1.35    3.79
  -5  -5   5  516.26    8.62
   5  -5  -5  522.44    6.40
   5   5  -5  437.66    8.22
   4   5  -5   57.73    5.27
  -4  -5   5   67.30    5.00
   4  -5  -5   71.22    4.91
  -3  -5   5  326.20    6.61
   3   5  -5  277.55    5.96
  -2  -5   5    9.06    4.33
   2   5  -5    9.54    4.57
  -1  -5   5  427.51    6.66
   1   5  -5  422.97    7.21
   0  -5   5  570.07    7.26
   0   5  -5  604.28    7.36
  -1   5  -5  167.26    5.85
   1  -5   5  145.82    4.99
   2  -5   5 1694.13   10.75
  -2   5  -5 1960.04   11.31
  -3  -5  -5    6.26    6.19
  -3  -5  -5    3.36    5.00
   3  -5   5    2.75    4.01
  -3   5  -5    5.97    3.97
  -4   5  -5  255.30    5.35
   4  -5   5  214.94    5.45
  -5   5  -5    7.70    4.03
   5  -5   5    2.66    4.18
  -6   5  -5  262.81    5.44
   6  -5   5  210.46    5.17
  -7   5  -5  142.33    5.01
   7  -5   5  113.68    4.75
  -8   5  -5  145.00    5.10
   8  -5   5  120.44    4.69
   9  -5   5   50.24    4.94
  10  -5   5   12.98    4.55
  11  -5   5   36.91    6.28
  11  -6  -5   18.89    5.23
  11   6  -5   19.01   14.19
  11   6  -5   16.11   14.60
  10   6  -5    8.90    9.09
  10   6  -5    9.10    9.34
  10  -6  -5   10.87    4.71
   9   6  -5   50.64    7.85
   9  -6  -5   71.79    4.96
   8  -6  -5   21.02    4.23
   8   6  -5   13.64    7.09
   7  -6  -5   17.59    4.21
   7   6  -5   12.24    6.43
   6  -6  -5  120.55    4.70
   6   6  -5  100.01    6.87
   5   6  -5   25.62    5.64
  -5  -6   5   28.63    4.75
   5  -6  -5   32.79    3.87
  -4  -6   5  702.82    9.00
   4   6  -5  595.18    8.97
   4  -6  -5  658.49    6.95
   3  -6  -5  145.15    4.77
   3   6  -5  145.41    5.79
  -3  -6   5  158.21    5.15
   2   6  -5  639.98    8.37
  -2  -6   5  684.03    8.56
   2  -6  -5  674.24    7.15
   1   6  -5  523.57    6.94
  -1  -6   5  521.78    6.90
   1  -6  -5  557.32    6.92
   0  -6   5   74.06    5.09
   0   6  -5   79.33    4.26
   0  -6  -5   92.94    5.17
  -1  -6  -5    0.83    4.66
   1  -6   5    5.91    3.89
  -1   6  -5    5.91    4.68
  -2   6  -5   11.97    3.86
   2  -6   5   11.83    4.09
  -2  -6  -5   17.17    4.81
  -3  -6  -5   51.08    5.91
  -3   6  -5   54.91    4.30
   3  -6   5   41.12    4.42
  -3  -6  -5   47.93    6.92
  -4  -6  -5   11.14    9.42
  -4   6  -5   15.09    4.24
  -4  -6  -5   10.98   10.55
   4  -6   5    8.91    4.25
  -5   6  -5    8.67    4.12
   5  -6   5   25.77    4.43
  -6   6  -5   96.44    4.54
   6  -6   5   74.33    4.48
  -7   6  -5  429.14    6.39
   7  -6   5  327.67    6.59
   8  -6   5   24.24    4.36
   9  -6   5   12.21    4.39
  10  -6   5   50.03    5.09
  11  -6   5    3.75    4.93
  10  -7  -5   22.82    4.89
   9  -7  -5   26.59    4.69
   9   7  -5   27.09   10.35
   8   7  -5   32.85    7.73
   8  -7  -5   41.93    4.67
   7   7  -5   35.90    7.35
   7  -7  -5   37.70    4.46
   6   7  -5    0.20    6.04
   6  -7  -5    0.70    4.05
  -5  -7   5  440.94    8.30
   5  -7  -5  424.96    6.04
   5   7  -5  375.72    8.45
   4   7  -5    3.23    4.88
   4  -7  -5   -0.14    3.89
  -4  -7   5    4.92    4.43
  -3  -7   5  545.66    7.88
   3  -7  -5  529.98    6.65
   3   7  -5  502.48    8.09
   2  -7  -5   39.09    4.98
   2   7  -5   36.93    5.03
  -2  -7   5   34.39    4.13
   1  -7  -5  664.36    7.25
   1   7  -5  645.33    7.85
  -1  -7   5  623.53    7.97
   0  -7   5  203.68    5.23
   0   7  -5  233.59    5.24
   0  -7  -5  240.56    6.17
  -1  -7  -5  133.71    5.86
  -1   7  -5  146.26    4.89
   1  -7   5  134.26    5.80
  -2   7  -5  509.46    6.65
   2  -7   5  442.71    7.30
  -2  -7  -5  480.14    9.33
  -3   7  -5   16.17    4.13
  -3  -7  -5   19.56    6.15
   3  -7   5   17.22    4.34
  -4  -7  -5  424.83   13.83
  -4  -7  -5  363.52   14.13
  -4   7  -5  472.85    6.78
   4  -7   5  384.97    6.68
   5  -7   5    0.65    4.20
  -5   7  -5    3.46    4.05
  -6   7  -5   53.38    5.41
   6  -7   5   46.49    4.55
   7  -7   5  176.31    5.26
  -7   7  -5  221.95    5.51
   8  -7   5   32.59    4.78
   9  -7   5  159.20    5.46
  10  -7   5   -0.58    4.52
  10  -8  -5   10.50    5.13
   9  -8  -5   53.46    5.20
   8   8  -5   22.18   10.20
   8  -8  -5   29.35    4.68
   7  -8  -5   69.29    4.72
   7   8  -5   62.41    8.05
   6   8  -5   48.80    6.82
   6  -8  -5   44.89    4.35
  -6  -8   5   50.30    6.28
   5  -8  -5    8.87    4.17
  -5  -8   5    5.02    4.83
   5   8  -5    6.08    6.08
  -4  -8   5  298.09    7.24
   4   8  -5  282.96    7.70
   4  -8  -5  276.33    5.64
  -3  -8   5   79.23    5.36
   3  -8  -5   78.30    4.32
   3   8  -5   81.38    4.96
   2  -8  -5  627.91    7.57
  -2  -8   5  606.24    8.28
   2   8  -5  645.46    7.86
  -1  -8   5  128.66    4.88
   1   8  -5  141.95    4.91
   1  -8  -5  136.17    5.56
   0  -8   5    0.40    3.91
   0  -8  -5    5.86    4.86
   0   8  -5   -0.07    3.91
  -1  -8  -5  359.31    7.23
  -1   8  -5  366.23    6.60
   1  -8   5  321.94    5.95
   2  -8   5    0.66    4.34
  -2   8  -5    0.47    4.11
  -2  -8  -5   -1.51    5.03
   3  -8   5  167.57    5.30
  -3  -8  -5  166.21    7.97
  -3   8  -5  188.21    5.25
  -4  -8  -5    7.03    6.36
  -4  -8  -5    4.88    7.35
  -4   8  -5    5.74    4.22
   4  -8   5    1.91    4.31
   5  -8   5   73.92    5.42
  -5   8  -5  108.15    5.17
   6  -8   5   26.21    4.42
  -6   8  -5   30.20    4.41
  -7   8  -5   79.90    4.95
   7  -8   5   85.92    5.01
   8  -8   5   65.81    4.95
   9  -8   5   15.84    4.92
  10  -8   5   21.71    6.28
   9  -9  -5   11.23    5.13
   8  -9  -5   23.57    5.01
   7  -9  -5   66.28    5.08
   7   9  -5   70.50    9.55
   6   9  -5   53.17    7.79
   6  -9  -5   49.50    4.79
  -6  -9   5   56.69    6.26
   5   9  -5  288.80    8.11
   5  -9  -5  256.88    5.61
  -5  -9   5  293.37    7.46
   4  -9  -5   90.05    5.59
  -4  -9   5  100.83    6.44
   4   9  -5   97.07    6.06
  -3  -9   5  348.16    7.00
   3  -9  -5  352.96    6.65
   3   9  -5  382.82    7.58
   2   9  -5  162.63    5.31
   2  -9  -5  150.83    5.08
  -2  -9   5  146.97    6.04
   1   9  -5  166.59    6.24
  -1  -9   5  145.16    5.11
   1  -9  -5  159.66    6.02
   0  -9   5  264.57    6.00
   0  -9  -5  292.61    6.73
   0   9  -5  293.76    5.93
   1  -9   5  165.88    6.23
  -1  -9  -5  149.71    5.57
  -1   9  -5  158.06    5.06
  -2  -9  -5  509.27    9.21
   2  -9   5  459.20    6.52
  -2   9  -5  577.03    6.87
  -3  -9  -5   10.13    6.27
  -3   9  -5   15.44    4.33
   3  -9   5   14.33    5.48
  -4   9  -5  577.38    7.08
  -4  -9  -5  458.03   12.96
  -4  -9  -5  519.72   13.14
   4  -9   5  463.31    6.52
   5  -9   5   79.85    4.69
  -5   9  -5   94.56    5.69
  -6   9  -5  185.01    5.41
   6  -9   5  123.19    5.31
   7  -9   5   35.30    4.79
   8  -9   5   39.36    5.06
   9  -9   5   33.41    5.26
   8 -10  -5    1.57    4.98
   7 -10  -5    2.67    4.70
   7  10  -5    0.58    8.61
   6  10  -5   37.18    8.03
  -6 -10   5   42.96    6.67
   6 -10  -5   39.58    4.86
   5 -10  -5    2.13    4.50
   5  10  -5    2.91    5.84
  -5 -10   5    2.61    6.12
   4 -10  -5    3.06    4.58
   4  10  -5    3.25    5.83
  -4 -10   5    3.16    5.45
   3  10  -5   13.18    4.61
  -3 -10   5   12.78    5.49
   3 -10  -5   11.27    5.33
  -2 -10   5   78.96    5.83
   2 -10  -5   64.45    4.84
   2  10  -5   67.80    6.02
   1  10  -5   14.42    4.36
   1 -10  -5   14.81    4.49
  -1 -10   5   11.52    4.35
   0 -10  -5    2.97    5.28
   0 -10   5    7.85    4.43
   0  10  -5    4.99    5.53
   1 -10   5   80.03    4.93
  -1  10  -5   98.62    5.33
  -1 -10  -5   97.45    5.32
   2 -10   5    8.26    4.31
  -2  10  -5    5.68    4.12
  -2 -10  -5    9.65    5.66
   3 -10   5   31.79    4.65
  -3  10  -5   37.70    4.49
  -3 -10  -5   34.38    7.07
  -4 -10  -5   15.93    7.94
  -4  10  -5   21.66    5.52
  -4 -10  -5   19.95    7.27
   4 -10   5   14.07    4.68
  -5  10  -5   52.20    4.93
   5 -10   5   34.77    4.89
   6 -10   5    6.40    4.76
   7 -10   5   31.07    5.42
   8 -10   5   23.81    5.19
   7 -11  -5    2.55    5.12
  -6 -11   5    3.37    7.24
   6 -11  -5    3.53    4.72
   6  11  -5    4.50    8.00
  -5 -11   5   21.54    6.73
   5  11  -5   26.53    7.20
   5 -11  -5   17.05    4.90
  -4 -11   5   22.50    5.70
   4  11  -5   17.37    6.06
   4 -11  -5   15.23    4.67
   3  11  -5  196.77    7.53
   3 -11  -5  188.22    5.81
  -3 -11   5  196.29    7.00
   2  11  -5  145.11    6.58
  -2 -11   5  139.66    6.23
   2 -11  -5  134.42    6.46
   1 -11  -5   23.15    4.68
   1  11  -5   27.34    4.71
  -1 -11   5   26.57    4.63
   0 -11   5   12.14    4.55
   0 -11  -5   18.08    5.53
   0  11  -5   16.31    5.40
  -1 -11  -5   23.80    5.72
  -1  11  -5   17.98    4.50
   1 -11   5   18.43    4.63
  -2  11  -5  133.80    6.09
  -2 -11  -5  107.38    6.69
   2 -11   5   88.96    5.23
  -3  11  -5    3.50    4.49
   3 -11   5   -0.11    5.57
  -3 -11  -5    7.30    5.98
   4 -11   5   10.06    4.65
  -4 -11  -5   12.26    7.16
  -4 -11  -5   13.79    7.57
  -4  11  -5   14.92    4.68
  -5  11  -5    2.32    4.74
   5 -11   5    1.28    4.89
   6 -11   5    6.15    6.20
   7 -11   5    0.03    5.09
  -6 -12   5   72.63    9.04
   5 -12  -5    2.17    5.05
  -5 -12   5    0.66    5.86
   4  12  -5  159.26    7.80
   4 -12  -5  141.45    5.58
  -4 -12   5  161.05    7.53
  -3 -12   5   29.55    6.07
   3  12  -5   31.47    6.45
   3 -12  -5   28.92    5.12
  -2 -12   5  160.83    5.94
   2  12  -5  189.18    7.21
   2 -12  -5  159.48    5.95
   1  12  -5   55.51    6.18
  -1 -12   5   49.86    6.15
   1 -12  -5   49.11    5.03
   0  12  -5   70.31    6.18
   0 -12   5   63.63    6.12
   0 -12  -5   59.14    5.24
  -1 -12  -5   60.14    5.42
  -1  12  -5   66.07    6.31
   1 -12   5   54.93    6.32
  -2  12  -5    4.50    4.73
   2 -12   5   -0.71    6.00
  -2 -12  -5    1.29    6.31
  -3  12  -5   18.54    4.79
   3 -12   5   16.52    5.02
  -3 -12  -5   12.87    7.37
  -4 -12  -5    1.26    7.88
   4 -12   5    2.31    4.87
  -4 -12  -5    0.49    7.33
   5 -12   5   12.24    5.04
   6 -12   5    5.71    5.19
  -3 -13   5   24.89    6.42
   3 -13  -5   22.76    5.23
   2  13  -5    9.71    5.24
  -2 -13   5    8.54    6.29
   2 -13  -5   13.58    5.33
   1 -13  -5    9.48    5.17
  -1 -13   5    5.57    5.20
   1  13  -5   10.63    6.36
   0 -13  -5    9.95    6.37
   0 -13   5    3.51    5.33
   0  13  -5    6.28    6.31
   1 -13   5    5.00    6.08
  -1  13  -5    8.58    5.00
  -1 -13  -5    6.10    6.31
   2 -13   5   17.74    6.57
  -2 -13  -5    7.46    7.62
   3 -13   5   -3.40    5.32
  -3 -13  -5    4.43    7.42
  12   0  -6    6.12    5.86
  12   0  -6    5.45    5.83
  11   0  -6  152.86    6.51
  11   0  -6  155.20    5.50
  10   0  -6   -0.24    4.28
  10   0  -6   -2.32    4.99
   5   0  -6  213.38    4.89
   4   0  -6  320.21    5.78
   3   0  -6  621.09    7.45
   2   0  -6  386.14    6.33
   1   0  -6 1338.55   11.35
  -1   0   6 1325.84   11.51
   0   0  -6  512.06    7.71
   0   0   6  527.72    7.95
   1   0   6 2430.49   15.24
  -1   0  -6 2364.29   15.30
   2   0   6 1261.20   11.35
  -2   0  -6 1208.20   11.31
   3   0   6 2588.53   15.95
  -3   0  -6 2495.75   16.12
  -4   0  -6   98.35    4.86
   4   0   6   87.42    4.43
  -5   0  -6   77.98    5.36
   5   0   6   66.16    4.95
  -6   0  -6  488.17    7.61
   6   0   6  374.17    6.81
  -7   0  -6  125.59    6.02
   7   0   6   92.39    5.61
   8   0   6   25.91    5.21
   9   0   6  219.81    5.99
  10   0   6  403.09    8.92
  11   0   6    0.83    5.73
  12   0   6   24.84    6.28
  12  -1  -6    6.15    5.23
  12   1  -6   15.40    6.30
  12   1  -6    5.56    5.98
  11  -1  -6    2.72    5.68
  11   1  -6   -1.51    5.37
  11   1  -6    2.32    5.53
  10  -1  -6   27.30    4.53
  10   1  -6   27.81    5.17
  10   1  -6   18.26    5.51
   9  -1  -6    2.21    4.09
   9   1  -6   -0.45    4.65
   8   1  -6    6.05    3.90
   7   1  -6  209.69    5.71
   6   1  -6   48.02    4.58
   5   1  -6   42.87    3.61
   4   1  -6    8.22    4.05
   3   1  -6  250.75    5.95
  -2  -1   6  185.73    5.19
   2   1  -6  188.35    5.09
   2  -1  -6  192.81    5.09
  -1  -1   6 1156.35   10.28
   1  -1  -6 1224.61   10.64
   1   1  -6 1157.11   10.38
   0   1  -6 1173.02   10.78
   0  -1   6 1210.55   10.85
   0   1   6 1235.66   11.57
   0  -1  -6 1245.38   11.49
   1  -1   6  148.24    5.27
  -1   1  -6  151.05    5.27
   1   1   6  160.77    5.67
  -1  -1  -6  155.01    5.83
   2  -1   6  109.20    4.76
  -2  -1  -6  114.17    5.03
   2   1   6  113.39    4.83
  -2   1  -6  109.20    5.02
   3  -1   6   23.07    3.91
   3   1   6   26.34    4.36
  -3   1  -6   25.28    4.87
  -3  -1  -6   23.13    4.65
   4   1   6  421.75    7.90
  -4  -1  -6  439.18    8.39
   4  -1   6  415.09    7.04
  -4   1  -6  439.90    7.26
   5   1   6   67.02    5.03
  -5  -1  -6   83.05    5.80
  -5   1  -6   80.25    4.40
   5  -1   6   65.90    4.86
   6  -1   6  272.92    5.84
   6   1   6  280.91    6.90
  -6   1  -6  342.75    6.44
  -6  -1  -6  353.68    8.03
  -7   1  -6   48.68    4.58
   7  -1   6   34.15    4.25
  -7  -1  -6   47.57    6.25
   7   1   6   34.76    4.97
   8   1   6   59.10    5.66
  -8   1  -6   80.37    4.90
   8  -1   6   53.59    5.24
   9   1   6    4.59    6.01
   9  -1   6    5.65    4.20
  10  -1   6    5.63    4.41
  10   1   6    8.73    5.93
  11   1   6    1.63    6.68
  11  -1   6    2.76    5.73
  12   1   6    2.71    6.25
  12  -1   6    5.47    6.00
  12   2  -6    4.24    6.81
  12  -2  -6   -2.05    5.04
  12   2  -6    1.90    5.95
  11   2  -6  168.03    7.46
  11  -2  -6  177.92    5.92
  11   2  -6  179.86    6.89
  10   2  -6   94.81    6.23
  10  -2  -6  107.82    5.14
  10   2  -6   93.42    5.64
   9  -2  -6   81.04    5.51
   9   2  -6   71.07    5.40
   8   2  -6  344.91    6.54
   7   2  -6   88.57    4.99
   6   2  -6  731.58    8.85
   5   2  -6  219.58    5.73
   4   2  -6  353.21    6.06
   3   2  -6  172.96    4.93
  -3  -2   6  177.81    5.64
  -2  -2   6 2566.64   14.24
   2   2  -6 2551.59   14.29
   1   2  -6 3499.08   16.99
  -1  -2   6 3589.85   17.20
   0  -2   6 1120.90   10.40
   0   2  -6 1068.59    9.91
   0  -2  -6 1187.49   11.23
  -1  -2  -6 2666.67   17.08
   1  -2   6 2498.03   14.74
  -1   2  -6 2428.00   14.83
   2   2   6  306.73    7.26
   2  -2   6  289.54    6.11
  -2   2  -6  289.24    6.66
  -2  -2  -6  313.08    7.36
  -3   2  -6  864.96    8.61
  -3  -2  -6  823.52   11.17
   3   2   6  864.64   11.57
   3  -2   6  816.17    8.65
  -4   2  -6  122.86    4.87
   4  -2   6  117.08    4.83
   4   2   6  122.82    5.88
  -4  -2  -6  114.99    6.28
  -5  -2  -6  624.02   11.22
   5  -2   6  525.31    7.50
  -5   2  -6  633.93    7.96
   5   2   6  563.07   10.19
   6   2   6   72.53    6.14
   6  -2   6   74.52    4.31
  -6   2  -6   86.77    5.21
  -6  -2  -6   85.67    6.55
   7   2   6  124.71    6.64
  -7   2  -6  146.04    5.05
   7  -2   6  124.83    4.80
  -8   2  -6  313.57    6.31
   8  -2   6  233.47    5.78
   8   2   6  231.39    7.55
   9   2   6    7.42    5.80
   9  -2   6    7.92    5.25
  10   2   6  179.25    8.23
  10  -2   6  193.23    6.59
  11   2   6    2.17    7.38
  11  -2   6    1.34    4.72
  12   2   6   10.86    7.25
  12  -2   6   18.30    6.24
  12   3  -6   11.45    6.08
  12   3  -6   12.04    7.74
  12  -3  -6   16.82    4.98
  11   3  -6    3.60    5.51
  11  -3  -6    4.76    5.89
  11   3  -6    1.85    5.94
  10  -3  -6    5.00    4.41
  10   3  -6    0.87    5.13
   9   3  -6    1.31    4.85
   9  -3  -6    0.44    4.13
   8  -3  -6    4.68    4.79
   8   3  -6   -0.88    4.68
   7   3  -6  103.91    5.36
   6   3  -6    9.03    4.45
   5   3  -6   74.79    4.95
  -4  -3   6  143.31    5.05
   4   3  -6  121.07    5.09
   3   3  -6  321.96    6.23
  -3  -3   6  349.30    6.35
  -2  -3   6  268.21    6.20
   2   3  -6  265.56    6.32
  -1  -3   6  398.21    6.42
   1   3  -6  376.07    6.33
   0  -3   6   64.75    4.06
   0   3  -6   69.62    4.29
  -1   3  -6   32.40    4.09
  -1  -3  -6   39.83    4.50
   1  -3   6   30.84    4.29
  -2   3  -6   62.69    4.45
  -2  -3  -6   71.23    4.90
   2  -3   6   57.75    4.32
  -3  -3  -6   26.59    4.86
  -3   3  -6   26.47    4.15
   3  -3   6   28.54    4.14
  -4  -3  -6  444.66   11.21
   4   3   6  458.78   10.81
   4  -3   6  435.29    7.03
  -4   3  -6  499.06    6.80
  -5   3  -6    3.65    4.63
  -5  -3  -6   -0.17    6.58
   5   3   6   -0.19    5.93
   5  -3   6   -1.18    3.83
  -6  -3  -6   84.46    8.09
  -6   3  -6   83.11    5.42
   6  -3   6   69.77    4.37
   6   3   6   67.69    7.18
  -7   3  -6  150.64    4.95
   7   3   6  116.01    8.52
   7  -3   6  113.59    4.70
   8  -3   6    9.96    4.19
  -8   3  -6   18.01    5.40
   8   3   6   12.63    7.22
   9   3   6   26.38    8.18
   9  -3   6   18.00    4.66
  10  -3   6    3.09    4.48
  10   3   6   -0.73    7.90
  11  -3   6    7.09    4.68
  11   3   6    4.38    9.66
  12  -3   6   -3.16    5.34
  12   4  -6    4.46    7.81
  12   4  -6    5.50    6.27
  12  -4  -6    6.48    6.53
  11   4  -6  134.36    8.72
  11  -4  -6  157.00    5.97
  11   4  -6  128.58    7.34
  10  -4  -6   65.90    5.07
  10   4  -6   72.69    6.14
   9   4  -6   90.54    6.15
   9  -4  -6   96.83    4.87
   8  -4  -6  152.41    5.77
   8   4  -6  133.28    6.23
   7  -4  -6  190.89    4.93
   7   4  -6  162.57    6.11
   6   4  -6  195.92    6.14
   5   4  -6    5.35    4.44
   4   4  -6  411.49    7.43
  -4  -4   6  441.64    6.73
   3   4  -6   38.19    4.46
  -3  -4   6   40.94    3.66
   2   4  -6  122.12    4.85
  -2  -4   6  130.21    4.75
  -1  -4   6  721.26    8.21
   1   4  -6  659.42    7.68
   0   4  -6  190.78    5.18
   0  -4   6  204.03    5.04
  -1   4  -6 2001.70   11.91
   1  -4   6 1971.77   11.89
  -2   4  -6   69.03    4.18
  -2  -4  -6   73.85    4.74
   2  -4   6   65.88    4.29
  -3   4  -6  176.27    4.95
  -3  -4  -6  178.01    7.72
   3  -4   6  164.23    4.84
   4  -4   6  146.18    4.95
  -4  -4  -6  151.61    9.02
  -4   4  -6  166.30    5.04
  -5   4  -6  627.00    7.17
  -5  -4  -6  627.69   22.28
   5  -4   6  519.21    6.71
  -6   4  -6  546.94    6.81
   6  -4   6  467.93    6.50
   7  -4   6   53.28    4.38
  -7   4  -6   58.21    4.37
   8  -4   6  177.80    5.06
  -8   4  -6  227.31    5.38
   9  -4   6   22.27    4.54
  10  -4   6   62.92    5.07
  11  -4   6    4.27    4.90
  12  -4   6   27.03    5.59
  11   5  -6   20.03    7.18
  11  -5  -6   23.41    5.01
  11   5  -6   15.50    7.53
  10  -5  -6    1.73    4.60
  10   5  -6    2.46    6.53
   9   5  -6    3.59    5.37
   9  -5  -6    2.85    4.22
   8   5  -6   -0.44    5.01
   8  -5  -6    7.28    4.18
   7   5  -6  416.58    8.41
   7  -5  -6  504.50    6.52
   6  -5  -6  122.31    4.40
   6   5  -6  105.61    5.52
   5   5  -6  408.87    7.66
  -5  -5   6  494.86    7.84
  -4  -5   6   57.53    4.77
   4   5  -6   51.53    4.99
  -3  -5   6  304.52    5.86
   3   5  -6  281.29    6.50
   2   5  -6   69.30    4.09
  -2  -5   6   82.83    4.05
  -1  -5   6   -0.75    3.64
   1   5  -6   -1.00    4.58
   0   5  -6    1.66    3.69
   0  -5   6    5.55    3.63
  -1   5  -6  673.79    7.30
   1  -5   6  645.26    7.75
  -2  -5  -6  205.24    6.73
  -2   5  -6  185.25    5.06
   2  -5   6  163.94    5.03
   3  -5   6  155.13    4.98
  -3  -5  -6  179.52    7.19
  -3   5  -6  178.93    5.02
  -4   5  -6  118.04    4.68
  -4  -5  -6  130.70    9.65
  -4  -5  -6  111.38    9.04
   4  -5   6  109.71    4.75
   5  -5   6    3.81    4.19
  -5   5  -6    3.98    4.16
  -6   5  -6  119.89    4.88
   6  -5   6   96.83    4.88
   7  -5   6   87.99    4.71
  -7   5  -6  123.43    4.88
   8  -5   6   37.37    4.47
  -8   5  -6   53.04    4.38
   9  -5   6    3.10    4.32
  10  -5   6    0.04    4.77
  11  -5   6   15.17    6.16
  11  -6  -6    9.31    5.20
  11   6  -6    7.87    9.20
  11   6  -6    9.69   10.03
  10  -6  -6   21.72    4.90
  10   6  -6   22.51    8.68
  10   6  -6   17.04    7.74
   9   6  -6   23.49    6.55
   9  -6  -6   24.78    4.65
   8   6  -6   31.79    5.91
   8  -6  -6   44.71    4.56
   7  -6  -6   31.66    4.17
   7   6  -6   24.28    5.81
   6  -6  -6  108.44    4.70
   6   6  -6   87.18    6.68
  -5  -6   6   48.53    4.99
   5   6  -6   41.50    5.92
   5  -6  -6   49.30    4.04
   4  -6  -6  645.04    6.67
   4   6  -6  575.29    8.51
  -4  -6   6  667.91    8.13
   3   6  -6  640.97    8.39
   3  -6  -6  732.23    7.17
  -3  -6   6  739.26    8.57
   2   6  -6 1049.31    9.68
  -2  -6   6 1095.86    9.36
   1   6  -6   82.90    4.25
  -1  -6   6   89.73    4.34
   0   6  -6  862.93    8.59
   0  -6   6  837.44    8.01
   1  -6   6  996.04    8.35
  -1   6  -6 1039.29    8.45
  -2  -6  -6   22.93    5.50
   2  -6   6   18.54    4.16
  -2   6  -6   13.06    4.03
  -3   6  -6  275.76    5.48
   3  -6   6  230.73    5.30
  -3  -6  -6  288.15    8.44
  -3  -6  -6  270.73    7.84
  -4  -6  -6   27.54    8.49
  -4  -6  -6   25.46    7.84
  -4   6  -6   25.95    4.12
   4  -6   6   23.61    4.09
   5  -6   6  357.02    5.76
  -5   6  -6  444.66    6.15
  -6   6  -6  104.41    4.76
   6  -6   6   76.40    4.56
  -7   6  -6   11.80    4.52
   7  -6   6   13.19    4.48
  -8   6  -6   52.01    4.59
   8  -6   6   39.88    4.51
   9  -6   6   36.30    4.75
  10  -6   6   87.79    5.27
  11  -6   6    2.03    6.02
  10  -7  -6   21.95    5.02
  10   7  -6   24.75   11.59
  10   7  -6   25.37   11.02
   9  -7  -6    2.29    4.56
   9   7  -6    2.22    7.59
   8   7  -6  116.66    7.83
   8  -7  -6  130.68    5.11
   7   7  -6  158.56    7.83
   7  -7  -6  204.77    5.23
   6  -7  -6    1.68    4.91
   6   7  -6    2.22    5.93
   5  -7  -6  436.76    6.12
  -5  -7   6  470.46    8.14
   5   7  -6  383.01    8.82
   4  -7  -6  276.81    5.95
  -4  -7   6  263.42    6.46
   4   7  -6  234.37    6.58
   3  -7  -6   66.96    5.18
   3   7  -6   70.04    5.30
  -3  -7   6   70.72    5.07
   2   7  -6  124.13    5.56
   2  -7  -6  133.57    4.70
  -2  -7   6  124.89    4.79
   1  -7  -6   74.61    4.14
  -1  -7   6   64.60    4.36
   1   7  -6   65.36    4.93
   0   7  -6   17.91    3.86
   0  -7   6   13.05    4.03
   0  -7  -6   20.76    4.51
  -1  -7  -6    7.71    4.88
   1  -7   6    4.74    4.97
  -1   7  -6    5.19    3.97
   2  -7   6  274.19    5.83
  -2   7  -6  327.12    5.91
  -2  -7  -6  333.97    7.71
  -3   7  -6  147.22    4.75
   3  -7   6  113.25    4.65
  -3  -7  -6  131.79    7.20
  -3  -7  -6  136.36    6.49
  -4  -7  -6  194.54    9.87
   4  -7   6  161.88    5.04
  -4   7  -6  211.94    5.24
  -4  -7  -6  186.04   10.58
  -5   7  -6    3.29    4.15
   5  -7   6    3.53    4.21
  -6   7  -6   43.21    4.51
   6  -7   6   38.62    4.44
  -7   7  -6  102.56    5.92
   7  -7   6   71.97    4.95
   8  -7   6   19.76    4.84
  -8   7  -6   17.84    4.84
   9  -7   6   43.90    4.99
  10  -7   6   10.90    6.02
  10  -8  -6   20.83    5.19
   9   8  -6    5.81   10.94
   9  -8  -6    6.41    4.88
   8  -8  -6   20.92    4.84
   8   8  -6   25.75    8.97
   7   8  -6   31.64    7.75
   7  -8  -6   34.67    4.52
   6   8  -6  159.98    7.89
  -6  -8   6  188.19    6.84
   6  -8  -6  167.97    5.02
   5   8  -6   17.97    5.36
   5  -8  -6   12.37    4.24
  -5  -8   6   15.41    4.78
   4   8  -6   45.53    5.65
  -4  -8   6   44.17    5.16
   4  -8  -6   44.64    4.44
  -3  -8   6   26.05    4.74
   3  -8  -6   26.12    4.03
   3   8  -6   26.68    5.01
   2  -8  -6  286.11    5.48
  -2  -8   6  272.55    6.72
   2   8  -6  271.33    5.80
  -1  -8   6   30.46    4.30
   1   8  -6   36.22    4.96
   1  -8  -6   34.24    4.26
   0   8  -6  119.55    4.85
   0  -8  -6  113.27    4.91
   0  -8   6  102.57    4.59
  -1  -8  -6  277.66    6.76
  -1   8  -6  270.62    5.65
   1  -8   6  238.40    6.52
  -2   8  -6   58.52    4.29
  -2  -8  -6   54.91    5.97
   2  -8   6   49.04    4.36
   3  -8   6  451.09    6.37
  -3   8  -6  575.12    6.72
  -3  -8  -6  524.75   10.84
  -4  -8  -6  244.55   10.82
  -4  -8  -6  277.89   10.28
  -4   8  -6  302.18    5.71
   4  -8   6  227.77    5.46
   5  -8   6  250.08    5.52
  -5   8  -6  315.16    5.74
  -6   8  -6  184.90    5.36
   6  -8   6  160.28    5.12
  -7   8  -6   83.10    4.85
   7  -8   6   62.09    4.93
   8  -8   6  198.56    5.79
   9  -8   6    8.87    4.82
  10  -8   6   16.68    5.27
   9  -9  -6   12.19    5.18
   8   9  -6   29.63   10.04
   8  -9  -6   27.06    5.03
   7   9  -6   67.81    8.61
   7  -9  -6   64.85    5.01
  -6  -9   6    5.14    6.14
   6   9  -6    5.02    6.68
   6  -9  -6    5.97    4.41
   5  -9  -6  109.01    5.69
   5   9  -6  110.85    6.78
  -5  -9   6  114.83    6.48
   4   9  -6   25.68    5.60
   4  -9  -6   24.22    4.38
  -4  -9   6   22.98    5.11
  -3  -9   6   57.47    4.52
   3  -9  -6   60.77    4.52
   3   9  -6   64.95    5.55
  -2  -9   6   38.10    5.34
   2  -9  -6   39.26    4.35
   2   9  -6   36.52    4.45
  -1  -9   6    0.49    4.21
   1  -9  -6    1.61    4.23
   1   9  -6    5.03    4.32
   0   9  -6   93.17    4.72
   0  -9   6   77.66    5.86
   0  -9  -6   90.76    4.89
  -1  -9  -6   15.38    4.99
  -1   9  -6   12.50    4.13
   1  -9   6   14.40    4.35
  -2   9  -6  431.00    6.40
  -2  -9  -6  423.40    8.61
   2  -9   6  356.99    6.54
  -3  -9  -6   33.52    5.50
   3  -9   6   33.98    4.54
  -3   9  -6   41.40    4.47
  -4   9  -6  220.63    5.62
  -4  -9  -6  218.72    9.94
  -4  -9  -6  188.14   10.22
   4  -9   6  189.33    5.46
  -5   9  -6   13.62    4.55
   5  -9   6   10.76    4.59
  -6   9  -6   98.12    5.26
   6  -9   6   85.12    5.17
  -7   9  -6   26.37    4.83
   7  -9   6   30.07    4.80
   8  -9   6   12.44    4.93
   9  -9   6   -1.31    5.17
   8 -10  -6   29.40    5.37
   7 -10  -6   15.86    4.95
   7  10  -6   15.18    8.24
   6 -10  -6   85.89    5.21
  -6 -10   6   86.30    7.22
   6  10  -6   81.93    7.72
   5 -10  -6    5.42    4.34
   5  10  -6    6.32    5.88
  -5 -10   6    4.15    5.31
   4  10  -6  129.17    6.69
   4 -10  -6  126.20    5.01
  -4 -10   6  134.79    6.57
  -3 -10   6   66.72    5.67
   3  10  -6   66.88    4.94
   3 -10  -6   63.07    4.89
   2 -10  -6  128.16    6.07
  -2 -10   6  123.50    5.95
   2  10  -6  135.88    6.32
   1 -10  -6  152.11    5.19
  -1 -10   6  152.82    5.43
   1  10  -6  169.98    5.57
   0 -10   6   44.61    4.63
   0  10  -6   47.32    5.23
   0 -10  -6   43.61    4.66
  -1  10  -6  184.05    5.61
   1 -10   6  155.05    5.39
  -1 -10  -6  175.61    6.59
  -2 -10  -6    3.66    5.80
  -2  10  -6   -1.20    4.15
   2 -10   6    0.76    4.17
  -3 -10  -6  123.27    7.73
  -3  10  -6  137.02    5.03
   3 -10   6  114.65    4.88
  -4 -10  -6   50.66    8.57
  -4 -10  -6   56.35    7.15
  -4  10  -6   59.63    4.71
   4 -10   6   54.85    4.86
  -5  10  -6  157.72    6.42
   5 -10   6  114.68    6.27
   6 -10   6    1.63    4.76
  -6  10  -6   -0.75    4.68
   7 -10   6   17.38    5.27
   8 -10   6   12.98    5.15
   7 -11  -6   16.43    5.29
   7  11  -6   31.63    9.92
   6 -11  -6    2.77    4.90
  -6 -11   6    4.48    6.63
   6  11  -6    5.14    7.37
  -5 -11   6   75.68    6.58
   5 -11  -6   58.90    5.21
   5  11  -6   77.58    7.14
   4  11  -6   -0.76    5.94
  -4 -11   6   -1.02    6.49
   4 -11  -6    3.46    5.75
  -3 -11   6   84.93    6.31
   3 -11  -6   72.18    5.24
   3  11  -6   90.98    6.54
   2  11  -6   46.41    5.09
  -2 -11   6   31.94    4.85
   2 -11  -6   35.53    5.05
   1 -11  -6  109.03    6.21
  -1 -11   6   98.72    5.38
   1  11  -6  118.59    6.27
   0 -11   6    1.60    4.57
   0 -11  -6    0.58    5.88
   0  11  -6    2.34    4.52
  -1  11  -6    7.51    4.56
  -1 -11  -6    6.05    5.92
   1 -11   6   10.29    4.55
  -2 -11  -6   20.08    6.18
  -2  11  -6   24.36    4.75
   2 -11   6   24.15    4.88
  -3 -11  -6    2.80    5.86
   3 -11   6   -0.67    4.64
  -3  11  -6    1.42    4.48
  -4  11  -6   76.77    4.96
  -4 -11  -6   56.83    9.43
  -4 -11  -6   63.42    8.75
   4 -11   6   55.08    5.05
  -5  11  -6   15.72    4.94
   5 -11   6   10.43    4.84
   6 -11   6   23.99    5.14
   7 -11   6   11.31    5.34
   5  12  -6    2.00    6.52
  -5 -12   6    2.52    5.87
   5 -12  -6    2.29    5.08
   4  12  -6   18.75    6.48
   4 -12  -6   16.91    4.96
  -4 -12   6   12.49    6.34
  -3 -12   6   -1.33    5.72
   3 -12  -6    0.01    4.91
   3  12  -6    1.65    5.93
  -2 -12   6    9.12    5.90
   2  12  -6    9.94    4.95
   2 -12  -6    4.34    5.05
  -1 -12   6   25.29    5.12
   1  12  -6   26.38    5.13
   1 -12  -6   18.11    6.13
   0 -12   6    3.06    4.76
   0 -12  -6    5.32    5.82
   0  12  -6    4.50    4.97
  -1  12  -6    4.14    4.96
   1 -12   6    9.78    4.97
  -1 -12  -6    9.19    5.19
  -2 -12  -6    4.46    6.33
  -2  12  -6    4.28    4.84
   2 -12   6   -2.34    4.96
   3 -12   6    7.45    5.03
  -3  12  -6   18.37    4.90
  -3 -12  -6   14.56    7.38
  -4 -12  -6    1.76    8.19
  -4  12  -6    8.00    4.81
   4 -12   6    2.38    4.82
  -4 -12  -6    3.60    7.53
   5 -12   6    9.07    6.16
  -3 -13   6   51.61    6.91
   3  13  -6   48.84    7.13
   3 -13  -6   54.85    7.11
  -2 -13   6   48.40    6.70
   2 -13  -6   47.08    5.68
   2  13  -6   51.08    6.83
   1 -13  -6   54.47    5.69
   1  13  -6   61.33    6.86
  -1 -13   6   69.87    5.62
   0 -13  -6   52.77    6.91
   0 -13   6   54.35    6.91
   0  13  -6   75.59    5.88
  -1 -13  -6    1.17    6.38
  -1  13  -6    0.65    5.21
   1 -13   6    6.02    5.11
  -2  13  -6   37.25    5.64
   2 -13   6   33.94    5.67
  -2 -13  -6   43.48    6.94
  -3  13  -6    4.55    5.22
  -3 -13  -6    2.20    7.52
   3 -13   6    1.63    6.48
  12  -1  -7   24.56    6.25
  12   1  -7   19.57    6.30
  12  -1  -7   25.53    6.01
  12   1  -7   17.35    6.05
  11   1  -7    3.51    5.40
  11   1  -7    7.40    4.62
  11  -1  -7    1.30    5.78
  10   1  -7  315.77    6.45
  10  -1  -7  314.29    6.16
   9   1  -7   76.66    5.19
   8   1  -7   39.03    3.97
   7   1  -7  513.45    7.29
   6   1  -7   -0.26    4.14
   5   1  -7 2012.15   11.50
   4   1  -7 1056.24    9.48
   3   1  -7 1552.76   10.97
   3  -1  -7 1599.94   11.00
   2  -1  -7  484.91    6.81
   2   1  -7  466.56    6.48
  -2  -1   7  475.05    6.58
  -1  -1   7 1899.04   12.33
   1  -1  -7 2004.40   12.68
   1   1  -7 1927.29   12.28
   0   1  -7  413.27    6.74
   0   1   7  446.56    7.39
   0  -1  -7  434.33    7.25
   0  -1   7  430.88    6.79
   1  -1   7  478.57    6.96
  -1   1  -7  453.94    7.03
   1   1   7  492.05    7.32
  -1  -1  -7  471.61    7.75
   2  -1   7   34.68    3.84
  -2  -1  -7   35.49    4.76
  -2   1  -7   32.31    3.99
   2   1   7   42.95    4.52
   3   1   7   35.29    4.58
   3  -1   7   30.54    3.88
  -3   1  -7   39.13    4.06
  -3  -1  -7   32.86    4.00
  -4   1  -7  840.92    8.80
   4  -1   7  789.02    8.44
   4   1   7  830.82    9.77
  -4  -1  -7  807.04   10.10
   5  -1   7  244.24    5.50
  -5  -1  -7  272.19    7.09
   5   1   7  244.59    6.57
  -5   1  -7  277.48    6.49
  -6  -1  -7  436.35    8.42
   6   1   7  373.27    7.52
  -6   1  -7  439.37    7.64
   6  -1   7  359.13    6.74
  -7  -1  -7  155.79    6.34
   7   1   7  113.05    5.78
   7  -1   7  117.20    4.83
  -7   1  -7  130.57    5.01
   8   1   7  151.89    6.39
   8  -1   7  149.55    5.79
  -8  -1  -7  192.20    6.97
  -8   1  -7  181.79    5.39
   9   1   7  323.60    7.74
   9  -1   7  319.10    7.18
  10   1   7   38.85    5.92
  10  -1   7   41.73    5.64
  11   1   7   50.09    7.40
  11  -1   7   46.48    6.10
  12  -1   7   -1.86    6.09
  12   1   7    0.40    7.07
  12   2  -7   -0.66    6.25
  12   2  -7    2.73    5.78
  12  -2  -7    3.67    6.38
  11   2  -7    7.22    5.77
  11  -2  -7    1.14    4.73
  11   2  -7    7.88    5.68
  10  -2  -7    1.74    4.41
  10   2  -7    1.07    4.99
   9   2  -7   48.72    4.30
   8   2  -7    9.78    3.75
   7   2  -7    1.05    3.42
   6   2  -7   16.81    3.58
   5   2  -7  116.25    4.88
   4   2  -7   13.84    3.42
   3   2  -7   61.49    3.97
  -3  -2   7   65.21    3.88
  -2  -2   7  353.18    5.96
   2   2  -7  340.78    6.00
   1  -2  -7  958.83    8.69
  -1  -2   7  897.01    8.54
   1   2  -7  879.89    8.61
   0   2  -7  114.65    4.76
   0  -2   7  122.15    4.59
   0  -2  -7  131.59    4.57
  -1   2  -7   56.58    4.57
   1   2   7   56.28    4.69
   1  -2   7   55.16    4.30
  -1  -2  -7   59.17    4.66
   2  -2   7 1173.90    9.74
   2   2   7 1223.93   11.47
  -2   2  -7 1100.31    9.26
  -2  -2  -7 1201.19   11.34
  -3   2  -7  561.01    7.11
  -3  -2  -7  570.25    8.84
   3  -2   7  556.71    7.06
   3   2   7  581.55    8.77
  -4   2  -7  149.91    4.82
   4  -2   7  146.24    4.74
  -4  -2  -7  141.00    6.08
   4   2   7  153.22    6.52
   5  -2   7   33.10    4.01
   5   2   7   34.48    4.68
  -5  -2  -7   35.43    5.30
  -5   2  -7   36.12    3.97
   6   2   7   23.03    5.23
  -6   2  -7   24.89    3.92
  -6  -2  -7   25.32    5.39
   6  -2   7   19.81    3.89
  -7   2  -7   63.45    4.43
   7   2   7   48.66    5.96
  -7  -2  -7   60.43    6.76
   7  -2   7   44.52    5.20
   8   2   7   12.74    5.77
   8  -2   7    7.68    4.18
  -8   2  -7   12.71    5.43
   9   2   7   21.67    6.05
   9  -2   7   13.46    5.10
  -9   2  -7   22.38    5.58
  10   2   7   16.37    6.34
  10  -2   7   19.49    5.60
  11   2   7    1.19    7.43
  11  -2   7    0.12    5.61
  12   2   7    6.28    7.59
  12  -2   7    7.45    6.12
  12   3  -7   45.53    8.22
  12  -3  -7   44.70    5.28
  12   3  -7   37.73    6.60
  11   3  -7   32.04    6.52
  11   3  -7   31.59    6.24
  11  -3  -7   34.49    4.99
  10   3  -7  131.14    6.29
  10  -3  -7  131.36    5.30
   9   3  -7  137.65    6.09
   9  -3  -7  136.42    5.91
   8   3  -7   75.17    5.15
   7   3  -7  172.22    5.55
   6   3  -7   60.14    4.18
   5   3  -7  665.72    8.37
  -4  -3   7   38.05    3.70
   4   3  -7   34.65    3.72
   3   3  -7  981.56    9.38
  -3  -3   7 1007.00    9.00
  -2  -3   7  365.92    6.02
   2   3  -7  354.63    6.11
  -1  -3   7  100.91    4.31
   1   3  -7   96.31    4.33
   0  -3   7  157.10    4.62
   0  -3  -7  170.47    4.91
   0   3  -7  149.38    5.52
   1  -3   7  314.71    6.38
  -1   3  -7  292.80    5.80
  -1  -3  -7  348.51    6.84
   2  -3   7 1294.06    9.64
  -2   3  -7 1256.89    9.50
  -2  -3  -7 1369.29   12.35
  -3   3  -7  382.73    6.78
   3  -3   7  362.11    6.08
  -3  -3  -7  386.30    7.96
   4   3   7 1479.52   15.45
  -4   3  -7 1548.13   10.78
  -4  -3  -7 1393.28   15.14
   4  -3   7 1426.72   10.37
   5  -3   7  262.09    5.63
  -5  -3  -7  289.08    9.35
   5   3   7  279.22    8.68
  -5   3  -7  294.96    5.69
  -6   3  -7  249.66    5.54
  -6  -3  -7  256.48    9.35
   6  -3   7  201.76    5.13
   6   3   7  213.29    7.93
   7  -3   7  390.57    6.80
   7   3   7  382.20   11.25
  -7   3  -7  477.83    6.63
   8  -3   7   -1.53    4.04
  -8   3  -7    6.76    5.15
   8   3   7    1.64    6.40
  -9   3  -7   74.69    5.04
   9  -3   7   58.90    5.48
   9   3   7   59.93    8.06
  10   3   7   23.60    8.06
  10  -3   7   38.31    5.77
  11  -3   7   26.39    5.88
  11   3   7   24.13   10.23
  12  -3   7   17.48    5.06
  11   4  -7    1.96    6.68
  11  -4  -7    0.57    4.89
  11   4  -7    2.67    7.16
  10  -4  -7   26.70    5.85
  10   4  -7   17.31    5.49
   9  -4  -7    8.85    4.15
   9   4  -7   10.98    5.09
   8  -4  -7   49.60    4.44
   8   4  -7   50.33    6.16
   7   4  -7   17.13    4.65
   6   4  -7   35.02    4.71
   5   4  -7  110.18    5.35
   4   4  -7    6.91    4.24
  -4  -4   7    5.20    4.01
   3   4  -7   68.20    4.70
  -3  -4   7   75.29    4.56
   2   4  -7  371.43    6.10
  -2  -4   7  411.57    6.25
  -1  -4   7  342.92    5.94
   1   4  -7  321.76    5.85
   0   4  -7    1.18    3.79
   0  -4   7   -3.12    4.64
  -1  -4  -7  166.44    5.43
   1  -4   7  147.30    4.79
  -1   4  -7  140.56    4.81
  -2  -4  -7   32.23    4.15
   2  -4   7   26.89    3.80
  -2   4  -7   25.23    3.73
   3  -4   7  118.60    5.41
  -3   4  -7  131.35    4.61
  -3  -4  -7  135.00    6.38
  -4   4  -7  194.35    5.16
  -4  -4  -7  184.16    8.09
   4  -4   7  172.81    5.01
  -5  -4  -7   44.14    7.64
   5  -4   7   40.34    4.43
  -5   4  -7   50.94    4.38
  -6   4  -7   62.21    4.45
   6  -4   7   55.85    4.46
   7  -4   7   10.53    4.07
  -7   4  -7   15.67    4.21
  -8   4  -7   20.54    4.35
   8  -4   7   14.51    4.31
  -9   4  -7   13.91    4.76
   9  -4   7   16.96    4.54
  10  -4   7   44.34    4.97
  11  -4   7    5.85    4.87
  11   5  -7    5.50    6.99
  11   5  -7    4.34    7.36
  11  -5  -7    6.05    5.02
  10   5  -7   65.87    7.11
  10  -5  -7   70.00    4.96
   9   5  -7  119.45    6.47
   9  -5  -7  112.93    4.94
   8   5  -7    3.80    4.89
   8  -5  -7   10.78    4.25
   7  -5  -7  117.92    4.75
   7   5  -7   93.07    6.09
   6   5  -7   88.14    5.38
   5   5  -7 1480.03   12.27
  -5  -5   7 1796.44   12.44
   4   5  -7  455.80    7.50
  -4  -5   7  520.07    7.05
   3   5  -7  391.23    6.37
  -3  -5   7  472.46    6.58
   2   5  -7  823.40    8.10
  -2  -5   7  958.80    8.78
  -1  -5   7   13.64    4.48
   1   5  -7   13.51    4.51
   0  -5   7  470.90    6.36
   0   5  -7  446.42    6.17
   1  -5   7  103.88    4.56
  -1   5  -7  109.85    4.52
  -2   5  -7  196.98    5.01
  -2  -5  -7  211.27    6.14
   2  -5   7  191.45    5.08
  -3   5  -7    1.61    4.12
   3  -5   7    0.38    4.22
  -3  -5  -7    3.65    4.86
  -4  -5  -7  341.23   10.06
   4  -5   7  292.59    5.56
  -4   5  -7  361.78    5.78
  -5   5  -7  314.04    5.61
   5  -5   7  255.63    5.47
   6  -5   7   38.66    4.20
  -6   5  -7   46.98    5.13
   7  -5   7  112.66    4.87
  -7   5  -7  137.88    5.02
  -8   5  -7  129.55    5.17
   8  -5   7  105.32    4.92
  -9   5  -7  117.95    5.32
   9  -5   7   93.88    5.05
  10  -5   7   -4.62    5.89
  11  -5   7   43.94    6.63
  11  -6  -7    2.77    5.09
  11   6  -7    9.67    8.34
  11   6  -7    5.52    9.50
  10   6  -7   17.32    6.96
  10  -6  -7    9.36    4.99
   9   6  -7   36.38    6.75
   9  -6  -7   41.34    4.80
   8  -6  -7  156.42    5.16
   8   6  -7  134.48    7.43
   7   6  -7    7.75    5.01
   7  -6  -7    2.38    4.93
   6  -6  -7   89.00    4.51
   6   6  -7   75.86    5.84
   5  -6  -7   61.39    4.09
   5   6  -7   52.64    5.12
  -5  -6   7   71.37    5.08
  -4  -6   7  121.01    4.59
   4   6  -7  104.82    5.54
   3   6  -7   21.38    4.86
  -3  -6   7   23.63    4.55
  -2  -6   7  124.08    4.51
   2   6  -7  117.32    5.21
  -1  -6   7   19.51    4.57
   1   6  -7   20.18    3.82
   0   6  -7    6.48    3.91
   0  -6   7    4.12    3.66
  -1   6  -7  290.09    5.56
   1  -6   7  268.20    5.48
  -2  -6  -7    4.16    4.32
  -2   6  -7   10.14    3.92
   2  -6   7    8.72    3.98
  -3  -6  -7    9.25    4.89
  -3   6  -7    3.23    4.04
   3  -6   7   10.72    4.22
  -4   6  -7  120.71    4.61
  -4  -6  -7  113.25    7.97
  -4  -6  -7  128.86    8.90
   4  -6   7   97.65    4.56
  -5   6  -7    3.97    4.08
   5  -6   7    2.81    4.18
  -6   6  -7   18.61    4.22
   6  -6   7   17.85    4.35
  -7   6  -7   21.56    5.33
   7  -6   7   15.47    4.46
   8  -6   7   91.41    4.68
  -8   6  -7  100.54    5.12
  -9   6  -7    5.40    4.73
   9  -6   7    7.84    5.38
  10  -6   7   41.70    5.04
  11  -6   7    0.38    4.91
  10  -7  -7    5.43    4.97
  10   7  -7    7.65    9.04
   9  -7  -7   53.20    4.94
   9   7  -7   44.32    8.16
   8   7  -7    5.42    6.35
   8  -7  -7    6.43    4.27
   7  -7  -7   69.71    4.67
   7   7  -7   57.61    6.84
   6  -7  -7   -0.08    3.99
  -6  -7   7    3.89    4.67
   6   7  -7    1.68    5.07
   5   7  -7  135.08    6.31
  -5  -7   7  172.01    6.45
   5  -7  -7  165.08    4.88
   4   7  -7   20.27    4.91
   4  -7  -7   28.77    4.19
  -4  -7   7   26.86    4.62
   3  -7  -7  189.76    5.63
   3   7  -7  174.36    5.97
  -3  -7   7  184.96    5.01
  -2  -7   7  525.97    6.69
   2   7  -7  514.87    6.76
   2  -7  -7  563.47    7.34
  -1  -7   7  173.50    5.64
   1   7  -7  152.12    5.62
   1  -7  -7  164.03    4.69
   0  -7  -7  144.50    5.43
   0  -7   7  124.33    4.46
   0   7  -7  133.82    4.78
  -1  -7  -7   51.49    5.23
   1  -7   7   38.61    4.31
  -1   7  -7   48.52    4.32
  -2  -7  -7  830.61   10.30
   2  -7   7  684.69    7.27
  -2   7  -7  789.19    7.47
  -3  -7  -7    4.17    5.95
  -3  -7  -7    3.54    5.13
   3  -7   7    1.63    3.87
  -3   7  -7    1.39    3.87
  -4   7  -7  140.19    4.87
  -4  -7  -7  133.54    9.15
   4  -7   7  121.69    4.88
  -4  -7  -7  128.87    8.29
   5  -7   7  136.15    5.04
  -5   7  -7  183.46    5.20
   6  -7   7   55.26    4.48
  -6   7  -7   75.09    4.59
   7  -7   7  161.85    5.17
  -7   7  -7  219.79    5.70
   8  -7   7   -3.56    4.62
  -8   7  -7    3.10    4.76
   9  -7   7   62.82    5.17
  10  -7   7    4.38    4.92
  10  -8  -7   16.00    5.27
   9   8  -7   21.64    8.44
   9  -8  -7   24.17    4.98
   8  -8  -7   85.43    5.12
   8   8  -7   67.62    8.50
   7   8  -7    3.83    5.64
   7  -8  -7    3.33    4.46
   6   8  -7    7.40    5.78
  -6  -8   7    8.49    5.15
   6  -8  -7   13.51    4.32
   5   8  -7   43.05    5.68
  -5  -8   7   47.88    5.23
   5  -8  -7   46.08    4.27
   4   8  -7   31.42    5.59
   4  -8  -7   29.83    4.23
  -4  -8   7   38.48    5.00
   3   8  -7  159.08    6.19
   3  -8  -7  170.51    4.93
  -3  -8   7  162.52    5.78
  -2  -8   7    4.62    4.73
   2   8  -7    3.02    4.97
   2  -8  -7    0.16    3.84
   1   8  -7  362.04    6.83
  -1  -8   7  371.29    6.71
   1  -8  -7  386.55    6.14
   0  -8   7    0.70    3.94
   0  -8  -7    2.07    4.83
   0   8  -7    2.07    3.84
   1  -8   7  422.86    6.19
  -1  -8  -7  485.68    7.74
  -1   8  -7  471.43    6.43
  -2  -8  -7   31.70    6.05
   2  -8   7   21.78    4.19
  -2   8  -7   32.45    4.09
  -3   8  -7  368.13    6.04
   3  -8   7  294.53    5.81
  -3  -8  -7  364.22    8.80
  -3  -8  -7  340.43    8.36
  -4  -8  -7    8.63    7.46
   4  -8   7    5.26    4.41
  -4   8  -7    8.37    4.27
  -4  -8  -7    8.31    5.97
   5  -8   7   62.52    4.71
  -5   8  -7   86.69    4.84
   6  -8   7    5.62    4.61
  -6   8  -7    5.03    4.49
  -7   8  -7   29.98    4.80
   7  -8   7   24.84    4.75
   8  -8   7   40.25    4.91
  -8   8  -7   70.00    6.11
   9  -8   7    2.22    4.82
   9  -9  -7   44.19    5.46
   9   9  -7   46.66   12.51
   8  -9  -7    6.05    4.68
   8   9  -7    4.57    8.09
   7  -9  -7   92.58    5.20
   7   9  -7   90.56    8.74
   6  -9  -7   37.28    4.58
  -6  -9   7   41.35    6.37
   6   9  -7   32.36    6.03
   5   9  -7   34.19    5.95
   5  -9  -7   25.65    4.46
  -5  -9   7   29.96    6.20
   4   9  -7   60.96    5.12
   4  -9  -7   63.74    4.47
  -4  -9   7   68.57    5.57
   3   9  -7   29.27    5.34
   3  -9  -7   28.48    4.28
  -3  -9   7   24.03    5.05
   2  -9  -7  146.88    4.94
  -2  -9   7  143.23    5.68
   2   9  -7  142.05    5.00
  -1  -9   7   23.84    4.37
   1   9  -7   33.62    4.30
   1  -9  -7   27.28    4.24
   0   9  -7  182.67    5.19
   0  -9   7  172.43    5.74
   0  -9  -7  173.99    6.13
  -1   9  -7   12.05    5.08
  -1  -9  -7   14.92    4.98
   1  -9   7   11.96    4.27
  -2  -9  -7  420.44    8.20
  -2   9  -7  416.55    6.32
   2  -9   7  359.12    7.09
  -3  -9  -7   60.18    6.17
   3  -9   7   48.65    4.60
  -3  -9  -7   57.87    6.87
  -3   9  -7   61.33    4.66
  -4   9  -7   58.62    4.57
   4  -9   7   43.10    4.55
  -4  -9  -7   45.34    8.61
  -4  -9  -7   52.13    7.08
  -5   9  -7  146.78    5.33
   5  -9   7  103.94    5.03
   6  -9   7   63.74    4.92
  -6   9  -7   68.46    4.97
   7  -9   7   99.07    5.57
  -7   9  -7  144.35    5.61
   8  -9   7   -0.18    4.83
  -8   9  -7    5.26    4.92
   9  -9   7   27.68    5.46
   8 -10  -7   45.20    5.46
   8  10  -7   56.63   11.21
   7 -10  -7    5.90    4.90
   7  10  -7    1.19    8.21
  -6 -10   7   64.19    6.36
   6 -10  -7   50.96    5.06
   6  10  -7   68.08    7.57
   5 -10  -7   14.69    4.52
  -5 -10   7   19.73    5.60
   5  10  -7   20.30    6.94
   4 -10  -7  104.87    5.72
  -4 -10   7  115.02    6.43
   4  10  -7  107.44    5.62
   3 -10  -7    4.36    4.44
  -3 -10   7    4.81    5.06
   3  10  -7   -0.19    5.37
  -2 -10   7   29.04    4.45
   2 -10  -7   22.11    4.80
   2  10  -7   25.20    5.70
   1  10  -7   78.00    4.85
   1 -10  -7   76.56    4.90
  -1 -10   7   81.10    4.81
   0 -10  -7   39.91    5.62
   0  10  -7   34.73    4.52
   0 -10   7   32.39    4.50
  -1  10  -7  182.51    5.34
   1 -10   7  144.04    5.38
  -1 -10  -7  163.34    6.72
  -2  10  -7   21.27    4.37
   2 -10   7   19.76    4.61
  -2 -10  -7   23.74    5.82
  -3  10  -7  101.77    4.96
  -3 -10  -7   92.68    6.63
  -3 -10  -7   95.70    6.28
   3 -10   7   83.31    4.97
  -4  10  -7   47.79    4.70
   4 -10   7   42.97    5.04
  -4 -10  -7   44.05    7.77
  -4 -10  -7   40.27    7.73
  -5  10  -7    4.35    4.70
   5 -10   7    4.56    4.70
  -6  10  -7   69.47    5.21
   6 -10   7   64.52    5.17
   7 -10   7    8.49    5.08
  -7  10  -7    5.12    4.98
   8 -10   7   28.09    5.49
   7 -11  -7   24.64    5.30
   6  11  -7    5.03    6.50
   6 -11  -7    4.15    5.01
  -6 -11   7    5.33    6.82
   5  11  -7    2.18    6.44
   5 -11  -7   10.29    4.82
  -5 -11   7    2.16    5.81
   4 -11  -7    8.47    4.79
   4  11  -7   -0.15    6.13
  -4 -11   7    3.40    5.47
  -3 -11   7    6.83    5.54
   3 -11  -7    8.79    5.47
   3  11  -7    2.79    5.93
   2 -11  -7   77.78    5.12
  -2 -11   7   88.75    6.09
   2  11  -7   93.04    5.13
  -1 -11   7    9.06    5.77
   1  11  -7    8.86    4.60
   1 -11  -7    6.60    5.60
   0 -11   7   75.26    6.01
   0  11  -7   84.77    5.00
   0 -11  -7   68.43    5.12
   1 -11   7    8.05    4.69
  -1 -11  -7    3.74    4.63
  -1  11  -7    2.87    4.65
  -2  11  -7   40.29    5.77
  -2 -11  -7   36.01    6.52
   2 -11   7   40.73    6.11
  -3  11  -7   13.05    5.52
   3 -11   7    6.43    4.69
  -3 -11  -7   11.91    6.21
  -4 -11  -7   24.11    7.45
   4 -11   7   20.00    4.87
  -4 -11  -7   18.63    8.97
  -4  11  -7   26.38    4.73
  -5  11  -7   -1.36    4.79
   5 -11   7    1.63    6.13
  -6  11  -7    7.66    6.06
   6 -11   7   12.69    6.35
   7 -11   7    4.86    5.19
   5  12  -7    1.69    6.53
  -5 -12   7    2.10    6.18
   5 -12  -7    1.44    5.08
   4  12  -7   51.31    7.02
   4 -12  -7   56.61    5.38
  -4 -12   7   52.36    6.57
  -3 -12   7   44.27    6.07
   3 -12  -7   37.92    5.28
   3  12  -7   40.37    5.16
  -2 -12   7   75.50    5.38
   2 -12  -7   67.06    6.44
   2  12  -7   80.95    5.69
  -1 -12   7   85.95    5.29
   1  12  -7   85.98    6.66
   1 -12  -7   85.85    5.41
   0  12  -7   66.61    6.24
   0 -12   7   62.59    6.15
   0 -12  -7   51.02    6.25
  -1 -12  -7   88.13    6.00
   1 -12   7   70.85    5.35
  -1  12  -7   89.47    6.46
  -2 -12  -7   18.90    6.46
  -2  12  -7   24.91    4.88
   2 -12   7   23.50    5.20
  -3  12  -7   51.73    5.40
   3 -12   7   48.60    5.46
  -3 -12  -7   37.45    7.87
  -4 -12  -7   17.28    8.56
   4 -12   7   26.51    5.34
  -4 -12  -7   23.46    8.66
  -4  12  -7   29.83    5.16
  -5  12  -7   32.35    5.15
   5 -12   7   21.02    5.24
  -2 -13   7    4.85    5.42
   2  13  -7    6.36    5.26
   2 -13  -7    1.38    5.17
  -1 -13   7    5.54    6.26
   1 -13  -7    6.16    6.43
   1  13  -7    7.99    5.26
   0  13  -7    3.76    6.27
   0 -13   7    6.38    5.39
   0 -13  -7    3.87    5.39
  -1 -13  -7   19.72    6.97
  -1  13  -7   16.76    6.63
   1 -13   7   19.22    5.07
   2 -13   7   75.06    5.95
  -2  13  -7   77.76    7.18
  -2 -13  -7   80.18    7.46
  12   0  -8    3.78    6.26
  12   0  -8    5.23    5.86
  11   0  -8   99.47    5.16
  11   0  -8   83.39    6.51
  10   0  -8   96.15    5.81
   9   0  -8   36.45    5.00
   8   0  -8  476.43    6.43
   7   0  -8  197.72    4.90
   6   0  -8 3415.86   14.27
   5   0  -8  649.23    6.85
   4   0  -8 1703.59   10.86
   3   0  -8   32.61    4.37
  -2   0   8  521.88    6.78
   2   0  -8  526.75    6.59
  -1   0   8 4111.07   17.02
   1   0  -8 4004.20   16.69
   0   0   8  717.82    7.77
   0   0  -8  716.95    7.79
   1   0   8  587.87    7.20
  -1   0  -8  574.46    7.26
  -2   0  -8 1208.05   10.55
   2   0   8 1301.52   10.28
   3   0   8  653.28    7.93
  -3   0  -8  613.32    7.77
   4   0   8  560.05    7.45
  -4   0  -8  557.21    7.79
   5   0   8  161.58    5.54
  -5   0  -8  169.82    5.32
   6   0   8  585.21    7.70
  -6   0  -8  714.08    9.11
   7   0   8    2.57    3.77
  -7   0  -8    2.84    5.04
  -8   0  -8  150.95    6.44
   8   0   8  119.06    5.56
   9   0   8   23.78    5.37
  -9   0  -8   31.56    5.76
  10   0   8  162.38    7.05
  11   0   8   27.39    6.11
  12   0   8   53.00    7.17
  12   1  -8    1.05    6.08
  12  -1  -8    0.88    5.20
  12   1  -8    5.27    5.82
  12  -1  -8    0.83    5.00
  11  -1  -8    5.31    4.74
  11   1  -8    1.17    4.71
  11  -1  -8    1.57    4.55
  11   1  -8    5.14    5.30
  10  -1  -8    2.03    5.27
  10   1  -8   -0.59    5.31
   9   1  -8    5.83    4.00
   8   1  -8    0.85    4.73
   7   1  -8   14.76    3.66
   6   1  -8   65.00    4.60
   5  -1  -8   19.87    3.61
   5   1  -8   19.63    3.52
   4  -1  -8   74.03    3.81
   4   1  -8   71.48    3.86
  -3  -1   8  557.60    6.85
   3  -1  -8  549.76    7.04
   3   1  -8  542.40    6.77
  -2  -1   8  117.13    4.21
   2  -1  -8  121.30    4.35
   2   1  -8  114.52    4.30
  -1  -1   8  404.40    6.39
   1  -1  -8  414.54    6.41
   1   1  -8  402.97    6.25
   0  -1   8  510.42    6.98
   0   1  -8  500.91    7.00
   0   1   8  537.28    6.93
   0  -1  -8  529.52    6.90
  -1   1  -8  179.54    4.99
   1  -1   8  185.22    4.99
  -1  -1  -8  180.06    5.58
   1   1   8  179.12    5.03
   2  -1   8   20.48    3.63
  -2   1  -8   20.27    3.88
   2   1   8   23.47    4.29
  -2  -1  -8   22.20    3.71
   3   1   8    9.54    4.06
   3  -1   8   10.98    3.78
  -3  -1  -8   13.29    3.68
  -3   1  -8   10.63    4.06
   4   1   8   21.62    3.55
   4  -1   8   24.23    3.73
  -4  -1  -8   26.25    4.91
  -4   1  -8   31.54    4.95
   5   1   8   36.48    4.69
  -5  -1  -8   36.66    5.23
   5  -1   8   33.34    3.83
  -5   1  -8   42.17    4.85
  -6  -1  -8   -1.14    5.38
   6   1   8    2.24    4.44
   6  -1   8   -0.08    4.73
  -6   1  -8    1.58    3.99
   7  -1   8   11.08    4.89
   7   1   8   10.34    4.81
  -7   1  -8    9.84    5.03
  -7  -1  -8    5.86    5.09
   8   1   8  205.45    7.03
  -8   1  -8  264.88    6.59
   8  -1   8  189.54    5.26
  -8  -1  -8  267.93    7.79
   9   1   8    1.55    5.24
  -9   1  -8    3.20    5.42
   9  -1   8    4.47    5.14
  10  -1   8    5.15    5.53
  10   1   8    5.23    5.45
  11   1   8    2.43    5.91
  11  -1   8   -1.33    5.65
  12   1   8   -1.39    7.16
  12  -1   8    1.20    5.00
  12   2  -8    2.31    6.17
  12  -2  -8   -0.82    5.08
  12   2  -8    0.71    4.71
  12  -2  -8    2.15    5.26
  11   2  -8   21.08    5.73
  11  -2  -8   28.35    4.82
  10  -2  -8   65.63    5.87
  10   2  -8   58.90    5.56
   9   2  -8   44.49    4.09
   8   2  -8  224.70    5.93
   7   2  -8  108.22    4.44
   6   2  -8  479.88    6.27
   5   2  -8   24.76    4.26
   4   2  -8  130.09    4.96
  -3  -2   8  120.60    5.01
   3   2  -8  115.25    4.95
   2   2  -8  271.31    5.30
  -2  -2   8  275.34    5.35
   2  -2  -8  282.99    5.26
   1   2  -8 1986.91   11.64
   1  -2  -8 2183.42   12.36
  -1  -2   8 2010.05   11.67
   0   2  -8 1089.56    9.03
   0  -2  -8 1171.47    9.61
   0  -2   8 1143.65    9.18
   1  -2   8 4183.34   16.51
  -1  -2  -8 4295.97   18.43
   1   2   8 4342.40   19.25
  -1   2  -8 3947.86   16.53
   2  -2   8  539.29    6.93
   2   2   8  593.24    7.81
  -2   2  -8  529.48    6.84
  -2  -2  -8  588.26    8.23
  -3  -2  -8 2545.38   15.77
   3  -2   8 2470.67   13.10
   3   2   8 2582.03   16.09
  -3   2  -8 2414.27   13.48
  -4   2  -8  421.09    6.83
   4  -2   8  406.06    6.65
   4   2   8  413.37    7.61
  -4  -2  -8  389.56    7.64
  -5  -2  -8  843.64   10.87
   5  -2   8  813.50    8.33
   5   2   8  816.06   10.54
  -5   2  -8  888.76    8.36
  -6   2  -8  675.05    7.46
   6  -2   8  549.78    6.85
  -6  -2  -8  664.74   10.39
   6   2   8  581.12    9.00
  -7   2  -8   10.58    4.16
  -7  -2  -8    9.32    5.57
   7  -2   8    7.52    4.09
   7   2   8    7.51    4.87
   8   2   8   12.30    5.60
  -8   2  -8   16.18    4.38
  -8  -2  -8   21.96    5.78
   8  -2   8   16.05    5.16
   9   2   8   10.81    5.96
   9  -2   8   12.32    5.35
  -9   2  -8    9.67    5.58
  10   2   8  119.47    7.58
  10  -2   8  122.01    5.34
  11   2   8    8.96    7.55
  11  -2   8   11.54    4.82
  12   2   8   12.71    8.46
  12  -2   8   16.36    6.51
  11  -3  -8   12.43    4.83
  11   3  -8   10.89    5.88
  10  -3  -8    2.29    4.59
  10   3  -8    4.99    5.10
   9  -3  -8    1.04    4.31
   9   3  -8    2.67    5.05
   8   3  -8   65.43    4.88
   7   3  -8  164.41    4.93
   6   3  -8    1.88    4.41
   5   3  -8    6.43    4.41
  -4  -3   8  122.69    4.80
   4   3  -8  119.11    4.95
   3   3  -8   93.44    4.84
  -3  -3   8  100.29    4.69
   2   3  -8  870.40    8.71
  -2  -3   8  884.64    8.16
   1   3  -8  348.24    5.95
   1  -3  -8  402.38    6.06
  -1  -3   8  376.26    6.30
   0  -3   8    8.30    3.46
   0   3  -8   14.07    4.49
   0  -3  -8   12.21    3.42
   1  -3   8    7.73    3.62
  -1   3  -8    4.76    3.69
  -1  -3  -8    6.61    3.56
   2  -3   8  138.24    4.53
  -2  -3  -8  156.61    5.37
  -2   3  -8  131.12    4.56
  -3   3  -8  145.49    4.67
  -3  -3  -8  151.57    5.76
   3  -3   8  143.95    4.65
   3   3   8  149.86    5.60
  -4  -3  -8   62.07    5.86
   4   3   8   65.97    5.51
  -4   3  -8   65.96    4.36
   4  -3   8   61.44    4.29
  -5  -3  -8    3.19    5.67
   5   3   8    3.89    4.75
  -5   3  -8    6.02    4.13
   5  -3   8    4.89    4.04
  -6   3  -8    4.71    4.04
   6   3   8    5.66    5.06
   6  -3   8    7.45    4.81
  -6  -3  -8    6.28    6.74
   7  -3   8    3.37    4.96
  -7   3  -8    7.38    4.05
   7   3   8    4.11    5.84
  -7  -3  -8    4.00    6.71
  -8   3  -8   10.56    5.14
   8  -3   8    8.33    4.16
   8   3   8    9.34    6.73
   9  -3   8    0.69    4.19
  -9   3  -8    5.13    4.53
   9   3   8    1.86    6.88
  10   3   8   12.01    8.36
  10  -3   8   12.11    4.60
  11  -3   8    5.03    5.02
  11   3   8    2.17    9.87
  11   4  -8   35.42    6.17
  11  -4  -8   40.98    5.22
  10  -4  -8   84.95    5.24
  10   4  -8   75.24    6.14
   9  -4  -8   75.16    4.66
   9   4  -8   79.88    5.69
   8   4  -8  257.15    6.72
   7   4  -8   26.37    4.13
   6   4  -8  560.69    7.91
   5   4  -8   43.45    4.71
  -5  -4   8   48.82    4.55
   4   4  -8  244.82    6.00
  -4  -4   8  284.31    5.93
   3   4  -8   15.51    4.42
  -3  -4   8   20.32    4.09
   2   4  -8  122.95    4.43
  -2  -4   8  138.47    4.36
   1   4  -8  100.35    4.19
  -1  -4   8  107.70    4.20
   0  -4   8    2.93    3.50
   0  -4  -8    2.06    3.32
   0   4  -8    0.70    3.82
   1  -4   8  975.23    8.30
  -1  -4  -8 1118.17   10.10
  -1   4  -8  944.20    8.60
  -2   4  -8  284.40    5.39
   2  -4   8  286.30    5.32
  -2  -4  -8  322.83    6.68
  -3   4  -8  210.59    5.15
   3  -4   8  213.91    5.20
  -3  -4  -8  220.80    6.91
  -4  -4  -8    9.30    5.33
   4  -4   8   11.26    3.98
  -4   4  -8    8.37    4.02
  -5  -4  -8   62.22    7.13
   5  -4   8   61.88    4.50
  -5   4  -8   64.58    5.35
  -6   4  -8  301.75    5.58
  -6  -4  -8  308.31   12.30
   6  -4   8  238.43    5.35
  -7   4  -8    7.22    4.08
   7  -4   8    8.37    4.07
  -8   4  -8  150.86    5.14
   8  -4   8  120.90    5.71
  -9   4  -8    2.28    4.60
   9  -4   8    4.66    4.25
  10  -4   8   64.71    6.03
  11  -4   8   20.05    6.06
  11   5  -8   18.80    7.29
  11  -5  -8   23.99    5.09
  10   5  -8    3.71    5.82
  10  -5  -8    5.11    4.60
   9   5  -8    5.82    5.50
   9  -5  -8    8.26    4.20
   8   5  -8   12.42    5.93
   8  -5  -8    6.87    5.04
   7   5  -8  202.55    6.66
   6   5  -8    6.13    3.84
   5   5  -8   39.10    4.17
  -5  -5   8   49.47    4.76
   4   5  -8  165.80    5.72
  -4  -5   8  204.40    5.55
   3   5  -8  452.91    6.48
  -3  -5   8  528.17    7.01
  -2  -5   8  773.94    7.57
   2   5  -8  686.94    7.36
  -1  -5   8  138.43    4.46
   1   5  -8  133.41    4.46
   0  -5   8  157.08    4.78
   0   5  -8  145.56    4.83
  -1   5  -8    0.34    4.69
   1  -5   8    0.25    3.81
  -1  -5  -8    1.20    3.92
  -2   5  -8   -2.00    3.88
   2  -5   8    3.71    3.89
  -2  -5  -8    4.56    4.24
  -3   5  -8  259.23    5.33
   3  -5   8  236.42    5.19
  -3  -5  -8  256.08    7.38
   4  -5   8  134.60    4.91
  -4  -5  -8  143.98    6.78
  -4   5  -8  156.84    4.93
  -5  -5  -8  226.71   11.75
  -5   5  -8  252.40    5.31
   5  -5   8  204.16    5.13
  -6   5  -8    9.21    4.20
   6  -5   8    4.81    4.19
   7  -5   8  251.66    5.58
  -7   5  -8  309.69    6.01
  -8   5  -8    5.60    4.36
   8  -5   8    8.54    4.47
   9  -5   8   40.96    4.74
  -9   5  -8   45.43    4.97
  10  -5   8    5.23    5.88
  11  -5   8    8.48    6.40
  10   6  -8   29.06    7.23
  10  -6  -8   25.54    4.99
   9  -6  -8    8.98    5.56
   9   6  -8   12.15    6.59
   8   6  -8  173.86    6.86
   8  -6  -8  198.71    5.38
   7   6  -8    7.32    5.22
   7  -6  -8    4.34    3.99
   6   6  -8  214.59    7.28
   6  -6  -8  251.32    5.35
  -5  -6   8  760.11    8.63
   5   6  -8  598.53    7.81
   4   6  -8  184.25    5.86
  -4  -6   8  214.76    5.06
   3   6  -8  543.99    6.88
  -3  -6   8  646.65    7.58
   2   6  -8   77.89    4.33
  -2  -6   8   91.58    4.82
  -1  -6   8  787.34    7.55
   1   6  -8  721.75    7.41
   0   6  -8  119.25    5.58
   0  -6   8  125.04    4.69
  -1   6  -8  547.12    6.58
   1  -6   8  548.96    6.66
  -2   6  -8  154.69    5.58
   2  -6   8  139.52    4.76
  -2  -6  -8  164.94    5.80
  -3   6  -8  297.43    5.53
  -3  -6  -8  291.81    7.16
   3  -6   8  262.00    5.40
  -4  -6  -8   52.22    6.58
   4  -6   8   51.40    4.30
  -4   6  -8   57.00    4.29
  -5   6  -8  301.52    5.61
  -5  -6  -8  257.01   15.80
  -5  -6  -8  296.78   16.84
   5  -6   8  230.05    5.25
   6  -6   8   34.80    4.35
  -6   6  -8   42.05    4.44
   7  -6   8   23.52    5.33
  -7   6  -8   30.00    4.44
   8  -6   8  239.07    5.43
  -8   6  -8  302.44    6.95
  -9   6  -8   -2.53    4.43
   9  -6   8    3.00    5.62
  10  -6   8   55.37    5.15
  10   7  -8    6.73    8.47
  10  -7  -8    8.41    4.88
   9   7  -8   12.73    6.97
   9  -7  -8   15.14    4.80
   8  -7  -8    5.99    4.34
   8   7  -8    5.18    5.66
   7  -7  -8   18.35    4.35
   7   7  -8   10.56    5.17
   6  -7  -8   14.48    4.12
  -6  -7   8   20.94    5.11
   6   7  -8   14.93    5.28
   5  -7  -8    8.25    4.09
  -5  -7   8   10.86    4.88
   5   7  -8    6.00    5.10
   4   7  -8   78.82    4.67
  -4  -7   8   97.35    5.04
   4  -7  -8   90.74    4.41
   3   7  -8  196.25    5.23
  -3  -7   8  216.83    5.16
  -2  -7   8  467.28    6.52
   2   7  -8  417.30    6.34
  -1  -7   8   -0.12    3.58
   1   7  -8   -4.33    4.56
   0   7  -8   46.91    4.17
   0  -7   8   40.86    4.25
   1  -7   8   53.48    4.37
  -1   7  -8   47.16    4.29
   2  -7   8    6.01    4.16
  -2  -7  -8    5.11    4.42
  -2   7  -8    8.60    4.07
   3  -7   8   16.19    4.20
  -3  -7  -8   15.52    4.89
  -3  -7  -8   16.67    6.04
  -3   7  -8   17.82    4.11
  -4   7  -8   14.28    5.14
   4  -7   8    7.39    4.28
  -4  -7  -8    7.29    5.89
  -4  -7  -8    8.01    6.70
  -5   7  -8    8.91    4.19
   5  -7   8    5.08    4.26
   6  -7   8    8.78    4.43
  -6   7  -8   16.32    4.21
  -7   7  -8   52.49    4.74
   7  -7   8   40.39    5.71
  -8   7  -8    3.66    4.55
   8  -7   8    5.14    4.45
  -9   7  -8   17.85    4.87
   9  -7   8    9.35    5.87
  10  -7   8    8.06    5.05
   9  -8  -8    2.64    4.89
   9   8  -8   -1.91    7.40
   8  -8  -8   37.65    4.85
   8   8  -8   28.61    7.21
   7  -8  -8   26.28    4.69
   7   8  -8   28.27    6.02
   6  -8  -8   16.93    5.41
  -6  -8   8   15.25    5.35
   6   8  -8   18.74    5.82
   5  -8  -8    8.40    4.11
  -5  -8   8    6.27    4.71
   5   8  -8    3.28    5.27
   4   8  -8  204.96    6.29
   4  -8  -8  242.47    5.46
  -4  -8   8  227.45    5.40
   3  -8  -8    4.47    3.88
   3   8  -8    2.36    4.84
  -3  -8   8    2.23    3.76
  -2  -8   8   55.87    4.50
   2   8  -8   51.74    4.51
   2  -8  -8   49.28    4.26
  -1  -8   8   73.84    5.34
   1  -8  -8   82.49    4.65
   1   8  -8   69.18    5.40
   0  -8   8   19.43    4.13
   0  -8  -8   24.43    5.01
   0   8  -8   27.26    4.96
   1  -8   8  272.06    5.39
  -1   8  -8  295.19    5.61
  -1  -8  -8  303.68    6.74
   2  -8   8   30.04    4.43
  -2  -8  -8   32.50    6.12
  -2   8  -8   34.34    4.40
  -3   8  -8   59.67    4.58
   3  -8   8   50.64    4.72
  -3  -8  -8   55.62    6.10
  -3  -8  -8   56.80    6.00
  -4   8  -8  102.32    4.66
   4  -8   8   78.85    4.69
  -4  -8  -8   93.37    7.36
  -4  -8  -8   94.54    8.28
  -5   8  -8   82.45    4.74
   5  -8   8   59.77    5.44
   6  -8   8  142.04    5.29
  -6   8  -8  191.34    5.54
  -7   8  -8   32.33    4.62
   7  -8   8   28.44    4.72
  -8   8  -8   79.07    6.28
   8  -8   8   56.23    5.04
  -9   8  -8    6.92    4.88
   9  -8   8   -1.41    5.06
   9  -9  -8    3.65    5.17
   8  -9  -8    4.48    4.79
   8   9  -8    3.32    8.19
   7   9  -8   21.48    7.10
   7  -9  -8   20.61    4.74
   6   9  -8   17.15    5.90
  -6  -9   8   21.73    5.37
   6  -9  -8   18.49    4.48
  -5  -9   8   55.69    6.03
   5   9  -8   55.68    6.42
   5  -9  -8   51.47    4.66
   4  -9  -8   18.19    4.11
   4   9  -8   18.33    5.58
  -4  -9   8    8.69    4.07
   3  -9  -8  151.14    5.77
   3   9  -8  132.99    5.34
  -3  -9   8  141.64    5.84
   2  -9  -8  296.69    6.50
   2   9  -8  269.73    5.83
  -2  -9   8  267.27    5.63
   1  -9  -8    1.96    4.04
  -1  -9   8    6.64    4.05
   1   9  -8    3.12    4.04
   0  -9   8  171.61    5.96
   0   9  -8  167.29    6.01
   0  -9  -8  180.52    5.35
   1  -9   8   10.27    4.27
  -1  -9  -8   11.98    4.13
  -1   9  -8   11.72    4.23
  -2   9  -8  378.08    6.19
  -2  -9  -8  386.87    8.01
   2  -9   8  315.05    6.06
  -3   9  -8   46.38    4.48
  -3  -9  -8   47.41    5.98
   3  -9   8   47.25    4.70
  -3  -9  -8   51.30    6.87
  -4  -9  -8   57.95    7.99
   4  -9   8   50.75    4.67
  -4  -9  -8   58.01    7.18
  -4   9  -8   65.08    4.69
   5  -9   8   24.60    4.72
  -5   9  -8   31.75    4.77
  -6   9  -8   72.75    4.97
   6  -9   8   65.50    5.03
  -7   9  -8  205.67    5.91
   7  -9   8  149.17    5.79
  -8   9  -8    1.20    4.85
   8  -9   8   -2.48    4.85
   9  -9   8    3.29    5.09
   8 -10  -8   12.90    5.24
   7  10  -8    1.73    6.52
   7 -10  -8    4.29    4.84
   6 -10  -8   15.70    4.74
  -6 -10   8   19.99    6.66
   6  10  -8   19.07    7.33
   5 -10  -8   21.94    4.72
   5  10  -8   26.68    6.11
  -5 -10   8   33.23    5.73
   4 -10  -8    2.88    4.40
   4  10  -8    4.40    5.51
  -4 -10   8    3.20    5.14
   3 -10  -8   74.36    4.93
   3  10  -8   75.91    6.00
  -3 -10   8   77.60    5.62
  -2 -10   8   -0.30    5.07
   2 -10  -8    0.43    4.48
   2  10  -8    5.25    5.39
  -1 -10   8  172.61    6.30
   1 -10  -8  167.92    5.21
   1  10  -8  166.45    5.32
   0 -10   8   33.13    4.51
   0 -10  -8   33.50    5.46
   0  10  -8   31.87    4.38
  -1  10  -8   16.56    4.63
  -1 -10  -8   16.14    5.66
   1 -10   8   14.63    5.74
  -2  10  -8    9.90    4.30
   2 -10   8   14.11    4.42
  -2 -10  -8   19.39    6.08
  -3 -10  -8   83.60    6.28
   3 -10   8   73.64    5.94
  -3 -10  -8   84.71    7.75
  -3  10  -8   84.93    4.85
  -4 -10  -8   58.47    8.42
  -4 -10  -8   54.51    7.43
   4 -10   8   56.76    5.94
  -4  10  -8   65.20    4.94
  -5  10  -8   81.38    5.08
   5 -10   8   65.30    5.04
  -6  10  -8   36.09    5.01
   6 -10   8   30.70    5.09
   7 -10   8   -0.10    4.96
  -7  10  -8   -0.72    5.01
   6  11  -8    3.23    7.39
  -6 -11   8    1.41    5.96
   6 -11  -8    6.79    5.04
   5  11  -8   88.21    6.89
   5 -11  -8   68.75    5.32
  -5 -11   8   97.52    6.57
   4  11  -8   -0.10    6.21
   4 -11  -8    5.58    4.65
  -4 -11   8    3.28    5.70
   3  11  -8  123.58    6.75
   3 -11  -8  125.84    5.52
  -3 -11   8  136.93    6.35
  -2 -11   8   32.01    5.88
   2  11  -8   30.75    4.82
   2 -11  -8   35.84    4.96
   1 -11  -8  159.29    5.71
  -1 -11   8  151.24    5.58
   1  11  -8  162.74    5.73
   0 -11  -8   68.68    5.17
   0 -11   8   79.06    5.14
   0  11  -8   66.38    5.07
   1 -11   8   14.96    4.40
  -1 -11  -8   11.64    4.92
  -1  11  -8   10.61    4.59
   2 -11   8   60.14    5.21
  -2  11  -8   72.35    5.11
  -2 -11  -8   63.01    6.59
  -3  11  -8   28.14    4.65
  -3 -11  -8   26.57    7.03
   3 -11   8   10.51    5.78
  -3 -11  -8   16.26    5.78
   4 -11   8   14.15    5.94
  -4  11  -8   15.64    4.57
  -4 -11  -8   17.29    7.33
  -4 -11  -8   14.62    8.05
   5 -11   8   18.29    5.20
  -5  11  -8   33.93    5.14
   6 -11   8   18.07    5.06
  -6  11  -8   10.53    5.13
  -5 -12   8    8.45    6.30
   5 -12  -8   13.22    5.28
  -4 -12   8    7.45    6.30
   4  12  -8    6.03    6.49
   4 -12  -8    5.73    4.99
   3  12  -8    6.90    5.16
   3 -12  -8    4.79    5.96
  -3 -12   8    8.21    6.01
  -2 -12   8   27.25    4.88
   2  12  -8   23.95    5.29
   2 -12  -8   21.80    6.31
   1  12  -8   35.75    4.99
  -1 -12   8   32.32    6.06
   1 -12  -8   35.15    5.15
   0 -12   8    2.35    5.10
   0 -12  -8   -4.44    5.19
   0  12  -8    1.43    4.93
   1 -12   8   19.68    5.25
  -1 -12  -8   26.12    6.62
  -1  12  -8   24.33    5.09
  -2  12  -8    0.22    4.77
  -2 -12  -8    2.68    7.62
   2 -12   8    2.18    4.89
  -3 -12  -8   15.06    7.58
   3 -12   8   12.21    5.24
  -3 -12  -8   12.84    6.04
  -3  12  -8   18.95    5.12
  -4  12  -8   22.91    5.20
  -4 -12  -8   12.23    8.66
   4 -12   8    9.47    5.22
  -4 -12  -8   14.52    8.69
   5 -12   8    8.46    5.22
  -1 -13   8   19.98    5.46
   1  13  -8   20.94    6.59
   1 -13  -8   11.13    6.59
   0  13  -8   40.60    5.49
   0 -13  -8   24.39    6.74
   0 -13   8   28.52    5.66
  -1 -13  -8   -1.19    6.56
   1 -13   8    4.66    5.33
  -1  13  -8    1.67    5.51
  12   1  -9   39.07    5.70
  12  -1  -9   44.18    5.34
  12  -1  -9   39.38    6.58
  12   1  -9   43.49    6.62
  11  -1  -9   48.56    6.06
  11  -1  -9   61.71    6.20
  11   1  -9   46.92    5.70
  10   1  -9   81.56    5.64
  10  -1  -9   89.14    4.98
   9   1  -9  121.91    5.03
   9  -1  -9  118.82    4.87
   8  -1  -9    7.61    3.83
   8   1  -9    9.53    3.78
   7   1  -9  458.51    6.20
   7  -1  -9  468.60    6.09
   6  -1  -9   -0.14    3.80
   6   1  -9    4.57    3.47
   5   1  -9 1862.11   10.80
   5  -1  -9 1925.43   11.08
   4  -1  -9 1119.29    8.28
   4   1  -9 1029.57    8.76
   3  -1  -9 1854.51   10.32
   3   1  -9 1813.41   10.66
  -3  -1   9 1834.56   10.72
  -2  -1   9 1410.52    9.71
   2  -1  -9 1385.03    9.95
   2   1  -9 1366.04    9.65
   1   1  -9    1.43    3.55
   1  -1  -9    3.22    4.14
  -1  -1   9   -0.57    3.47
  -1   1   9    1.30    3.31
   0   1  -9 5490.96   18.88
   0   1   9 5906.90   20.08
   0  -1   9 5738.45   19.38
   0  -1  -9 5823.06   19.71
   1   1   9    2.06    3.97
  -1   1  -9   -0.22    3.56
   1  -1   9    1.15    3.43
  -1  -1  -9    4.81    4.17
  -2  -1  -9  593.95    8.11
   2   1   9  608.70    7.93
  -2   1  -9  566.69    7.12
   2  -1   9  596.69    7.19
   3  -1   9  138.26    4.61
  -3  -1  -9  132.39    4.71
  -3   1  -9  124.14    5.30
   3   1   9  141.69    5.22
   4  -1   9  368.16    5.85
  -4  -1  -9  368.04    7.06
   4   1   9  376.95    6.85
  -4   1  -9  370.99    6.64
  -5   1  -9  679.56    7.69
   5  -1   9  652.96    7.97
  -5  -1  -9  650.37    8.78
   5   1   9  641.34    8.68
  -6   1  -9    1.67    4.73
   6   1   9    2.65    4.56
   6  -1   9    3.97    3.78
  -6  -1  -9    0.75    5.09
   7   1   9  269.13    6.81
  -7   1  -9  311.81    6.20
  -7  -1  -9  324.89    7.90
   7  -1   9  260.73    5.77
  -8  -1  -9   13.65    5.91
   8   1   9   11.67    5.10
   8  -1   9   15.09    4.07
  -8   1  -9   17.70    5.30
   9   1   9  359.03    8.44
   9  -1   9  360.06    6.92
  -9  -1  -9  497.89    9.85
  -9   1  -9  465.60    7.55
  10   1   9   38.61    6.02
  10  -1   9   47.49    5.61
  11   1   9   50.15    6.67
  11  -1   9   67.03    6.39
  12   1   9   14.97    6.58
  12  -1   9   14.92    6.46
  11  -2  -9    9.23    5.92
  11   2  -9   10.38    5.48
  11  -2  -9    5.21    5.99
  10   2  -9    1.60    5.01
   9   2  -9    1.33    4.13
   8   2  -9   10.18    4.56
   7   2  -9   42.39    4.00
   6   2  -9   36.10    3.77
   5   2  -9   26.64    4.23
   4  -2  -9   46.13    3.76
   4   2  -9   43.73    3.62
   3  -2  -9   28.25    3.41
  -3  -2   9   24.33    4.18
   3   2  -9   25.25    3.45
   2  -2  -9  112.84    4.60
  -2  -2   9  109.02    4.25
   2   2  -9  108.35    4.42
   1  -2  -9   74.35    3.99
   1   2  -9   67.25    4.00
  -1  -2   9   70.00    3.97
   0   2  -9 1380.03    9.64
   0  -2  -9 1480.18   10.34
   0  -2   9 1487.27    9.90
   1  -2   9   24.48    3.71
  -1   2  -9   23.36    3.82
  -1  -2  -9   28.99    3.73
   1   2   9   25.40    3.77
   2  -2   9  322.69    6.23
   2   2   9  328.69    5.90
  -2  -2  -9  331.25    6.58
  -2   2  -9  287.72    5.55
   3  -2   9    1.45    3.62
  -3  -2  -9    0.53    4.21
   3   2   9    2.43    4.05
  -3   2  -9    1.07    3.66
   4  -2   9    9.05    3.59
   4   2   9    7.07    4.25
  -4  -2  -9   10.97    4.72
  -4   2  -9    7.32    3.76
   5  -2   9   33.32    3.93
  -5   2  -9   36.10    4.36
   5   2   9   31.79    4.66
  -5  -2  -9   33.03    5.39
   6  -2   9   21.52    4.90
  -6  -2  -9   26.96    5.39
  -6   2  -9   31.52    4.13
   6   2   9   24.66    5.36
  -7   2  -9   38.51    4.48
  -7  -2  -9   44.22    6.70
   7  -2   9   31.39    4.24
   7   2   9   33.53    5.80
  -8  -2  -9   18.97    6.51
   8  -2   9    9.80    5.12
  -8   2  -9   22.79    5.25
   8   2   9   13.73    5.00
   9  -2   9    3.79    5.38
  -9   2  -9    5.14    5.62
   9   2   9    6.72    5.22
  10  -2   9    5.20    4.52
 -10   2  -9    4.86    5.79
  10   2   9    1.74    6.29
  11  -2   9    1.24    6.08
  11   2   9    6.38    6.66
  11  -3  -9   22.06    5.14
  11   3  -9   26.12    5.96
  10   3  -9   81.66    4.88
  10  -3  -9   91.33    5.20
   9   3  -9  122.38    5.52
   8   3  -9    8.27    4.74
   7   3  -9   33.19    4.73
   6   3  -9  258.49    5.99
   5   3  -9  163.95    5.43
  -4  -3   9   56.35    3.79
   4   3  -9   53.10    3.70
   3   3  -9  271.92    5.12
  -3  -3   9  287.84    5.10
   2   3  -9  607.21    6.87
   2  -3  -9  659.80    6.95
  -2  -3   9  636.44    6.71
   1   3  -9  560.18    6.81
  -1  -3   9  605.73    6.92
   1  -3  -9  636.04    7.05
   0   3  -9 1681.88   10.49
   0  -3  -9 1927.60   11.58
   0  -3   9 1779.94   10.56
   1  -3   9  602.00    6.57
  -1   3  -9  557.16    6.39
  -1  -3  -9  649.43    8.12
   2  -3   9 1050.68    8.35
  -2   3  -9  954.43    8.01
  -2  -3  -9 1101.09   10.08
  -3  -3  -9  169.79    5.76
   3  -3   9  154.42    4.81
   3   3   9  159.52    5.55
  -3   3  -9  151.81    4.80
  -4   3  -9  297.34    6.28
   4  -3   9  259.41    5.36
  -4  -3  -9  264.81    7.00
   4   3   9  266.44    6.88
   5   3   9  291.13    7.55
   5  -3   9  272.37    6.26
  -5   3  -9  301.18    5.76
  -5  -3  -9  290.38    7.92
   6  -3   9   36.19    5.06
  -6  -3  -9   35.96    6.46
   6   3   9   40.09    5.64
  -6   3  -9   39.30    4.35
   7   3   9  102.75    6.58
   7  -3   9  104.86    5.58
  -7   3  -9  121.05    5.02
  -7  -3  -9  126.66    7.38
  -8  -3  -9    8.54    6.12
   8   3   9    4.64    5.34
  -8   3  -9    7.78    4.36
   8  -3   9    5.67    4.21
   9  -3   9  170.49    5.57
  -9   3  -9  228.70    6.77
   9   3   9  156.73    8.91
  10  -3   9   16.24    5.63
  10   3   9   13.30    7.79
 -10   3  -9   12.12    4.86
  11  -3   9   13.53    6.12
  11   3   9    8.51    9.83
  11  -4  -9   -0.15    4.80
  11   4  -9   -1.39    5.89
  10  -4  -9    7.81    4.64
  10   4  -9   -0.28    5.41
   9   4  -9    5.69    4.94
   9  -4  -9   13.94    4.47
   8   4  -9   41.34    5.17
   7   4  -9   67.74    4.93
   6   4  -9   61.64    4.27
   5   4  -9   20.63    3.82
  -5  -4   9   21.83    3.67
   4   4  -9  220.55    5.78
  -4  -4   9  232.12    4.88
   3   4  -9  129.38    4.36
  -3  -4   9  139.56    5.04
  -2  -4   9   94.40    4.00
   2   4  -9   91.84    4.10
  -1  -4   9   53.05    3.82
   1   4  -9   64.86    4.84
   1  -4  -9   57.33    3.73
   0  -4   9   39.97    4.66
   0  -4  -9   40.66    3.76
   0   4  -9   35.90    3.99
   1  -4   9   54.46    4.03
  -1  -4  -9   66.87    4.50
  -1   4  -9   53.25    4.19
   2  -4   9  455.51    6.14
  -2   4  -9  448.35    6.08
  -2  -4  -9  518.27    7.65
  -3   4  -9   75.48    4.38
   3  -4   9   70.18    4.35
  -3  -4  -9   81.37    5.14
  -4  -4  -9  264.46    7.54
  -4   4  -9  261.39    5.43
   4  -4   9  257.47    5.31
   5  -4   9    6.07    4.17
  -5  -4  -9    5.29    5.73
  -5   4  -9    3.52    3.99
   6  -4   9  250.63    6.04
  -6  -4  -9  283.14   10.01
  -6   4  -9  291.13    5.59
   7  -4   9  189.69    6.08
  -7  -4  -9  237.07   11.08
  -7   4  -9  228.07    5.43
   8  -4   9    4.13    4.37
  -8   4  -9    2.42    4.34
   9  -4   9   49.50    4.85
  -9   4  -9   60.06    5.05
 -10   4  -9    0.45    4.82
  10  -4   9   -1.28    4.52
  11  -4   9   -2.78    5.95
  11  -5  -9   27.96    5.28
  11   5  -9   25.75    7.31
  10   5  -9   62.84    6.39
  10  -5  -9   62.72    5.10
   9  -5  -9  317.27    6.26
   9   5  -9  263.71    7.66
   8   5  -9   12.49    4.94
   8  -5  -9   17.43    5.17
   7   5  -9  239.94    6.62
   6   5  -9  120.43    5.36
   5   5  -9   83.14    5.20
  -5  -5   9   88.03    4.88
   4   5  -9  474.63    7.17
  -4  -5   9  509.25    6.52
   3   5  -9   80.19    4.87
  -3  -5   9   93.23    4.09
  -2  -5   9  969.16    8.40
   2   5  -9  819.34    7.76
  -1  -5   9    5.88    3.51
   1   5  -9    3.90    3.52
   0  -5  -9  286.82    5.34
   0  -5   9  268.87    5.38
   0   5  -9  251.59    5.27
   1  -5   9   79.35    4.32
  -1  -5  -9   93.89    4.91
  -1   5  -9   86.56    4.36
  -2   5  -9  619.32    6.86
   2  -5   9  599.21    6.81
  -2  -5  -9  667.38    8.51
  -3  -5  -9  152.50    5.72
  -3   5  -9  152.76    5.52
   3  -5   9  139.20    4.87
  -4  -5  -9   36.64    5.69
   4  -5   9   36.82    4.19
  -4   5  -9   41.34    4.23
   5  -5   9  151.06    4.88
  -5  -5  -9  132.92    8.19
  -5   5  -9  154.05    4.78
  -6   5  -9   63.44    5.51
  -6  -5  -9   61.97   10.94
   6  -5   9   51.93    4.57
  -7   5  -9  477.97    6.74
   7  -5   9  385.92    6.21
  -8   5  -9    0.86    4.39
   8  -5   9    3.90    4.50
  -9   5  -9  200.48    6.04
   9  -5   9  167.86    5.72
 -10   5  -9   47.82    6.48
  10  -5   9   28.81    6.30
  11  -5   9   10.59    6.58
  10  -6  -9   -4.29    6.02
  10   6  -9    2.92    6.88
   9   6  -9   10.71    5.62
   9  -6  -9   14.03    5.73
   8  -6  -9   26.71    4.53
   8   6  -9   30.57    6.47
   7   6  -9    0.73    5.10
   7  -6  -9    7.51    4.07
   6   6  -9  173.20    5.26
   5   6  -9   96.69    5.45
  -5  -6   9  122.02    5.17
   4   6  -9  227.62    6.21
  -4  -6   9  259.83    5.31
   3   6  -9   55.24    4.24
  -3  -6   9   63.54    3.99
   2   6  -9    3.19    3.69
  -2  -6   9    3.65    3.40
  -1  -6   9   17.28    3.72
   1   6  -9   14.99    3.83
   0  -6   9   44.32    4.98
   0   6  -9   49.19    4.23
  -1   6  -9    5.97    3.96
   1  -6   9    6.66    3.95
  -1  -6  -9    3.75    3.46
  -2   6  -9  174.42    4.80
   2  -6   9  166.13    4.80
  -2  -6  -9  188.67    5.95
  -3   6  -9  130.63    5.44
   3  -6   9  100.88    5.42
  -3  -6  -9  134.72    6.28
  -4  -6  -9  125.07    7.08
   4  -6   9  119.39    4.70
  -4   6  -9  134.07    4.79
   5  -6   9  146.20    5.10
  -5   6  -9  177.76    5.14
  -5  -6  -9  148.05    9.82
  -6   6  -9    7.75    4.18
   6  -6   9    4.22    5.08
   7  -6   9    7.44    4.23
  -7   6  -9    4.11    4.37
   8  -6   9   45.88    4.59
  -8   6  -9   51.58    5.05
  -9   6  -9    4.50    4.85
   9  -6   9    0.99    5.77
 -10   6  -9    9.26    4.94
  10  -6   9    0.61    5.01
  10   7  -9    2.19    7.66
  10  -7  -9    2.98    4.99
   9  -7  -9  127.02    6.53
   9   7  -9   76.86    7.21
   8   7  -9    9.87    5.52
   8  -7  -9    4.91    4.44
   7   7  -9   92.96    6.23
   7  -7  -9  112.23    4.98
   6  -7  -9   41.37    5.19
  -6  -7   9   48.88    5.25
   6   7  -9   31.69    5.29
  -5  -7   9   77.14    5.11
   5   7  -9   54.45    5.25
   5  -7  -9   71.05    4.47
   4   7  -9  176.99    5.13
  -4  -7   9  211.76    5.83
   3   7  -9   55.81    5.29
  -3  -7   9   62.49    4.12
   2   7  -9  376.04    6.06
  -2  -7   9  429.65    6.82
   1   7  -9   21.93    4.05
  -1  -7   9   22.77    3.90
   0   7  -9  214.03    5.09
   0  -7   9  211.04    5.18
   1  -7   9   11.07    4.01
  -1   7  -9   18.41    4.00
   2  -7   9  218.32    5.15
  -2   7  -9  224.16    5.89
  -2  -7  -9  245.41    6.47
   3  -7   9  205.94    5.25
  -3  -7  -9  237.66    7.03
  -3   7  -9  241.04    5.40
   4  -7   9    2.21    4.38
  -4  -7  -9    4.01    5.68
  -4   7  -9    6.25    4.22
  -4  -7  -9    5.00    5.76
  -5   7  -9  188.09    5.10
   5  -7   9  149.34    5.76
  -5  -7  -9  171.98   13.03
  -5  -7  -9  156.00   11.81
  -6   7  -9   24.16    4.46
   6  -7   9   14.87    4.43
   7  -7   9   79.28    6.06
  -7   7  -9  101.11    5.14
   8  -7   9    1.61    4.52
  -8   7  -9    0.49    4.62
   9  -7   9   52.90    5.10
  -9   7  -9   44.65    5.34
  10  -7   9   19.64    5.12
   9   8  -9   22.24    7.90
   9  -8  -9   28.60    5.17
   8  -8  -9   34.63    4.82
   8   8  -9   30.88    7.01
   7  -8  -9    0.12    4.40
   7   8  -9    2.73    5.64
   6  -8  -9   25.30    4.42
   6   8  -9   17.21    5.63
  -6  -8   9   24.53    5.61
   5  -8  -9   28.28    4.24
  -5  -8   9   26.36    5.01
   5   8  -9   16.16    5.23
  -4  -8   9   13.41    4.78
   4  -8  -9   12.78    4.28
   4   8  -9   12.21    5.17
   3   8  -9  145.84    4.99
  -3  -8   9  162.04    5.06
   3  -8  -9  164.37    4.91
  -2  -8   9   10.52    5.06
   2   8  -9   14.42    5.23
   2  -8  -9   14.02    3.90
  -1  -8   9   51.20    4.10
   1   8  -9   46.46    4.23
   1  -8  -9   41.79    4.31
   0  -8  -9   17.90    4.77
   0  -8   9   11.98    4.03
   0   8  -9   15.00    4.03
  -1  -8  -9  224.06    6.25
   1  -8   9  187.23    5.05
  -1   8  -9  199.61    5.17
  -2  -8  -9   78.42    5.67
  -2  -8  -9   79.65    6.08
   2  -8   9   67.42    4.61
  -2   8  -9   74.69    4.69
  -3  -8  -9  335.73    8.72
   3  -8   9  275.77    5.68
  -3  -8  -9  303.10    7.58
  -3   8  -9  316.03    5.76
  -4   8  -9  125.76    4.85
  -4  -8  -9  120.51    8.19
   4  -8   9  102.05    4.71
  -4  -8  -9  112.46    7.34
  -5   8  -9   15.07    4.31
   5  -8   9   14.13    4.59
   6  -8   9    5.95    4.53
  -6   8  -9    2.51    4.41
  -7   8  -9   25.40    4.72
   7  -8   9   24.09    4.64
  -8   8  -9    7.90    4.79
   8  -8   9    7.67    4.67
  -9   8  -9    3.98    4.99
   9  -8   9   -5.94    6.12
   8   9  -9   -0.69    7.28
   8  -9  -9    3.14    5.91
   7   9  -9    8.97    6.24
   7  -9  -9   14.21    4.73
   6  -9  -9    8.56    4.49
   6   9  -9    9.09    5.98
  -6  -9   9   13.01    5.54
   5  -9  -9   33.76    4.65
   5   9  -9   23.92    5.69
  -5  -9   9   33.74    5.41
   4   9  -9   23.38    4.58
   4  -9  -9   21.78    4.28
  -4  -9   9   22.23    4.92
   3   9  -9    6.17    5.17
   3  -9  -9    8.33    4.56
  -3  -9   9    3.92    5.15
   2   9  -9   66.68    5.42
   2  -9  -9   69.53    4.81
  -2  -9   9   69.57    5.29
  -1  -9   9    5.41    4.94
   1  -9  -9    4.79    4.13
   1   9  -9    9.97    4.20
   0  -9   9   21.50    4.37
   0  -9  -9   24.90    5.10
   0   9  -9   23.64    4.18
  -1  -9  -9    1.27    5.08
   1  -9   9   -1.35    4.24
  -1   9  -9    2.35    4.27
   2  -9   9   92.22    4.91
  -2  -9  -9  102.43    5.87
  -2  -9  -9  105.65    6.32
  -2   9  -9  106.89    4.85
  -3   9  -9   80.28    4.78
  -3  -9  -9   84.70    6.41
   3  -9   9   78.44    4.82
  -3  -9  -9   79.40    5.94
  -4  -9  -9    3.76    6.55
   4  -9   9   -0.34    4.57
  -4   9  -9    3.97    4.38
  -4  -9  -9    3.50    6.53
   5  -9   9  136.87    5.35
  -5   9  -9  163.31    5.47
  -6   9  -9    4.96    4.65
   6  -9   9   -0.33    4.67
  -7   9  -9   21.95    5.03
   7  -9   9   21.25    4.99
   8  -9   9    5.36    4.83
  -8   9  -9   -1.02    5.95
   7 -10  -9    7.74    4.91
   7  10  -9    8.51    6.64
   6 -10  -9   63.65    5.19
   6  10  -9   66.15    7.23
  -6 -10   9   73.02    6.54
   5  10  -9    8.29    6.01
   5 -10  -9    6.06    4.60
  -5 -10   9    9.55    5.48
   4  10  -9  196.74    6.73
   4 -10  -9  190.89    5.52
  -4 -10   9  208.40    6.91
   3  10  -9   44.48    4.92
   3 -10  -9   49.06    4.67
  -3 -10   9   48.06    5.73
  -2 -10   9   27.60    4.52
   2  10  -9   24.52    4.75
   2 -10  -9   29.89    4.49
  -1 -10   9  108.47    4.84
   1  10  -9  127.18    5.24
   1 -10  -9  123.18    5.94
   0  10  -9   34.62    4.87
   0 -10   9   29.82    4.50
   0 -10  -9   39.19    5.43
  -1  10  -9  256.29    5.87
   1 -10   9  231.72    5.84
  -1 -10  -9  230.74    6.17
  -2 -10  -9   14.98    5.48
  -2 -10  -9   12.50    5.86
  -2  10  -9    3.35    5.51
   2 -10   9    8.77    4.64
  -3  10  -9   55.91    4.69
   3 -10   9   54.11    4.91
  -3 -10  -9   52.06    6.64
  -3 -10  -9   52.82    6.57
  -4 -10  -9  100.22    8.92
   4 -10   9  102.70    5.12
  -4  10  -9  117.01    5.24
  -4 -10  -9  100.83    8.07
   5 -10   9   20.49    4.85
  -5  10  -9   16.58    4.73
  -6  10  -9  102.31    5.51
   6 -10   9   90.39    6.53
  -7  10  -9    1.70    5.10
   7 -10   9    2.91    5.05
   6 -11  -9    1.70    6.17
  -6 -11   9    7.48    6.15
   6  11  -9   14.46    6.62
   5 -11  -9    3.76    4.86
  -5 -11   9    4.42    5.92
   5  11  -9    5.07    6.42
  -4 -11   9   21.66    6.08
   4 -11  -9   29.32    4.67
   4  11  -9   22.56    6.34
   3 -11  -9    6.34    4.64
   3  11  -9    6.85    5.81
  -3 -11   9   12.99    5.74
  -2 -11   9  112.86    5.34
   2 -11  -9  110.87    6.29
   2  11  -9  105.43    6.30
   1  11  -9   11.80    4.61
  -1 -11   9   12.73    5.65
   1 -11  -9   12.76    5.56
   0 -11  -9    0.24    5.58
   0  11  -9   -0.07    5.69
   0 -11   9    0.11    4.62
   1 -11   9    9.74    4.89
  -1  11  -9   12.18    4.50
  -1 -11  -9    9.42    4.83
   2 -11   9   59.54    5.11
  -2  11  -9   61.01    5.23
  -2 -11  -9   53.94    5.99
  -2 -11  -9   51.61    6.59
   3 -11   9   29.20    4.88
  -3 -11  -9   37.04    7.36
  -3 -11  -9   34.64    6.91
  -3  11  -9   35.52    4.90
  -4  11  -9   35.55    4.96
   4 -11   9   18.05    5.03
  -4 -11  -9   27.50    7.48
  -4 -11  -9   23.97    8.42
  -5  11  -9   25.24    5.21
   5 -11   9   19.37    5.34
   6 -11   9   10.72    6.59
  -6  11  -9   10.58    5.33
   4 -12  -9    9.76    5.15
   4  12  -9   14.58    6.72
  -4 -12   9   12.71    6.38
   3 -12  -9   19.71    6.16
   3  12  -9   23.08    6.37
  -3 -12   9   20.63    6.00
  -2 -12   9   13.52    6.08
   2  12  -9   10.91    5.20
   2 -12  -9   12.68    4.96
   1  12  -9   91.03    6.89
  -1 -12   9  103.80    5.53
   1 -12  -9   93.02    6.63
   0 -12   9    1.39    6.15
   0  12  -9   -1.11    5.05
   0 -12  -9    2.76    6.17
  -1  12  -9    1.04    5.05
   1 -12   9   13.10    5.37
  -1 -12  -9    3.81    6.43
   2 -12   9    3.91    4.93
  -2 -12  -9    3.35    6.36
  -2 -12  -9   -2.05    6.13
  -2  12  -9    5.80    4.79
  -3 -12  -9   26.83    7.99
  -3  12  -9   37.05    5.25
   3 -12   9   37.46    5.42
  -3 -12  -9   30.18    7.28
   4 -12   9   31.05    5.40
  -4  12  -9   44.49    5.22
  -4 -12  -9   39.06    9.17
  -4 -12  -9   32.54    9.18
  11   0 -10    9.81    5.90
  10   0 -10  265.49    6.69
   9   0 -10   11.89    4.02
   8   0 -10  271.68    6.07
   7   0 -10  245.66    5.12
   6   0 -10 1974.48   10.57
   5   0 -10 1910.50   10.43
   4   0 -10  678.47    6.84
   3   0 -10 1091.23    8.19
  -2   0  10 1587.47    9.93
   2   0 -10 1633.74    9.75
  -1   0  10 4163.60   15.38
   1   0 -10 4074.42   15.15
   0   0  10   79.66    3.93
   0   0 -10   76.26    4.07
  -1   0 -10  452.61    6.35
   1   0  10  451.07    6.22
  -2   0 -10  209.80    5.01
   2   0  10  214.74    4.92
  -3   0 -10   67.60    4.15
   3   0  10   71.16    3.88
  -4   0 -10  117.08    4.57
   4   0  10  121.05    4.44
  -5   0 -10  178.05    5.90
   5   0  10  168.89    4.79
   6   0  10 1301.34   10.29
  -6   0 -10 1439.28   11.31
   7   0  10    3.97    4.72
  -7   0 -10    6.98    5.22
   8   0  10  117.92    5.74
  -8   0 -10  156.04    6.26
   9   0  10   89.04    5.86
  -9   0 -10  111.22    6.27
  10   0  10   84.91    5.54
 -10   0 -10  109.87    7.04
  11   0  10   69.82    7.09
  11  -1 -10    3.04    4.45
  11   1 -10    6.35    5.75
  10   1 -10   -0.39    4.36
  10  -1 -10    0.86    5.21
   9  -1 -10   33.58    4.39
   9   1 -10   30.16    4.94
   8   1 -10   -1.53    4.74
   8  -1 -10    1.89    4.52
   7  -1 -10    3.44    4.40
   7   1 -10   -0.70    3.87
   6  -1 -10   13.78    3.65
   6   1 -10   13.30    4.30
   5  -1 -10  115.07    4.34
   5   1 -10  111.48    5.01
   4  -1 -10    7.66    3.54
   4   1 -10    6.82    3.44
  -3  -1  10    2.99    3.40
   3   1 -10    4.39    3.37
   3  -1 -10    2.33    3.31
   2   1 -10    2.24    3.45
   2  -1 -10    4.93    3.82
  -2  -1  10    1.93    3.38
  -1   1  10  618.95    6.84
   1  -1 -10  641.04    6.98
  -1  -1  10  611.58    6.75
   1   1 -10  631.29    6.65
   0   1 -10   -0.50    3.56
   0   1  10    3.32    3.62
   0  -1 -10    1.92    3.56
   0  -1  10   -2.54    3.32
  -1   1 -10   74.89    4.09
   1   1  10   83.97    4.65
   1  -1  10   81.15    4.05
  -1  -1 -10   78.33    4.05
  -2  -1 -10    3.50    3.57
  -2   1 -10    5.24    3.68
   2   1  10    6.00    3.29
   2  -1  10    2.94    3.50
   3  -1  10   69.27    3.90
  -3  -1 -10   59.64    3.90
   3   1  10   66.66    3.74
  -3   1 -10   62.46    4.74
   4  -1  10   82.84    4.14
   4   1  10   75.18    4.72
  -4  -1 -10   75.53    4.43
  -4   1 -10   77.04    4.24
  -5   1 -10   24.41    4.86
   5  -1  10   24.56    4.65
  -5  -1 -10   24.88    4.34
   5   1  10   22.55    4.57
   6  -1  10  112.71    4.60
  -6  -1 -10  123.19    5.85
  -6   1 -10  115.83    5.59
   6   1  10  106.83    5.28
   7  -1  10   -1.03    4.03
  -7   1 -10    3.42    4.22
   7   1  10    1.56    4.51
  -7  -1 -10    0.93    5.01
   8   1  10    5.19    4.75
   8  -1  10   -0.32    4.00
  -8   1 -10   -0.26    5.20
  -8  -1 -10    0.30    5.62
   9   1  10    3.98    5.14
  -9  -1 -10    6.11    5.49
  -9   1 -10    2.17    4.35
   9  -1  10    3.60    5.59
  10   1  10    2.32    5.40
  10  -1  10    0.66    4.39
 -10   1 -10    5.10    4.71
  11   1  10    5.41    5.84
  11  -1  10   11.25    5.99
  11  -2 -10    6.85    4.79
  11  -2 -10    0.74    6.09
  11   2 -10    1.97    4.67
  10  -2 -10   79.59    6.10
  10   2 -10   91.33    4.75
   9  -2 -10   21.01    4.31
   9   2 -10   20.29    4.07
   8   2 -10   47.04    4.10
   8  -2 -10   49.44    4.20
   7  -2 -10   42.78    4.04
   7   2 -10   44.49    4.11
   6  -2 -10  398.21    6.30
   6   2 -10  393.31    5.80
   5  -2 -10  212.37    5.50
   5   2 -10  202.88    4.67
   4  -2 -10   37.80    3.79
   4   2 -10   38.35    4.47
   3  -2 -10  543.50    6.18
  -3  -2  10  519.52    6.83
   3   2 -10  500.14    6.15
   2  -2 -10  128.01    4.10
  -2  -2  10  121.47    4.09
   2   2 -10  121.21    4.28
   1   2 -10 1714.07   10.09
   1  -2 -10 1833.80   10.92
  -1  -2  10 1778.70   10.74
   0   2 -10  189.25    5.23
   0  -2 -10  204.31    4.80
   0  -2  10  193.48    4.59
  -1   2 -10  107.93    4.23
   1   2  10  118.71    4.99
  -1  -2 -10  129.66    4.47
   1  -2  10  124.88    4.28
  -2  -2 -10 1448.39   10.42
   2  -2  10 1435.99    9.47
  -2   2 -10 1342.76    9.28
   2   2  10 1441.25   11.02
   3  -2  10  260.81    5.31
  -3  -2 -10  269.52    6.32
   3   2  10  267.22    5.58
  -3   2 -10  243.21    5.31
   4  -2  10  851.14    7.88
  -4  -2 -10  826.65    8.92
   4   2  10  844.00    9.63
  -4   2 -10  811.23    7.88
   5   2  10  488.02    7.76
   5  -2  10  490.29    6.40
  -5   2 -10  509.90    7.03
  -5  -2 -10  491.23    8.08
  -6  -2 -10  984.89   11.20
   6  -2  10  938.42    9.08
   6   2  10  931.56   10.59
  -6   2 -10 1050.79    9.50
   7  -2  10   -1.24    4.05
   7   2  10    0.54    4.74
  -7  -2 -10    2.30    5.60
  -7   2 -10    0.08    4.22
   8  -2  10   87.46    4.69
  -8   2 -10  109.28    5.09
  -8  -2 -10  112.93    6.49
   8   2  10   85.37    5.85
  -9   2 -10   17.46    4.58
   9  -2  10   13.85    4.42
  -9  -2 -10   19.74    6.90
   9   2  10   13.99    5.59
  10  -2  10   95.70    6.22
 -10   2 -10  120.39    5.57
  10   2  10   77.89    6.70
  11  -2  10   21.13    4.88
  11   2  10   20.59    7.16
  11  -3 -10   18.02    5.12
  11  -3 -10   15.29    5.36
  11   3 -10   18.26    4.96
  10   3 -10    1.14    5.40
   9   3 -10    7.84    4.12
   8   3 -10    2.13    4.97
   7   3 -10   18.58    3.85
   6   3 -10   82.29    4.33
   5   3 -10    4.93    4.10
  -4  -3  10    7.20    3.18
   4   3 -10    2.79    3.44
   3   3 -10  154.55    4.52
   3  -3 -10  163.59    4.50
  -3  -3  10  157.83    4.40
   2   3 -10  171.83    4.63
  -2  -3  10  171.27    4.50
   2  -3 -10  172.84    5.19
   1   3 -10   89.10    4.26
   1  -3 -10   97.24    4.01
  -1  -3  10   95.95    4.10
   0   3 -10  796.33    7.33
   0  -3 -10  912.87    8.03
   0  -3  10  852.07    7.56
   1  -3  10    3.11    3.43
  -1   3 -10    2.01    3.62
  -1  -3 -10   -2.19    3.41
   2  -3  10   15.43    3.82
  -2   3 -10   14.80    3.80
  -2  -3 -10   18.44    3.52
  -3  -3 -10  236.97    5.60
   3  -3  10  234.50    5.20
   3   3  10  246.12    6.16
  -3   3 -10  226.31    5.19
  -4   3 -10    5.50    4.04
   4  -3  10    1.75    3.99
  -4  -3 -10    6.06    4.79
   4   3  10    3.35    4.36
   5  -3  10   62.87    5.27
  -5   3 -10   85.28    5.56
  -5  -3 -10   71.24    5.57
   5   3  10   75.16    5.09
  -6  -3 -10    1.41    5.60
   6  -3  10    2.46    4.85
   6   3  10   -1.79    5.54
  -6   3 -10    0.97    3.99
  -7  -3 -10   57.13    6.55
  -7   3 -10   58.25    4.62
   7  -3  10   45.95    4.49
   7   3  10   46.38    5.70
   8  -3  10   36.13    5.26
  -8  -3 -10   42.29    7.59
   8   3  10   27.37    6.59
  -8   3 -10   41.38    5.60
  -9   3 -10   36.32    4.88
   9  -3  10   33.32    5.56
   9   3  10   25.50    6.23
 -10   3 -10   11.92    5.95
  10  -3  10    8.26    4.57
  10   3  10    3.79    7.73
  11  -3  10   -1.61    5.98
  11   3  10   -0.36    9.05
  11  -4 -10    4.53    4.94
  11   4 -10   -2.47    5.99
  10  -4 -10   69.61    5.06
  10   4 -10   58.41    6.15
   9   4 -10    0.85    5.21
   8   4 -10   47.23    4.34
   7   4 -10    3.22    4.52
   6   4 -10  243.05    6.18
   5   4 -10  296.94    5.46
  -5  -4  10  312.66    5.96
   4   4 -10  424.73    6.53
  -4  -4  10  463.49    6.04
   3   4 -10  477.78    6.89
  -3  -4  10  520.99    6.32
   2   4 -10  111.71    4.36
   2  -4 -10  123.12    4.31
  -2  -4  10  120.34    4.25
   1   4 -10  573.49    6.56
   1  -4 -10  642.96    6.72
  -1  -4  10  615.09    6.59
   0  -4  10   14.64    3.67
   0  -4 -10   14.18    4.05
   0   4 -10   12.49    3.76
   1  -4  10  582.95    6.65
  -1  -4 -10  631.25    7.16
  -1   4 -10  556.98    7.08
   2  -4  10   83.39    4.24
  -2   4 -10   79.18    4.53
  -2  -4 -10   91.45    4.93
  -3   4 -10  860.67    7.76
   3  -4  10  861.57    7.65
  -3  -4 -10  910.07    9.85
  -4  -4 -10  266.53    7.43
  -4   4 -10  267.51    5.46
   4  -4  10  249.71    5.29
   5  -4  10   67.89    4.38
  -5  -4 -10   67.43    6.44
  -5   4 -10   72.08    5.29
  -6  -4 -10  354.48   10.18
   6  -4  10  324.36    5.63
  -6   4 -10  394.44    6.05
  -7   4 -10   68.72    4.62
  -7  -4 -10   75.09    8.21
   7  -4  10   52.45    4.44
   8  -4  10   85.67    6.10
  -8   4 -10  124.52    6.45
  -9   4 -10    0.26    4.61
   9  -4  10    2.10    5.71
  10  -4  10   12.54    4.75
 -10   4 -10   16.80    5.04
  11  -4  10   15.05    5.24
  11  -5 -10    3.16    5.09
  10   5 -10    1.25    6.00
  10  -5 -10    3.51    4.67
   9   5 -10   14.16    5.60
   9  -5 -10   17.85    4.69
   8   5 -10    5.80    4.90
   7   5 -10   22.39    4.14
   6   5 -10   11.31    3.75
   5   5 -10    5.08    4.70
  -5  -5  10    4.88    4.39
   4   5 -10   39.10    4.08
  -4  -5  10   38.31    3.75
   3   5 -10  147.71    5.37
  -3  -5  10  169.93    5.12
   2   5 -10  121.14    4.58
  -2  -5  10  124.99    5.16
   1  -5 -10    5.59    3.52
  -1  -5  10    6.91    4.67
   1   5 -10    6.78    3.87
   0  -5  10  327.14    5.45
   0   5 -10  301.79    5.56
   0  -5 -10  356.98    5.66
   1  -5  10  257.87    5.25
  -1  -5 -10  280.48    6.11
  -1   5 -10  254.78    5.15
  -2   5 -10    2.40    4.00
   2  -5  10    3.52    4.05
  -2  -5 -10    4.15    4.40
  -3   5 -10  748.94    7.24
   3  -5  10  698.25    7.00
  -3  -5 -10  782.86    9.54
  -4  -5 -10   80.50    5.47
   4  -5  10   82.02    5.07
  -4   5 -10   89.63    4.44
   5  -5  10   96.39    4.75
  -5   5 -10   95.48    4.67
  -5  -5 -10   92.74    7.56
   6  -5  10  201.06    5.33
  -6  -5 -10  214.80   10.24
  -6   5 -10  233.53    5.55
  -7   5 -10  121.00    4.74
   7  -5  10  102.89    4.83
  -8   5 -10   64.21    4.97
   8  -5  10   55.81    4.93
   9  -5  10   16.92    4.78
  -9   5 -10   17.43    4.72
  10  -5  10    6.47    6.00
 -10   5 -10   18.37    6.02
  10   6 -10   49.63    7.41
  10  -6 -10   45.76    5.19
   9   6 -10    0.11    5.74
   9  -6 -10   -0.97    4.64
   8   6 -10  152.65    6.69
   8  -6 -10  190.83    5.42
   7   6 -10   43.05    5.32
   6   6 -10  161.44    5.18
  -6  -6  10  194.45    5.32
  -5  -6  10  269.32    5.49
   5   6 -10  226.86    6.41
   4   6 -10  107.61    4.62
  -4  -6  10  122.85    4.54
   3   6 -10  330.61    6.60
  -3  -6  10  378.27    5.89
   2   6 -10   30.14    4.02
  -2  -6  10   33.52    3.93
  -1  -6  10  335.20    6.22
   1   6 -10  298.20    5.53
   0  -6  10   53.59    4.26
   0   6 -10   47.23    4.29
   0  -6 -10   53.36    3.97
  -1   6 -10  142.72    5.60
   1  -6  10  137.90    5.37
  -1  -6 -10  149.03    5.40
  -2   6 -10  248.10    5.18
   2  -6  10  249.53    5.10
  -2  -6 -10  270.35    6.36
  -3   6 -10  285.82    5.44
   3  -6  10  270.64    5.34
  -3  -6 -10  293.05    7.65
  -4  -6 -10  444.84    9.40
   4  -6  10  406.56    5.99
  -4   6 -10  441.08    6.16
  -5   6 -10    0.29    4.23
   5  -6  10    1.52    4.30
  -5  -6 -10    1.19    6.26
  -6   6 -10  409.22    6.11
   6  -6  10  319.75    5.95
  -7   6 -10   48.53    4.59
   7  -6  10   29.66    4.65
   8  -6  10  124.25    6.27
  -8   6 -10  154.95    5.55
   9  -6  10   31.02    6.01
  -9   6 -10   33.25    5.02
 -10   6 -10   26.43    5.20
  10  -6  10   19.75    5.07
  10  -7 -10    6.64    4.97
   9  -7 -10   24.14    5.05
   9   7 -10   22.83    6.56
   8   7 -10   14.97    5.84
   8  -7 -10   16.21    4.77
   7   7 -10  100.42    6.47
   7  -7 -10  137.97    5.13
   6  -7 -10    7.76    5.19
  -6  -7  10   12.27    4.08
   6   7 -10    9.94    5.47
   5   7 -10   19.61    5.13
  -5  -7  10   29.88    5.01
  -4  -7  10   25.66    3.87
   4   7 -10   21.58    3.95
   3   7 -10   75.17    4.58
  -3  -7  10   87.93    4.59
   2   7 -10  120.69    4.75
  -2  -7  10  124.15    4.73
  -1  -7  10   28.16    4.64
   1   7 -10   21.73    4.08
   0   7 -10   18.21    4.07
   0  -7  10   12.97    3.91
  -1   7 -10   11.25    4.80
   1  -7  10   14.60    3.92
  -1  -7 -10   12.24    3.66
   2  -7  10  138.70    4.83
  -2   7 -10  127.25    4.73
  -2  -7 -10  155.19    5.76
   3  -7  10   70.47    4.70
  -3  -7 -10   76.03    6.31
  -3   7 -10   67.98    4.71
   4  -7  10    3.44    4.25
  -4   7 -10    3.21    4.04
  -4  -7 -10    3.71    5.51
  -5   7 -10  129.45    4.85
  -5  -7 -10  138.56    9.87
  -5  -7 -10  120.77    9.25
   5  -7  10  112.51    4.79
  -6   7 -10   72.10    4.81
   6  -7  10   62.48    4.79
   7  -7  10   17.23    5.66
  -7   7 -10   22.33    4.73
  -8   7 -10    4.12    4.61
   8  -7  10   -4.31    4.58
  -9   7 -10   12.51    4.98
   9  -7  10    8.53    4.79
   9  -8 -10    6.63    5.05
   9   8 -10   -1.05    7.43
   8  -8 -10   38.14    6.23
   8   8 -10   26.11    6.47
   7  -8 -10   33.80    4.70
   7   8 -10   27.76    6.03
   6  -8 -10  113.38    5.85
  -6  -8  10  118.70    6.19
   6   8 -10   90.03    6.19
   5  -8 -10   32.51    4.43
  -5  -8  10   32.87    4.83
   5   8 -10   26.84    5.34
  -4  -8  10  128.75    5.70
   4  -8 -10  129.19    4.85
   4   8 -10  108.72    6.23
   3  -8 -10   14.36    3.94
  -3  -8  10   14.92    3.93
   3   8 -10    9.90    5.10
   2   8 -10   16.55    4.15
  -2  -8  10   15.35    3.99
  -1  -8  10  166.33    5.04
   1   8 -10  156.53    5.03
   0  -8  10   -4.41    4.03
   0   8 -10   -1.97    4.09
   1  -8  10  147.74    4.87
  -1   8 -10  148.65    4.94
  -1  -8 -10  158.90    5.52
  -2  -8 -10    7.72    5.10
  -2  -8 -10    6.67    4.98
   2  -8  10    7.72    4.16
  -2   8 -10    5.14    4.30
  -3   8 -10    3.06    4.12
   3  -8  10   -2.30    4.23
  -3  -8 -10    2.08    4.82
  -3  -8 -10    3.38    5.95
  -4   8 -10    5.92    5.10
  -4  -8 -10   10.75    6.24
   4  -8  10    4.95    4.26
  -4  -8 -10    8.75    5.57
  -5   8 -10    2.48    4.45
  -5  -8 -10    1.90    8.59
   5  -8  10   -2.70    5.47
  -5  -8 -10    0.89    9.31
   6  -8  10   53.77    4.78
  -6   8 -10   51.37    4.85
   7  -8  10    5.79    5.72
  -7   8 -10    1.50    4.62
   8  -8  10   22.66    4.98
  -8   8 -10   28.60    5.12
  -9   8 -10    7.60    5.19
   9  -8  10   10.95    5.11
   8   9 -10    5.75    7.61
   8  -9 -10    4.65    4.98
   7  -9 -10   46.54    4.97
   7   9 -10   26.52    6.43
   6   9 -10    3.75    5.94
   6  -9 -10    6.63    4.48
  -6  -9  10    8.29    5.34
   5   9 -10   13.65    5.52
   5  -9 -10   16.33    4.58
  -5  -9  10   25.09    5.31
   4   9 -10   23.16    5.81
   4  -9 -10   27.85    4.57
  -4  -9  10   32.07    4.23
   3  -9 -10   38.88    4.42
   3   9 -10   28.93    4.33
  -3  -9  10   28.14    5.17
   2   9 -10   65.50    4.66
   2  -9 -10   79.15    5.67
  -2  -9  10   74.30    4.52
  -1  -9  10   26.25    4.40
   1  -9 -10   23.21    5.18
   1   9 -10   25.20    5.48
   0  -9 -10  337.40    6.28
   0  -9  10  317.75    6.01
   0   9 -10  324.59    6.05
   1  -9  10   24.79    4.39
  -1   9 -10   29.23    4.46
  -1  -9 -10   29.86    5.33
   2  -9  10  276.67    6.59
  -2  -9 -10  331.14    7.61
  -2  -9 -10  316.53    7.30
  -2   9 -10  290.84    5.89
  -3  -9 -10   71.63    5.96
  -3   9 -10   73.25    4.72
   3  -9  10   70.75    4.76
  -3  -9 -10   69.53    7.12
  -4  -9 -10    3.47    6.55
  -4   9 -10    4.20    4.38
   4  -9  10    2.71    4.60
  -4  -9 -10    5.06    6.38
  -5  -9 -10   83.56   13.82
  -5  -9 -10   84.63   12.87
   5  -9  10   80.65    5.06
  -5   9 -10  102.73    5.12
   6  -9  10    2.36    5.80
  -6   9 -10    6.20    4.74
  -7   9 -10   32.26    5.13
   7  -9  10   24.29    5.10
  -8   9 -10    4.56    5.07
   8  -9  10   10.06    5.00
   7 -10 -10   -0.17    6.20
   7  10 -10    5.75    7.57
   6  10 -10    5.00    6.43
  -6 -10  10    4.83    5.71
   6 -10 -10    5.75    4.65
   5  10 -10   13.74    6.10
  -5 -10  10   16.08    5.66
   5 -10 -10    9.15    4.59
   4 -10 -10   30.26    4.70
   4  10 -10   27.23    5.80
  -4 -10  10   29.16    4.79
   3 -10 -10    7.50    4.60
   3  10 -10    5.61    5.55
  -3 -10  10    4.86    5.21
   2 -10 -10   22.17    5.37
  -2 -10  10   13.26    4.61
   2  10 -10   18.52    4.63
   1 -10 -10   93.75    5.00
  -1 -10  10   82.70    4.90
   1  10 -10   84.40    4.96
   0 -10  10   50.63    4.94
   0  10 -10   54.95    4.67
   0 -10 -10   48.90    4.81
   1 -10  10   45.62    4.94
  -1 -10 -10   49.61    4.88
  -1  10 -10   45.41    4.64
  -2  10 -10   76.43    6.05
   2 -10  10   60.92    5.22
  -2 -10 -10   75.38    6.32
  -2 -10 -10   75.23    6.63
  -3 -10 -10    5.31    6.04
  -3  10 -10    5.30    4.53
   3 -10  10    9.91    4.59
  -3 -10 -10    4.93    6.00
  -4 -10 -10   46.47    7.58
   4 -10  10   40.06    4.87
  -4 -10 -10   43.69    7.42
  -4  10 -10   50.87    4.77
   5 -10  10   39.90    4.92
  -5  10 -10   36.23    5.06
  -6  10 -10   14.87    5.01
   6 -10  10    8.70    5.06
   7 -10  10    0.08    5.04
  -7  10 -10    0.80    5.17
   6 -11 -10   11.69    5.11
  -6 -11  10    9.33    6.27
   5 -11 -10   38.55    5.34
  -5 -11  10   50.80    6.39
   5  11 -10   42.98    6.93
   4 -11 -10   26.11    5.82
   4  11 -10   18.23    6.39
  -4 -11  10   29.29    5.89
   3 -11 -10   17.13    5.02
   3  11 -10   17.70    5.99
  -3 -11  10   19.95    5.70
  -2 -11  10  141.64    5.73
   2 -11 -10  131.77    6.52
   2  11 -10  119.22    6.60
  -1 -11  10    7.03    4.55
   1 -11 -10    0.81    4.64
   1  11 -10   -1.44    4.74
   0  11 -10   75.43    6.22
   0 -11  10   77.07    5.23
   0 -11 -10   73.79    6.20
  -1  11 -10    0.27    4.65
  -1 -11 -10   -1.11    4.67
   1 -11  10    1.47    5.76
  -2  11 -10   57.50    5.04
   2 -11  10   57.36    5.13
  -2 -11 -10   56.69    6.14
  -2 -11 -10   57.56    6.66
   3 -11  10   21.62    5.11
  -3 -11 -10   21.92    6.76
  -3  11 -10   23.39    4.95
  -3 -11 -10   23.89    6.62
  -4 -11 -10   10.51    8.28
   4 -11  10   11.57    5.04
  -4 -11 -10    8.35    7.41
  -4  11 -10   11.97    5.00
  -5  11 -10   53.07    5.62
   5 -11  10   50.99    5.41
   6 -11  10    9.82    5.31
   4 -12 -10    1.75    6.14
  -4 -12  10    7.17    6.11
   3  12 -10   18.06    5.42
   3 -12 -10   14.30    5.12
  -3 -12  10   20.41    6.53
  -2 -12  10    1.48    5.99
   2 -12 -10    0.52    5.11
   2  12 -10    3.98    6.26
   1 -12 -10   27.93    6.32
  -1 -12  10   20.63    4.98
   1  12 -10   15.90    6.40
   0 -12  10    4.74    4.94
   0  12 -10    6.85    5.10
   0 -12 -10    5.79    4.92
   1 -12  10   12.32    5.41
  -1  12 -10    7.58    5.16
  -1 -12 -10   12.06    5.59
   2 -12  10    5.48    5.29
  -2 -12 -10    4.49    6.05
  -2 -12 -10    7.99    7.51
  -2  12 -10    9.81    5.06
  -3 -12 -10    5.06    6.81
   3 -12  10    8.26    5.16
  -3 -12 -10    6.90    6.96
  -3  12 -10    5.42    5.10
  -4 -12 -10    2.68    8.57
  11  -1 -11   65.74    5.46
  11   1 -11   52.45    6.15
  10  -1 -11   -0.93    4.38
  10   1 -11   -1.46    4.39
   9  -1 -11  234.50    5.75
   9   1 -11  210.86    6.23
   8  -1 -11  358.85    5.93
   8   1 -11  334.16    6.60
   7  -1 -11  356.52    5.73
   7   1 -11  350.84    6.24
   6  -1 -11  208.40    4.81
   6   1 -11  202.51    4.77
   5  -1 -11  397.41    5.71
   5   1 -11  395.95    5.81
   4  -1 -11  515.06    6.01
   4   1 -11  497.10    6.00
  -3  -1  11   26.68    3.52
   3  -1 -11   30.58    3.57
   3   1 -11   43.08    4.43
  -2  -1  11  194.74    4.66
   2  -1 -11  208.44    4.65
   2   1 -11  198.49    4.63
  -1   1  11    4.58    3.32
  -1  -1  11    6.80    3.25
   1  -1 -11    6.81    4.17
   1   1 -11    4.46    3.36
   0   1 -11 2536.07   12.19
   0   1  11 2665.53   12.66
   0  -1  11 2617.98   12.20
   0  -1 -11 2572.67   12.31
  -1   1 -11  142.43    4.42
   1   1  11  153.10    4.30
   1  -1  11  155.38    4.36
  -1  -1 -11  153.29    4.41
  -2  -1 -11  484.27    7.04
  -2   1 -11  471.19    6.24
   2   1  11  501.26    6.95
   2  -1  11  510.19    6.22
  -3  -1 -11  745.44    7.66
  -3   1 -11  707.84    7.28
   3   1  11  756.34    7.66
   3  -1  11  759.50    7.36
   4  -1  11   33.56    3.60
  -4  -1 -11   34.13    4.76
  -4   1 -11   34.40    4.07
   4   1  11   35.50    4.44
  -5   1 -11  902.55    8.28
   5  -1  11  891.47    8.49
  -5  -1 -11  907.81    9.40
   5   1  11  866.01    9.41
   6  -1  11   39.89    4.03
  -6  -1 -11   37.41    5.20
  -6   1 -11   34.73    4.08
   6   1  11   37.91    4.68
   7  -1  11  221.99    5.45
  -7   1 -11  255.21    6.70
  -7  -1 -11  258.18    7.24
   7   1  11  220.78    6.78
   8  -1  11   42.71    4.61
  -8   1 -11   58.61    5.83
  -8  -1 -11   61.78    6.11
   8   1  11   50.69    5.40
   9   1  11  111.80    6.43
   9  -1  11   99.39    6.21
  -9  -1 -11  146.16    7.07
  -9   1 -11  134.19    6.53
  10   1  11   86.78    6.61
  10  -1  11   89.98    6.47
 -10  -1 -11  142.25    7.34
 -10   1 -11  141.58    7.03
  11  -1  11   35.24    6.33
  11   1  11   29.24    6.37
  11  -2 -11    5.19    4.89
  11   2 -11   -1.52    5.74
  10  -2 -11    7.42    4.48
  10   2 -11    8.75    4.38
   9  -2 -11   25.40    4.31
   9   2 -11   25.69    5.15
   8  -2 -11    2.54    3.97
   8   2 -11    0.49    3.69
   7  -2 -11   -0.44    3.81
   7   2 -11    1.19    3.71
   6  -2 -11  122.57    5.07
   6   2 -11  111.77    4.95
   5  -2 -11   12.66    3.60
   5   2 -11    8.39    3.59
  -4  -2  11    0.69    3.51
   4  -2 -11    0.06    3.46
   4   2 -11    3.06    3.58
  -3  -2  11    3.93    3.35
   3  -2 -11    4.37    3.49
   3   2 -11    8.60    3.46
   2   2 -11  211.12    4.83
   2  -2 -11  231.74    4.83
  -2  -2  11  220.42    4.83
   1   2 -11   47.39    3.96
   1  -2 -11   48.06    3.75
  -1  -2  11   49.30    4.47
   0   2 -11  459.73    6.00
   0  -2 -11  484.89    6.24
   0  -2  11  468.17    5.97
  -1   2 -11  326.51    5.46
   1   2  11  355.99    6.19
  -1  -2 -11  361.56    5.63
   1  -2  11  349.67    5.53
  -2  -2 -11    3.15    3.43
  -2   2 -11    0.24    3.70
   2   2  11    1.83    3.19
   2  -2  11    6.22    3.51
   3  -2  11   11.15    3.70
  -3  -2 -11   13.29    4.50
   3   2  11    9.63    3.40
  -3   2 -11    8.69    3.86
   4  -2  11   24.66    3.87
  -4  -2 -11   23.92    4.95
   4   2  11   22.68    4.57
  -4   2 -11   21.09    4.19
  -5   2 -11   20.25    4.31
   5  -2  11   22.46    4.10
  -5  -2 -11   20.73    5.05
   5   2  11   19.47    4.56
  -6  -2 -11    5.21    4.96
   6  -2  11    3.45    4.72
  -6   2 -11    5.65    4.05
   6   2  11    3.70    4.51
  -7  -2 -11   21.96    5.78
   7  -2  11   17.25    4.22
   7   2  11   18.36    5.04
  -7   2 -11   22.56    4.40
   8  -2  11    9.94    4.07
  -8   2 -11   10.67    5.39
  -8  -2 -11   15.11    5.53
   8   2  11    8.46    5.05
   9  -2  11    2.43    5.45
   9   2  11    6.59    6.15
  -9  -2 -11    2.54    6.04
  -9   2 -11    7.48    5.84
 -10   2 -11    3.80    6.10
  10  -2  11    3.15    4.57
  10   2  11    0.21    6.52
  11  -2  11    6.46    6.02
  11   2  11   10.90    6.90
  11  -3 -11    9.72    5.00
  11   3 -11    8.00    5.97
  11  -3 -11   14.77    5.04
  10  -3 -11    7.83    4.37
  10   3 -11    4.71    5.50
   9  -3 -11  148.99    4.89
   9   3 -11  120.18    5.93
   8   3 -11   11.39    3.82
   7   3 -11  109.14    4.46
   6   3 -11    4.04    3.73
   6  -3 -11    0.34    3.87
   5  -3 -11   62.17    4.68
   5   3 -11   58.39    4.74
   4  -3 -11  820.37    7.12
  -4  -3  11  797.26    7.19
   4   3 -11  778.03    7.11
   3   3 -11    5.14    4.35
   3  -3 -11    4.82    4.32
  -3  -3  11    1.99    4.15
   2  -3 -11  145.92    4.30
  -2  -3  11  130.65    4.27
   2   3 -11  130.69    4.44
   1   3 -11  142.36    4.55
   1  -3 -11  161.24    4.94
  -1  -3  11  156.76    4.48
   0   3 -11 1892.24   10.51
   0  -3 -11 2075.93   11.38
   0  -3  11 1994.99   10.83
  -1  -3 -11  476.33    6.31
   1  -3  11  467.93    6.02
  -1   3 -11  441.30    6.01
   2  -3  11  717.55    7.16
  -2   3 -11  660.22    6.95
  -2  -3 -11  738.95    7.83
  -3  -3 -11 1006.31    9.75
   3  -3  11  977.79    7.95
  -3   3 -11  920.23    7.86
   3   3  11 1005.25    9.73
  -4   3 -11  377.59    5.92
   4  -3  11  386.67    5.84
  -4  -3 -11  372.92    7.30
   4   3  11  391.02    7.27
   5  -3  11  454.42    6.27
  -5   3 -11  475.40    6.35
  -5  -3 -11  438.16    8.17
   5   3  11  461.61    8.06
  -6  -3 -11   29.84    5.57
   6  -3  11   22.72    4.05
  -6   3 -11   30.20    5.05
   6   3  11   26.07    4.99
   7  -3  11   61.92    4.51
   7   3  11   63.98    6.40
  -7  -3 -11   79.81    7.31
  -7   3 -11   71.25    5.52
  -8   3 -11    0.75    4.53
   8  -3  11    0.26    4.21
   8   3  11    3.02    5.61
  -8  -3 -11    1.31    6.58
   9  -3  11  112.18    5.44
   9   3  11  105.11    8.17
  -9  -3 -11  145.49    9.04
  -9   3 -11  155.83    5.71
 -10   3 -11   28.52    6.18
  10  -3  11   24.63    4.82
  10   3  11   17.32    7.51
  11  -3  11    1.55    5.08
  11   3  11    0.77    9.13
  11  -4 -11    1.89    4.99
  11   4 -11    6.40    6.05
  10  -4 -11    2.96    5.72
  10   4 -11    1.42    5.40
   9   4 -11    2.01    5.22
   8   4 -11    1.51    4.78
   7   4 -11   20.89    3.92
   6   4 -11  243.49    5.25
   5   4 -11   40.12    4.89
  -5  -4  11   51.09    4.65
   4   4 -11   58.08    4.71
  -4  -4  11   57.39    4.51
  -3  -4  11  105.51    4.14
   3   4 -11   93.53    4.16
   3  -4 -11  106.38    4.92
   2   4 -11  116.48    4.48
   2  -4 -11  129.29    5.04
  -2  -4  11  133.92    5.15
   1   4 -11  522.46    7.07
   1  -4 -11  561.70    6.66
  -1  -4  11  564.14    6.48
   0   4 -11   10.84    3.88
   0  -4 -11   12.13    3.44
   0  -4  11   12.18    3.60
   1  -4  11  205.61    4.95
  -1   4 -11  191.63    4.95
  -1  -4 -11  203.95    4.94
   2  -4  11  292.41    5.46
  -2   4 -11  265.24    5.41
  -2  -4 -11  312.53    5.78
   3  -4  11   20.50    4.00
  -3  -4 -11   22.43    4.75
  -3   4 -11   14.44    4.02
  -4   4 -11  342.27    5.68
  -4  -4 -11  325.16    7.13
   4  -4  11  335.48    5.65
   5  -4  11  262.66    6.01
  -5   4 -11  283.01    6.20
  -5  -4 -11  248.08    7.31
  -6  -4 -11   72.64    7.09
   6  -4  11   62.83    4.41
  -6   4 -11   69.91    4.60
  -7   4 -11   11.22    4.27
   7  -4  11   10.38    5.09
  -7  -4 -11   10.49    7.08
   8  -4  11    5.69    4.19
  -8   4 -11   12.12    5.49
  -8  -4 -11    5.69    7.34
  -9   4 -11   36.06    5.11
   9  -4  11   22.00    4.81
 -10   4 -11    0.92    5.16
  10  -4  11    5.11    4.61
  11  -4  11   -2.19    4.90
 -11   4 -11    3.87    5.43
  10   5 -11    7.38    5.89
  10  -5 -11    5.69    4.70
   9   5 -11  109.70    6.70
   9  -5 -11  136.57    5.17
   8   5 -11    0.77    4.26
   7   5 -11  112.48    5.74
   6   5 -11   99.54    4.56
   5   5 -11   45.23    5.19
  -5  -5  11   56.98    4.87
   4   5 -11  566.22    7.63
  -4  -5  11  666.53    7.65
   3   5 -11  158.97    4.63
  -3  -5  11  172.35    4.66
   2  -5 -11  462.83    6.00
   2   5 -11  392.03    5.94
  -2  -5  11  426.30    6.41
   1   5 -11  103.42    4.56
   1  -5 -11  128.78    4.87
  -1  -5  11  118.63    4.35
   0  -5  11  309.15    5.45
   0   5 -11  288.71    5.42
   0  -5 -11  324.05    5.90
   1  -5  11  231.63    5.00
  -1  -5 -11  244.15    5.22
  -1   5 -11  213.30    5.02
   2  -5  11  574.18    6.45
  -2  -5 -11  592.72    7.98
  -2   5 -11  542.35    7.03
  -3   5 -11  580.11    7.20
   3  -5  11  587.19    6.62
  -3  -5 -11  639.22    8.49
  -4  -5 -11    4.07    4.83
   4  -5  11    9.39    3.97
  -4   5 -11   10.24    4.99
  -5  -5 -11  105.96    6.76
   5  -5  11  108.74    4.69
  -5   5 -11  127.40    5.72
  -6  -5 -11   29.60    7.20
   6  -5  11   34.21    4.36
  -6   5 -11   32.17    4.52
  -7   5 -11  127.77    4.91
   7  -5  11  104.68    4.67
  -7  -5 -11  132.22   10.60
  -8   5 -11   49.45    5.05
   8  -5  11   43.06    4.96
  -9   5 -11   91.43    5.45
   9  -5  11   79.60    5.14
  10  -5  11   37.78    6.20
 -10   5 -11   41.94    6.74
  10   6 -11    7.58    6.29
  10  -6 -11   10.01    5.07
   9   6 -11   11.94    5.71
   9  -6 -11    7.47    4.73
   8   6 -11    9.93    5.51
   8  -6 -11    7.44    4.45
   7   6 -11   20.56    5.19
   6   6 -11   -1.73    5.12
  -6  -6  11    2.16    4.83
   5   6 -11    6.82    4.76
  -5  -6  11    1.09    3.66
   4   6 -11  110.42    4.84
  -4  -6  11  126.05    4.60
   3   6 -11  284.37    5.63
  -3  -6  11  357.45    6.30
  -2  -6  11   14.94    4.61
   2   6 -11   14.82    3.90
   1  -6 -11    9.14    4.36
   1   6 -11    4.31    4.73
  -1  -6  11    3.53    3.81
   0  -6 -11    1.45    3.45
   0  -6  11    2.35    4.71
   0   6 -11    3.51    3.96
   1  -6  11   19.20    3.95
  -1  -6 -11   25.28    3.74
  -1   6 -11   22.73    3.94
  -2   6 -11    5.98    3.88
   2  -6  11   13.10    4.76
  -2  -6 -11    5.19    3.56
   3  -6  11   56.49    4.38
  -3   6 -11   68.55    5.25
  -3  -6 -11   61.42    5.31
  -4  -6 -11    4.21    5.90
   4  -6  11    3.53    4.28
  -4   6 -11    8.56    4.21
   5  -6  11    2.37    4.15
  -5  -6 -11    4.12    5.71
  -5   6 -11    1.60    4.21
  -6   6 -11  174.85    5.25
  -6  -6 -11  148.58   10.77
   6  -6  11  139.13    5.02
  -7   6 -11   12.09    4.61
   7  -6  11    1.99    4.53
   8  -6  11   67.16    5.92
  -8   6 -11   72.97    5.13
   9  -6  11   13.56    4.90
  -9   6 -11   12.54    4.98
  10  -6  11    3.42    5.24
 -10   6 -11   -2.94    6.45
   9   7 -11   48.54    6.80
   9  -7 -11   73.01    5.34
   8   7 -11   12.51    5.89
   8  -7 -11   19.88    5.85
   7  -7 -11  101.98    5.02
   7   7 -11   87.02    5.92
  -6  -7  11   36.91    4.28
   6   7 -11   31.01    5.42
   5   7 -11  117.12    6.05
  -5  -7  11  167.79    5.73
   4   7 -11  100.95    5.54
  -4  -7  11  133.97    5.32
   3   7 -11   49.33    4.37
  -3  -7  11   53.97    4.15
   2   7 -11  296.25    5.66
  -2  -7  11  362.80    5.71
  -1  -7  11    2.51    3.67
   1   7 -11    1.01    4.79
   0   7 -11   17.48    3.98
   0  -7  11   17.04    3.81
   0  -7 -11   13.79    3.97
  -1   7 -11   28.61    4.10
   1  -7  11   33.12    4.23
  -1  -7 -11   30.28    4.66
   2  -7  11   61.22    4.36
  -2   7 -11   60.75    5.29
  -2  -7 -11   67.13    5.13
   3  -7  11  120.43    4.80
  -3   7 -11  131.34    5.77
  -3  -7 -11  129.57    5.89
  -4  -7 -11    0.98    5.34
   4  -7  11   -1.91    4.16
  -4   7 -11    3.05    4.12
  -5  -7 -11  184.08    9.41
   5  -7  11  170.07    5.01
  -5   7 -11  181.83    5.25
  -6   7 -11   11.89    4.47
   6  -7  11    2.38    4.49
   7  -7  11   54.08    4.77
  -7   7 -11   56.99    4.92
   8  -7  11   16.23    4.71
  -8   7 -11   26.05    4.87
   9  -7  11   20.99    5.11
  -9   7 -11   26.35    5.49
   9  -8 -11    7.95    5.23
   8  -8 -11   25.26    4.97
   8   8 -11   20.68    6.39
   7   8 -11    8.26    5.80
   7  -8 -11    4.56    4.50
  -6  -8  11    4.51    5.28
   6  -8 -11    1.55    4.38
   6   8 -11    1.51    5.41
   5   8 -11   10.17    4.43
  -5  -8  11    2.48    4.11
   5  -8 -11    5.36    4.32
  -4  -8  11   53.65    4.20
   4   8 -11   49.73    4.48
  -3  -8  11  147.53    4.86
   3   8 -11  135.40    4.94
   2   8 -11   -0.46    4.96
  -2  -8  11    0.84    3.89
  -1  -8  11   82.47    5.31
   1   8 -11   76.37    4.50
   0  -8  11   15.88    5.21
   0   8 -11   14.76    4.08
   0  -8 -11   12.78    3.75
   1  -8  11    9.03    4.25
  -1   8 -11    6.70    5.28
  -1  -8 -11   11.59    4.58
   2  -8  11   13.06    5.32
  -2   8 -11    6.92    4.13
  -2  -8 -11    9.48    4.85
   3  -8  11   71.51    4.72
  -3   8 -11   76.93    4.74
  -3  -8 -11   82.06    5.50
   4  -8  11   42.07    4.36
  -4  -8 -11   37.39    6.61
  -4   8 -11   33.18    4.54
  -4  -8 -11   38.07    6.02
  -5   8 -11   27.42    4.62
  -5  -8 -11   21.85    8.37
   5  -8  11   22.44    4.54
  -5  -8 -11   25.80    8.44
  -6   8 -11   90.65    5.02
   6  -8  11   65.56    4.92
   7  -8  11    2.35    4.56
  -7   8 -11    7.29    5.95
  -8   8 -11   31.40    5.24
   8  -8  11   33.40    5.13
   8  -9 -11    2.76    5.03
   8   9 -11    1.95    6.57
   7  -9 -11    0.28    4.77
   7   9 -11    2.88    6.39
   6  -9 -11   15.61    4.59
  -6  -9  11   10.46    5.73
   6   9 -11   13.78    5.98
   5   9 -11   21.99    5.92
  -5  -9  11   26.66    5.57
   5  -9 -11   23.07    4.53
   4   9 -11   25.09    5.68
   4  -9 -11   25.18    4.46
  -4  -9  11   30.21    5.38
   3   9 -11    8.64    5.19
   3  -9 -11    4.86    4.15
  -3  -9  11    6.16    5.06
   2  -9 -11  152.58    5.38
   2   9 -11  136.37    6.22
  -2  -9  11  149.85    5.15
  -1  -9  11   15.72    5.26
   1  -9 -11   10.59    4.40
   1   9 -11   11.46    4.43
   0  -9  11   40.25    4.65
   0  -9 -11   39.37    4.42
   0   9 -11   40.52    4.50
   1  -9  11    9.45    4.10
  -1   9 -11    7.05    4.24
  -1  -9 -11    7.41    5.30
  -1  -9 -11   11.23    4.77
  -2  -9 -11   47.83    6.03
   2  -9  11   39.82    4.56
  -2   9 -11   42.86    4.62
  -2  -9 -11   40.31    5.23
   3  -9  11    5.39    4.69
  -3  -9 -11   18.73    6.35
  -3  -9 -11   16.00    5.05
  -3   9 -11   14.86    4.47
  -4   9 -11    7.38    4.38
   4  -9  11   14.63    4.60
  -4  -9 -11    4.72    7.61
  -4  -9 -11    6.19    6.08
  -5   9 -11   51.53    4.91
  -5  -9 -11   42.93    9.97
   5  -9  11   37.35    5.76
  -5  -9 -11   47.41   10.15
   6  -9  11   20.26    4.82
  -6   9 -11    9.41    4.85
  -7   9 -11   19.04    5.18
   7  -9  11   18.36    5.04
   8  -9  11    7.06    5.14
  -8   9 -11   12.35    5.33
   7 -10 -11   32.31    5.34
   6 -10 -11   21.01    5.96
   6  10 -11   25.55    5.33
  -6 -10  11   25.02    6.32
   5 -10 -11   50.31    5.00
   5  10 -11   41.11    6.26
  -5 -10  11   67.06    5.14
   4  10 -11   32.00    4.95
   4 -10 -11   40.07    4.93
  -4 -10  11   42.71    5.79
   3 -10 -11  138.00    5.54
   3  10 -11  116.94    6.49
  -3 -10  11  147.94    6.18
   2  10 -11    3.98    4.51
   2 -10 -11   -0.04    5.56
  -2 -10  11    9.09    5.42
  -1 -10  11  247.83    5.92
   1 -10 -11  252.57    6.94
   1  10 -11  258.58    5.94
   0 -10  11   20.14    5.60
   0 -10 -11   13.40    5.52
   0  10 -11   13.95    4.68
  -1 -10 -11   58.49    6.00
   1 -10  11   57.37    5.73
  -1 -10 -11   55.42    5.59
  -1  10 -11   59.55    4.80
   2 -10  11   47.29    4.83
  -2 -10 -11   39.96    5.65
  -2 -10 -11   45.72    6.27
  -2  10 -11   52.15    4.74
  -3  10 -11   22.33    5.72
   3 -10  11   19.55    4.74
  -3 -10 -11   27.34    6.33
  -3 -10 -11   25.74    5.75
  -4  10 -11   91.56    5.20
   4 -10  11   82.28    6.17
  -4 -10 -11   85.39    8.12
  -4 -10 -11   72.86    7.83
  -5 -10 -11    4.04   12.19
   5 -10  11    4.98    4.91
  -5 -10 -11    6.47   11.93
  -5  10 -11    9.95    4.75
   6 -10  11   23.96    5.09
  -6  10 -11   39.65    5.17
   5 -11 -11   -2.37    5.03
  -5 -11  11    2.52    6.21
   5  11 -11    0.00    6.82
   4  11 -11   25.83    6.40
   4 -11 -11   23.58    5.03
  -4 -11  11   26.59    4.99
   3  11 -11    8.17    4.93
   3 -11 -11    2.03    5.77
  -3 -11  11    7.28    4.73
   2  11 -11   53.25    6.15
   2 -11 -11   48.95    6.26
  -2 -11  11   55.55    4.94
  -1 -11  11    8.99    4.78
   1 -11 -11   10.59    4.72
   1  11 -11    9.15    5.05
   0 -11  11    5.38    4.75
   0 -11 -11    3.92    6.03
   0  11 -11    0.53    5.80
  -1  11 -11    2.62    5.72
   1 -11  11    4.65    4.80
  -1 -11 -11    2.41    5.95
  -1 -11 -11    6.10    4.42
  -2 -11 -11   20.71    6.53
  -2  11 -11   23.12    5.00
   2 -11  11   22.87    4.92
  -2 -11 -11   23.43    5.84
   3 -11  11   31.88    5.12
  -3  11 -11   27.92    5.12
  -3 -11 -11   22.29    6.09
  -3 -11 -11   23.47    7.93
   4 -11  11    5.62    4.98
  -4 -11 -11    8.42    7.69
  -4  11 -11   10.47    4.83
  -4 -11 -11    9.77    7.61
   5 -11  11    0.68    6.39
  -5  11 -11    9.31    5.06
   3 -12 -11   35.97    5.36
  -3 -12  11   55.95    5.50
   2  12 -11    9.03    6.46
   2 -12 -11   11.24    5.32
  -2 -12  11    5.64    6.30
  -1 -12  11   14.43    6.16
   1  12 -11   10.83    6.40
   1 -12 -11   13.51    5.20
   0 -12 -11    0.34    5.08
   0 -12  11    1.18    5.31
   0  12 -11    3.87    4.90
   1 -12  11   -2.42    6.31
  -1  12 -11    1.21    6.03
  -1 -12 -11    2.85    4.96
  -1 -12 -11   -3.17    6.50
  -2 -12 -11   47.99    7.13
   2 -12  11   35.00    6.58
  -2 -12 -11   52.87    7.58
  -2  12 -11   47.86    5.59
   3 -12  11    6.19    5.33
  -3 -12 -11    0.41    7.82
  -3 -12 -11    0.98    6.16
  11   0 -12    2.60    5.73
  10   0 -12  158.89    5.48
   9   0 -12   66.00    4.57
   8   0 -12   10.26    4.39
   7   0 -12  364.51    5.62
   6   0 -12  337.18    5.32
   5   0 -12  533.65    6.12
   4   0 -12   38.07    3.80
   3   0 -12 1056.29    7.81
  -2   0  12   15.07    3.43
   2   0 -12   12.54    3.44
  -1   0  12 1125.23    8.14
   1   0 -12 1103.29    8.13
   0   0  12  148.53    4.49
   0   0 -12  148.86    4.49
  -1   0 -12  694.14    6.91
   1   0  12  714.67    7.09
  -2   0 -12  289.09    5.30
   2   0  12  314.78    5.27
  -3   0 -12    6.60    3.62
   3   0  12    8.18    3.98
  -4   0 -12  398.06    6.71
   4   0  12  430.40    6.62
  -5   0 -12   11.09    3.95
   5   0  12   11.28    3.63
  -6   0 -12  809.19    8.87
   6   0  12  765.95    7.74
   7   0  12  181.04    5.11
  -7   0 -12  211.25    6.19
  -8   0 -12   38.47    5.71
   8   0  12   29.81    5.31
   9   0  12  132.65    6.36
  -9   0 -12  161.43    7.28
  10   0  12  124.20    7.01
 -10   0 -12  159.14    6.53
  11   0  12   97.96    7.56
  11  -1 -12    1.42    4.86
  11   1 -12    3.56    5.76
  10  -1 -12   37.26    4.79
  10   1 -12   37.24    4.72
   9  -1 -12    3.02    4.28
   9   1 -12    9.35    5.27
   8  -1 -12   -0.26    4.83
   8   1 -12   -0.29    4.19
   7  -1 -12   13.42    3.82
   7   1 -12   15.22    4.62
   6   1 -12   16.92    3.74
   6  -1 -12   15.95    3.69
   5  -1 -12    9.38    3.49
   5   1 -12   10.50    3.57
   4  -1 -12   10.60    3.53
   4   1 -12   15.04    3.70
  -3  -1  12   85.84    4.08
   3  -1 -12   87.03    3.95
   3   1 -12   87.63    4.14
  -2  -1  12  161.74    4.30
   2  -1 -12  161.33    4.39
   2   1 -12  160.10    5.00
   1   1 -12    3.30    3.56
  -1   1  12    6.85    3.45
  -1  -1  12    1.12    3.32
   1  -1 -12    3.50    3.38
   0   1 -12   24.73    3.83
   0   1  12   25.46    3.62
   0  -1  12   31.45    3.61
   0  -1 -12   30.17    3.72
  -1  -1 -12  192.48    4.61
  -1   1 -12  184.88    4.75
   1   1  12  188.04    4.48
   1  -1  12  189.80    4.68
  -2  -1 -12    0.54    3.39
  -2   1 -12   -3.19    3.57
   2   1  12    0.96    3.20
   2  -1  12    2.22    3.36
  -3  -1 -12   10.64    4.49
  -3   1 -12    8.68    3.69
   3   1  12   10.02    3.50
   3  -1  12   12.06    3.47
  -4  -1 -12  118.21    4.64
  -4   1 -12  123.04    5.25
   4   1  12  123.47    4.32
   4  -1  12  130.69    4.34
   5  -1  12    1.82    3.55
  -5  -1 -12    3.25    4.84
   5   1  12    1.26    4.26
  -5   1 -12   -0.02    3.90
   6  -1  12   -0.10    4.80
  -6  -1 -12   -2.68    4.82
  -6   1 -12    6.12    4.26
   6   1  12    4.76    4.30
   7  -1  12    1.23    4.90
  -7  -1 -12    4.47    5.22
  -7   1 -12    5.88    4.17
   7   1  12    3.81    4.73
  -8  -1 -12   15.98    5.78
  -8   1 -12   11.63    5.70
   8  -1  12   14.02    5.04
   8   1  12   15.58    4.94
  -9   1 -12   10.35    4.80
   9  -1  12    9.77    4.35
  -9  -1 -12    8.02    5.96
   9   1  12    8.71    6.13
  10  -1  12   19.83    4.74
 -10   1 -12   19.71    5.10
 -10  -1 -12   20.17    7.43
  10   1  12   17.17    6.69
  11  -1  12    5.77    6.00
 -11   1 -12    2.66    6.47
  11   1  12    0.88    6.17
  11  -2 -12    8.52    6.09
  11   2 -12    0.47    4.71
  10  -2 -12  141.24    6.52
  10   2 -12  122.17    6.48
   9  -2 -12   29.05    4.53
   9   2 -12   17.20    5.34
   8  -2 -12    6.90    4.84
   8   2 -12   12.06    3.98
   7  -2 -12   32.55    4.02
   7   2 -12   34.10    3.90
   6  -2 -12  240.47    5.09
   6   2 -12  220.65    5.10
   5  -2 -12  192.06    4.62
   5   2 -12  173.42    5.39
   4  -2 -12   33.07    3.64
  -4  -2  12   25.85    3.74
   4   2 -12   31.45    3.84
  -3  -2  12  364.91    5.45
   3  -2 -12  377.85    5.46
   3   2 -12  353.51    5.50
   2   2 -12    4.01    3.61
  -2  -2  12    3.31    4.22
   2  -2 -12    1.05    3.46
   1   2 -12 1111.42    8.78
  -1  -2  12 1161.44    8.24
   1  -2 -12 1171.90    8.31
   0   2 -12  746.45    7.14
   0  -2  12  746.43    7.08
   0  -2 -12  754.14    7.28
  -1   2 -12   64.97    4.10
   1   2  12   67.16    3.82
   1  -2  12   73.16    3.99
  -1  -2 -12   75.77    3.86
  -2  -2 -12  882.51    7.83
   2   2  12  907.71    8.12
  -2   2 -12  817.57    7.33
   2  -2  12  892.71    7.46
   3  -2  12   51.33    4.07
  -3  -2 -12   55.19    4.84
   3   2  12   50.91    4.44
  -3   2 -12   50.22    4.22
   4  -2  12  927.60    7.89
  -4  -2 -12  905.33    9.21
   4   2  12  943.12    9.24
  -4   2 -12  900.77    8.55
  -5   2 -12   73.88    5.27
   5  -2  12   66.92    3.98
  -5  -2 -12   61.31    5.15
   5   2  12   64.04    4.71
  -6  -2 -12  459.15    8.02
   6  -2  12  474.54    6.35
  -6   2 -12  492.89    6.67
   6   2  12  456.97    8.12
   7  -2  12  113.20    5.59
  -7  -2 -12  125.34    6.44
  -7   2 -12  124.73    5.01
   7   2  12  115.72    5.84
  -8   2 -12   58.00    4.95
  -8  -2 -12   65.24    6.26
   8  -2  12   51.26    5.41
   8   2  12   53.09    5.74
  -9  -2 -12  177.73    7.58
   9  -2  12  143.88    5.34
  -9   2 -12  185.22    6.87
   9   2  12  138.35    7.65
  10  -2  12   38.19    4.98
 -10   2 -12   41.10    6.52
  10   2  12   35.85    7.03
  11  -2  12   29.04    5.58
 -11   2 -12   40.05    6.84
  11   2  12   29.11    7.69
  11  -3 -12   -2.98    4.84
  11  -3 -12    4.34    5.31
  11   3 -12   -1.05    5.80
  10  -3 -12    6.85    4.74
  10   3 -12    8.44    4.60
   9  -3 -12    2.97    5.43
   9   3 -12    2.53    4.15
   8  -3 -12    3.03    4.00
   8   3 -12   -2.05    4.52
   7  -3 -12   37.83    4.14
   7   3 -12   39.20    4.81
   6  -3 -12    2.46    4.78
   6   3 -12    6.30    3.72
   5  -3 -12  153.57    4.58
   5   3 -12  154.82    5.35
   4   3 -12    8.19    4.36
   4  -3 -12    5.28    3.67
  -4  -3  12    4.84    3.55
   3   3 -12   50.69    3.99
   3  -3 -12   57.95    3.99
  -3  -3  12   55.48    3.84
   2   3 -12   54.07    4.03
   2  -3 -12   54.85    3.86
  -2  -3  12   59.58    4.68
   1   3 -12    1.91    3.77
   1  -3 -12    2.30    4.27
  -1  -3  12    2.68    3.57
   0   3 -12  163.47    5.54
   0  -3 -12  177.16    4.62
   0  -3  12  168.58    4.66
  -1   3 -12   72.23    4.31
  -1  -3 -12   79.67    3.90
   1  -3  12   85.30    4.73
   2  -3  12    9.95    3.79
  -2   3 -12    8.43    4.03
  -2  -3 -12   10.30    4.44
   3  -3  12  329.88    5.58
  -3  -3 -12  339.45    6.04
   3   3  12  349.74    6.49
  -3   3 -12  314.43    5.55
   4  -3  12  105.29    4.50
  -4  -3 -12  103.94    4.71
   4   3  12  113.51    5.17
  -4   3 -12  100.51    4.63
   5  -3  12   19.37    3.87
  -5   3 -12   17.02    4.92
  -5  -3 -12   19.86    4.96
   5   3  12   17.85    4.63
   6  -3  12   44.31    5.04
   6   3  12   54.60    6.02
  -6   3 -12   58.45    5.42
  -6  -3 -12   49.96    5.81
   7  -3  12    7.57    4.01
  -7  -3 -12   18.78    6.36
   7   3  12   11.93    5.66
  -7   3 -12   15.67    5.35
  -8   3 -12   13.40    4.51
  -8  -3 -12   11.18    6.01
   8  -3  12   15.91    5.48
   8   3  12    9.96    6.08
  -9  -3 -12    9.49    7.05
   9  -3  12   12.20    4.66
   9   3  12    6.49    6.22
  -9   3 -12   10.03    4.58
  10  -3  12   -3.25    4.50
  10   3  12    1.55    7.24
 -10   3 -12    2.58    6.01
  11  -3  12   18.60    5.14
 -11   3 -12   28.96    6.95
  11   3  12   19.63    9.10
  10  -4 -12   78.68    6.23
  10   4 -12   86.50    5.35
   9  -4 -12    6.04    4.45
   9   4 -12    2.10    4.39
   8   4 -12   62.99    5.45
   7   4 -12   91.00    4.47
   6   4 -12   16.53    4.61
  -5  -4  12  476.90    6.90
   5   4 -12  419.66    6.06
   5  -4 -12  456.58    5.89
   4   4 -12    6.79    3.81
  -4  -4  12    7.87    3.60
   4  -4 -12    5.12    3.63
   3   4 -12  802.97    7.58
  -3  -4  12  870.95    7.56
   3  -4 -12  904.49    7.34
   2   4 -12   36.08    4.10
  -2  -4  12   37.07    3.80
   2  -4 -12   39.88    3.87
  -1  -4  12 1567.66    9.63
   1   4 -12 1455.52    9.04
   1  -4 -12 1582.31    9.72
   0   4 -12  884.96    7.51
   0  -4 -12 1018.45    8.18
   0  -4  12  970.79    7.77
   1  -4  12  575.24    6.42
  -1   4 -12  520.78    6.29
  -1  -4 -12  594.65    6.88
   2  -4  12  574.62    6.43
  -2   4 -12  544.76    6.49
  -2  -4 -12  602.84    7.20
  -3  -4 -12  417.54    6.51
   3  -4  12  403.02    5.68
  -3   4 -12  395.35    5.77
  -4   4 -12   20.36    4.01
   4  -4  12   17.63    3.93
  -4  -4 -12   14.41    4.65
   5  -4  12    3.44    3.91
  -5   4 -12   -0.67    4.16
  -5  -4 -12    1.52    5.29
   6  -4  12  233.21    5.54
  -6   4 -12  273.11    5.63
  -6  -4 -12  245.07    8.21
   7  -4  12    6.39    4.17
  -7  -4 -12   10.56    6.56
  -7   4 -12    8.79    5.58
   8  -4  12  127.99    5.42
  -8   4 -12  133.75    5.45
  -8  -4 -12  149.30    9.12
   9  -4  12   17.09    4.72
  -9   4 -12   22.30    4.96
  10  -4  12   -3.30    4.93
 -10   4 -12    7.10    4.92
  10   5 -12   -1.01    5.88
  10  -5 -12    2.15    4.81
   9   5 -12    5.61    5.41
   8   5 -12    4.94    5.04
   7   5 -12    5.18    4.76
   6   5 -12    5.69    4.07
  -5  -5  12   28.73    3.91
   5   5 -12   25.29    4.83
   4   5 -12   71.22    4.58
  -4  -5  12   95.12    5.11
   3   5 -12  332.11    6.21
   3  -5 -12  387.33    5.66
  -3  -5  12  389.35    5.52
   2   5 -12    0.91    3.89
   2  -5 -12    2.99    3.61
  -2  -5  12   -2.47    4.50
   1   5 -12    2.88    3.85
   1  -5 -12    2.70    3.56
  -1  -5  12    2.50    3.70
   0   5 -12    2.96    3.89
   0  -5 -12    6.23    3.45
   0  -5  12    3.24    3.51
   1  -5  12    2.34    3.55
  -1  -5 -12    4.10    3.44
  -1   5 -12    4.45    3.76
   2  -5  12  220.50    5.70
  -2  -5 -12  241.20    5.90
  -2   5 -12  215.98    4.91
  -3   5 -12  210.34    4.94
   3  -5  12  212.70    4.97
  -3  -5 -12  223.51    5.95
  -4  -5 -12   -1.20    5.51
   4  -5  12   -1.50    4.03
  -4   5 -12    1.67    4.11
   5  -5  12   22.24    4.23
  -5  -5 -12   18.44    5.34
  -5   5 -12   22.76    4.35
   6  -5  12   39.62    4.48
  -6   5 -12   59.23    4.64
  -6  -5 -12   44.66    6.58
  -7   5 -12   46.51    5.70
   7  -5  12   41.23    4.64
  -7  -5 -12   55.82    8.77
   8  -5  12   40.14    5.78
  -8   5 -12   41.30    5.04
   9  -5  12    5.53    4.68
  -9   5 -12   -1.67    4.96
  10  -5  12    7.11    6.11
 -10   5 -12    3.23    5.05
   9   6 -12    0.31    4.53
   9  -6 -12    1.37    5.89
   8   6 -12  168.95    6.96
   7   6 -12   61.37    5.47
   6   6 -12   78.96    4.69
  -6  -6  12   85.69    5.41
   5   6 -12   35.16    4.15
  -5  -6  12   36.15    4.82
   4   6 -12   13.50    4.84
  -4  -6  12   10.22    3.75
   3   6 -12   91.56    5.27
  -3  -6  12  110.25    4.37
   2   6 -12   10.34    3.99
   2  -6 -12   18.63    4.53
  -2  -6  12   19.88    4.58
   1  -6 -12  193.32    4.71
   1   6 -12  159.24    4.74
  -1  -6  12  189.05    5.35
   0  -6  12   63.92    4.06
   0  -6 -12   67.09    4.88
   0   6 -12   49.36    4.14
   1  -6  12   15.69    4.67
  -1  -6 -12   11.08    4.44
  -1   6 -12   10.12    3.93
  -2   6 -12   89.26    4.61
   2  -6  12   99.90    5.47
  -2  -6 -12  102.07    4.61
   3  -6  12   41.06    4.25
  -3   6 -12   43.45    4.30
  -3  -6 -12   45.19    5.10
  -4  -6 -12   81.50    6.21
   4  -6  12   77.00    4.62
  -4   6 -12   77.35    4.52
   5  -6  12   -5.86    5.02
  -5  -6 -12    4.17    6.47
  -5   6 -12   -1.34    4.07
   6  -6  12  234.05    5.60
  -6   6 -12  260.40    5.78
  -6  -6 -12  228.65    9.99
  -7   6 -12   22.27    4.75
   7  -6  12   20.30    4.41
   8  -6  12   72.31    4.98
  -8   6 -12   93.72    5.13
  -9   6 -12   44.29    5.66
   9  -6  12   42.74    5.03
   9  -7 -12   37.95    5.27
   9   7 -12   25.13    6.75
   8   7 -12    1.33    5.81
   8  -7 -12    0.56    4.70
   7   7 -12   29.54    5.83
  -6  -7  12   25.97    4.20
   6   7 -12   24.12    5.42
   5   7 -12    3.78    5.11
  -5  -7  12    4.65    3.78
   4   7 -12   55.44    5.20
  -4  -7  12   79.43    5.08
   3   7 -12   39.88    4.26
  -3  -7  12   36.95    4.84
   2   7 -12    2.45    3.99
  -2  -7  12    7.55    3.86
   1  -7 -12    5.34    4.48
   1   7 -12    4.45    4.01
  -1  -7  12    6.31    3.95
   0  -7  12   34.96    4.13
   0  -7 -12   39.37    4.85
   0   7 -12   26.59    4.20
  -1   7 -12   11.36    4.21
   1  -7  12    3.65    4.02
  -1  -7 -12    3.47    4.57
   2  -7  12  319.56    5.69
  -2   7 -12  302.41    5.60
  -2  -7 -12  327.43    6.61
   3  -7  12  177.71    5.02
  -3   7 -12  186.11    5.06
  -3  -7 -12  193.06    6.25
  -4  -7 -12  143.89    6.94
   4  -7  12  133.10    4.84
  -4   7 -12  159.00    4.90
   5  -7  12   80.51    4.97
  -5  -7 -12   93.80    7.17
  -5   7 -12  110.67    5.01
  -6   7 -12   -1.04    4.43
  -6  -7 -12    2.26    9.79
   6  -7  12    0.40    4.58
  -6  -7 -12    3.45    9.82
   7  -7  12   58.02    4.89
  -7   7 -12   66.32    5.00
   8  -7  12    0.66    4.90
  -8   7 -12    7.00    4.86
   9  -7  12   -2.21    5.08
  -9   7 -12    7.39    5.06
   8   8 -12   38.14    7.62
   8  -8 -12   37.21    5.22
   7  -8 -12   19.67    4.83
   7   8 -12   15.67    6.00
   6   8 -12   86.84    6.05
  -6  -8  12  105.72    5.25
   6  -8 -12  102.99    5.10
  -5  -8  12   93.60    4.99
   5   8 -12   80.46    5.94
  -4  -8  12   22.95    4.89
   4   8 -12   15.38    5.24
  -3  -8  12   75.78    5.04
   3   8 -12   60.32    5.69
  -2  -8  12    2.10    5.05
   2   8 -12   -2.68    4.36
   1   8 -12  332.77    5.90
   1  -8 -12  338.91    5.86
  -1  -8  12  325.58    5.97
   0  -8  12    3.01    3.91
   0   8 -12    2.92    4.07
   0  -8 -12    7.49    4.64
   1  -8  12  103.67    4.80
  -1   8 -12  102.95    4.77
  -1  -8 -12  120.84    4.80
   2  -8  12   11.91    4.00
  -2   8 -12    8.16    4.24
  -2  -8 -12    8.07    4.85
   3  -8  12   27.85    4.48
  -3   8 -12   30.46    4.44
  -3  -8 -12   31.78    5.18
   4  -8  12  165.22    5.33
  -4   8 -12  191.82    5.41
  -4  -8 -12  173.66    7.76
  -5   8 -12    7.60    4.49
  -5  -8 -12    2.34    8.03
  -5  -8 -12    4.81    6.73
   5  -8  12    5.29    4.57
  -6   8 -12   48.51    4.94
   6  -8  12   31.66    4.78
   7  -8  12    5.21    4.79
  -7   8 -12    4.48    4.92
  -8   8 -12   18.23    5.01
   8  -8  12   15.40    5.97
   7  -9 -12   32.38    5.00
   7   9 -12   25.50    6.60
  -6  -9  12   37.09    6.06
   6   9 -12   22.45    6.19
   6  -9 -12   26.44    4.92
   5  -9 -12   13.70    5.47
  -5  -9  12    9.95    5.29
   5   9 -12    4.87    5.59
   4  -9 -12    9.22    4.45
  -4  -9  12   11.97    4.18
   4   9 -12   10.13    4.45
   3   9 -12   21.26    5.66
   3  -9 -12   24.15    4.43
  -3  -9  12   19.38    4.58
   2   9 -12   90.60    5.24
   2  -9 -12   98.52    4.96
  -2  -9  12  111.77    5.10
  -1  -9  12   56.24    4.52
   1   9 -12   59.32    4.93
   0  -9  12  122.28    5.15
   0   9 -12  121.14    5.93
   0  -9 -12  113.77    5.06
   1  -9  12   22.15    4.19
  -1   9 -12   26.72    4.17
  -1  -9 -12   20.64    4.22
  -1  -9 -12   19.02    5.49
   2  -9  12   32.00    4.64
  -2  -9 -12   39.42    5.67
  -2   9 -12   29.15    4.78
  -2  -9 -12   37.02    5.46
  -3  -9 -12  190.30    7.19
   3  -9  12  154.57    5.27
  -3   9 -12  170.18    5.51
  -3  -9 -12  162.55    6.76
  -4  -9 -12    5.84    6.72
   4  -9  12    3.63    4.55
  -4  -9 -12    3.14    6.21
  -4   9 -12    4.07    4.51
  -5  -9 -12   28.65    9.76
  -5   9 -12   27.56    4.77
  -5  -9 -12   27.97    8.99
   5  -9  12   31.89    4.84
   6  -9  12   17.85    4.98
  -6   9 -12   13.16    4.92
   7  -9  12   16.23    5.20
  -7   9 -12   15.79    5.18
   6 -10 -12   13.07    4.87
   6  10 -12    4.41    5.26
  -6 -10  12   20.86    6.36
   5  10 -12   16.76    6.06
   5 -10 -12   19.48    4.97
  -5 -10  12   14.80    4.79
   4  10 -12   -0.77    5.74
   4 -10 -12    2.98    4.67
  -4 -10  12   -1.16    4.42
   3  10 -12   46.88    6.17
   3 -10 -12   57.33    5.03
  -3 -10  12   50.87    5.74
   2 -10 -12   49.86    5.93
   2  10 -12   43.98    5.07
  -2 -10  12   45.19    5.90
  -1 -10  12   49.51    5.70
   1 -10 -12   53.19    5.82
   1  10 -12   43.97    4.84
   0 -10  12    0.75    4.36
   0 -10 -12    4.36    5.05
   0 -10 -12    4.18    4.46
   0  10 -12   -1.43    4.62
   1 -10  12   35.79    4.70
  -1 -10 -12   38.51    5.83
  -1  10 -12   37.76    4.99
  -1 -10 -12   40.80    4.65
   2 -10  12   42.01    4.86
  -2 -10 -12   51.06    6.09
  -2 -10 -12   48.45    5.80
  -2  10 -12   40.33    4.87
  -3  10 -12   14.49    4.71
   3 -10  12   13.83    4.88
  -3 -10 -12   15.48    7.22
  -3 -10 -12   12.49    6.31
  -4 -10 -12   48.95    8.71
  -4  10 -12   58.48    5.24
   4 -10  12   43.37    5.11
  -4 -10 -12   50.15    7.00
  -5 -10 -12   12.03   10.06
   5 -10  12   17.15    4.84
  -5 -10 -12    9.34   10.91
  -5  10 -12   15.07    5.04
   6 -10  12   17.62    5.26
  -6  10 -12   24.33    5.44
  -5 -11  12    3.73    6.06
   4  11 -12   22.42    6.62
  -4 -11  12   33.33    6.08
   4 -11 -12   25.88    5.21
   3  11 -12    8.72    6.15
  -3 -11  12    8.00    4.71
   3 -11 -12    9.22    4.74
   2 -11 -12   63.92    6.49
   2  11 -12   54.42    6.40
  -2 -11  12   67.04    5.04
  -1 -11  12   21.07    4.92
   1  11 -12   18.50    5.02
   1 -11 -12   20.87    5.12
   0 -11  12   49.40    5.26
   0 -11 -12   55.59    4.99
   0  11 -12   65.52    5.25
   0 -11 -12   59.85    5.08
   1 -11  12   14.02    4.78
  -1 -11 -12   13.97    5.60
  -1 -11 -12   15.99    5.26
  -1  11 -12   18.89    4.82
  -2  11 -12   -4.26    4.60
   2 -11  12    7.23    4.75
  -2 -11 -12    3.89    6.34
  -2 -11 -12    3.65    5.70
  -3 -11 -12   61.05    7.35
   3 -11  12   64.65    5.40
  -3  11 -12   70.84    6.54
  -3 -11 -12   70.01    7.22
   4 -11  12    1.88    4.98
  -4  11 -12   -3.09    5.04
  -4 -11 -12   -0.30    8.83
  -4 -11 -12    0.31    7.74
   2 -12 -12    5.90    6.41
  -2 -12  12   -0.53    6.37
  -1 -12  12    1.67    6.35
   1 -12 -12    3.42    6.20
   1  12 -12    2.17    5.25
   0  12 -12    1.29    5.30
   0 -12  12   -1.58    6.48
   0 -12 -12    2.91    6.14
   0 -12 -12    1.47    4.87
  -1 -12 -12   11.61    5.38
   1 -12  12    8.08    5.13
  -1  12 -12   14.29    5.42
  -1 -12 -12    8.11    6.13
   2 -12  12    7.20    5.15
  -2 -12 -12    4.67    6.24
  -2 -12 -12    7.33    6.97
  11  -1 -13   19.60    6.15
  11   1 -13   16.54    6.11
  10  -1 -13   15.75    5.66
  10   1 -13    8.10    5.61
   9  -1 -13  128.29    4.97
   9   1 -13  123.67    6.12
   8  -1 -13  145.19    4.96
   8   1 -13  135.96    4.92
   7  -1 -13   41.69    5.04
   7   1 -13   46.04    4.84
   6  -1 -13  112.47    4.70
   6   1 -13  134.77    4.48
   5  -1 -13   75.33    3.89
   5   1 -13   73.19    3.98
   4  -1 -13  841.70    7.12
   4   1 -13  780.38    7.05
  -3  -1  13  165.86    4.51
   3  -1 -13  164.53    4.38
   3   1 -13  175.22    4.57
  -2  -1  13   96.35    4.04
   2  -1 -13   96.12    4.07
   2   1 -13   96.52    4.11
   1   1 -13   92.93    4.14
  -1   1  13  110.23    4.09
   1  -1 -13  109.86    4.20
  -1  -1  13  101.70    4.00
   0   1 -13  699.89    6.90
   0   1  13  710.45    6.78
   0  -1  13  703.93    6.64
   0  -1 -13  694.98    6.86
  -1  -1 -13  105.14    4.40
  -1   1 -13  103.39    4.32
   1   1  13  107.22    4.11
   1  -1  13  106.41    4.20
  -2  -1 -13  230.72    5.03
  -2   1 -13  214.05    4.99
   2   1  13  229.55    5.47
   2  -1  13  236.19    4.91
  -3  -1 -13  791.44    8.03
  -3   1 -13  779.00    7.40
   3   1  13  837.23    7.57
   3  -1  13  848.13    7.80
  -4  -1 -13    7.16    3.68
  -4   1 -13    3.89    3.88
   4   1  13   -1.91    4.23
   4  -1  13    0.75    3.56
  -5  -1 -13  822.15    8.23
   5   1  13  839.63    8.21
  -5   1 -13  842.06    8.49
   5  -1  13  853.22    7.81
   6  -1  13  148.58    4.90
  -6  -1 -13  144.65    5.75
  -6   1 -13  150.46    5.27
   6   1  13  145.38    5.40
   7  -1  13  162.31    5.10
  -7  -1 -13  182.58    6.40
  -7   1 -13  180.78    5.35
   7   1  13  171.33    6.07
   8  -1  13  155.01    5.28
   8   1  13  157.85    6.33
  -8   1 -13  172.89    5.80
  -8  -1 -13  180.50    6.82
   9  -1  13   12.68    5.32
  -9   1 -13    9.07    4.88
  -9  -1 -13   10.87    6.21
   9   1  13    9.64    5.42
  10  -1  13  138.95    6.87
 -10   1 -13  186.80    6.36
  10   1  13  136.37    7.39
 -10  -1 -13  182.88    8.00
  11  -1  13    6.00    5.03
 -11   1 -13    6.81    6.66
  11   1  13    7.24    7.13
  10  -2 -13   30.99    4.86
  10   2 -13   28.41    4.95
   9  -2 -13   11.22    4.61
   9   2 -13    8.17    4.26
   8  -2 -13    2.42    4.05
   8   2 -13    4.15    4.78
   7  -2 -13   17.87    4.03
   7   2 -13   16.11    4.97
   6  -2 -13   -0.79    3.92
   6   2 -13    4.14    3.57
   5  -2 -13  125.51    4.45
   5   2 -13  124.09    4.32
  -4  -2  13    7.05    3.50
   4  -2 -13    2.78    3.47
   4   2 -13    5.05    3.57
  -3  -2  13   18.11    3.81
   3  -2 -13   21.65    3.79
   3   2 -13   22.22    3.82
   2   2 -13   20.42    3.64
   2  -2 -13   23.23    3.63
  -2  -2  13   26.13    4.33
   1   2 -13   94.91    4.36
  -1  -2  13  101.11    4.81
   1  -2 -13   98.17    4.18
   0   2 -13   54.82    4.03
   0  -2  13   53.51    3.83
   0  -2 -13   50.51    3.83
  -1   2 -13  141.86    4.66
   1   2  13  151.56    4.55
   1  -2  13  151.61    4.46
  -1  -2 -13  148.50    4.50
  -2  -2 -13   34.92    3.62
   2   2  13   36.29    4.29
  -2   2 -13   32.78    4.05
   2  -2  13   40.63    3.96
  -3  -2 -13   22.02    4.77
   3   2  13   19.72    4.16
  -3   2 -13   19.90    4.08
   3  -2  13   23.47    3.85
   4  -2  13   58.47    4.13
  -4  -2 -13   55.13    4.17
   4   2  13   56.01    4.72
  -4   2 -13   53.58    4.25
  -5   2 -13  118.71    4.77
   5   2  13  116.83    5.16
   5  -2  13  114.29    5.31
  -5  -2 -13  118.99    5.55
   6  -2  13   83.58    4.38
  -6   2 -13  100.68    5.62
   6   2  13   90.24    5.30
  -6  -2 -13   85.18    5.76
   7  -2  13    1.95    4.00
  -7  -2 -13   -1.83    5.41
  -7   2 -13    1.33    4.25
   7   2  13   -0.67    4.82
   8  -2  13    1.09    4.14
   8   2  13    2.85    5.11
  -8  -2 -13    7.20    5.78
  -8   2 -13    2.46    4.34
   9  -2  13   47.18    4.62
  -9   2 -13   57.51    6.19
  -9  -2 -13   49.40    6.43
   9   2  13   45.04    6.63
  10  -2  13    2.29    5.83
 -10   2 -13    7.02    6.28
  10   2  13    7.29    6.83
 -10  -2 -13   13.68    7.56
  10  -3 -13   22.36    5.14
  10   3 -13   21.48    5.83
   9  -3 -13  107.40    4.90
   9   3 -13   90.27    5.92
   8  -3 -13   32.02    4.42
   8   3 -13   32.02    4.34
   7  -3 -13   23.19    4.02
   7   3 -13   24.13    3.83
   6  -3 -13  252.03    5.26
   6   3 -13  238.22    5.88
   5  -3 -13    7.38    4.64
   5   3 -13    5.69    4.41
   4   3 -13  808.94    7.49
  -4  -3  13  865.03    7.45
   4  -3 -13  889.33    7.34
   3   3 -13   67.17    4.14
   3  -3 -13   73.57    3.98
  -3  -3  13   69.67    3.90
   2   3 -13  996.52    7.86
   2  -3 -13 1073.97    7.90
  -2  -3  13 1044.23    8.03
   1   3 -13  420.90    5.84
   1  -3 -13  464.55    6.00
  -1  -3  13  441.75    5.84
   0   3 -13  243.19    5.15
   0  -3 -13  258.55    5.77
   0  -3  13  263.09    4.95
  -1   3 -13  537.17    6.40
  -1  -3 -13  631.11    6.67
   1  -3  13  612.43    6.49
  -2   3 -13  270.87    5.30
   2  -3  13  287.48    5.14
  -2  -3 -13  291.42    5.50
   3  -3  13 1115.45    8.29
  -3  -3 -13 1206.67    9.94
   3   3  13 1138.99    9.91
  -3   3 -13 1067.56    8.15
   4  -3  13   -1.69    4.60
  -4  -3 -13    2.23    4.61
   4   3  13    0.75    4.30
  -4   3 -13   -0.76    3.86
   5  -3  13  274.36    5.50
  -5   3 -13  280.46    5.43
   5   3  13  276.05    6.76
  -5  -3 -13  267.46    6.65
   6  -3  13  166.19    5.01
  -6   3 -13  167.27    5.12
   6   3  13  155.01    6.03
  -6  -3 -13  164.06    6.43
   7  -3  13  152.66    6.20
  -7  -3 -13  145.69    7.69
  -7   3 -13  163.37    5.57
   7   3  13  135.62    6.27
  -8  -3 -13   72.95    7.58
  -8   3 -13   60.79    5.89
   8  -3  13   57.86    5.80
   8   3  13   50.00    6.12
   9  -3  13    0.25    4.52
  -9  -3 -13    1.23    7.25
  -9   3 -13    1.69    4.59
   9   3  13    3.63    6.06
  10  -3  13   32.49    6.25
 -10   3 -13   40.72    5.59
  10   3  13   21.76    7.11
  10  -4 -13    1.55    4.87
  10   4 -13    4.57    4.74
   9  -4 -13    2.23    4.42
   9   4 -13    4.73    4.41
   8   4 -13   14.58    5.11
   8  -4 -13    9.99    4.40
   7   4 -13   -1.76    4.76
   7  -4 -13    2.59    4.12
   6   4 -13   22.62    4.09
   6  -4 -13   17.93    3.98
   5   4 -13  120.33    5.16
  -5  -4  13  131.95    5.35
   5  -4 -13  136.71    4.59
   4   4 -13   99.36    4.53
   4  -4 -13  111.90    4.37
  -4  -4  13  103.00    4.30
   3   4 -13  147.53    5.31
  -3  -4  13  156.80    4.51
   3  -4 -13  153.97    4.39
   2   4 -13   38.63    3.99
   2  -4 -13   39.69    3.79
  -2  -4  13   36.12    3.86
   1   4 -13   58.67    4.99
   1  -4 -13   72.73    4.20
  -1  -4  13   78.33    4.11
   0   4 -13   32.96    3.94
   0  -4 -13   36.02    3.78
   0  -4  13   37.39    3.86
  -1   4 -13   81.29    4.27
  -1  -4 -13   96.27    4.77
   1  -4  13   86.02    4.19
   2  -4  13    3.47    3.73
  -2   4 -13    3.37    3.78
  -2  -4 -13    0.53    3.58
  -3  -4 -13    4.51    3.63
   3  -4  13   -2.01    4.61
  -3   4 -13    6.71    3.88
  -4   4 -13   14.40    4.06
   4  -4  13    6.69    3.99
  -4  -4 -13   12.71    4.72
   5  -4  13   46.22    4.29
  -5   4 -13   43.33    4.44
  -5  -4 -13   45.46    5.60
  -6   4 -13   67.39    5.25
   6  -4  13   55.01    4.33
  -6  -4 -13   60.56    5.83
   7  -4  13    5.51    4.13
  -7  -4 -13    6.91    6.71
  -7   4 -13    8.51    4.18
  -8   4 -13   27.61    4.75
  -8  -4 -13   27.49    7.11
   8  -4  13   17.04    4.72
   9  -4  13    9.52    4.66
  -9   4 -13   13.06    4.92
  -9  -4 -13   11.10    8.75
 -10   4 -13   17.81    6.47
  10  -4  13   13.27    5.11
  10   5 -13    4.05    6.11
  10  -5 -13   -1.05    5.07
  10  -5 -13   -0.67    5.07
   9   5 -13   54.37    5.12
   9  -5 -13   79.86    5.29
   8   5 -13   19.84    5.43
   7   5 -13    2.78    4.92
   6  -5 -13  108.49    4.65
   6   5 -13  111.47    5.58
   5   5 -13   24.24    4.85
  -5  -5  13   33.03    3.91
   5  -5 -13   27.38    4.07
   4   5 -13  423.11    6.15
   4  -5 -13  498.73    6.03
  -4  -5  13  491.49    6.14
   3   5 -13    5.40    3.78
   3  -5 -13    0.82    3.62
  -3  -5  13    2.74    4.45
   2   5 -13   45.20    4.08
   2  -5 -13   47.98    3.87
  -2  -5  13   50.64    3.81
   1   5 -13   26.03    4.70
   1  -5 -13   23.96    3.74
  -1  -5  13   18.76    3.78
   0   5 -13   31.18    4.01
   0  -5 -13   39.45    3.94
   0  -5  13   37.69    3.86
   1  -5  13  122.33    5.08
  -1  -5 -13  133.88    4.61
  -1   5 -13  126.24    4.60
   2  -5  13  205.59    4.85
  -2  -5 -13  216.62    5.88
  -2   5 -13  184.73    4.83
  -3   5 -13   51.05    5.19
   3  -5  13   43.74    4.26
  -3  -5 -13   53.13    4.85
  -4  -5 -13  176.01    6.18
   4  -5  13  184.76    5.08
  -4   5 -13  189.45    5.09
   5  -5  13  220.47    5.36
  -5   5 -13  226.00    5.36
  -5  -5 -13  218.75    6.87
   6  -5  13   78.75    4.62
  -6   5 -13   88.42    4.72
  -6  -5 -13   82.34    7.09
   7  -5  13  130.10    4.96
  -7  -5 -13  140.19    8.96
  -7   5 -13  147.40    5.18
  -8  -5 -13   22.17    8.99
   8  -5  13   23.71    5.73
  -8   5 -13   22.74    4.91
   9  -5  13   61.03    5.14
  -9   5 -13   65.38    6.48
 -10   5 -13   57.00    5.97
  10  -5  13   51.84    6.81
   9   6 -13    4.97    5.82
   9  -6 -13    3.39    4.78
   8   6 -13   21.84    5.80
   7   6 -13   44.59    4.45
   6   6 -13    2.34    5.04
  -6  -6  13   10.00    4.85
   5   6 -13    6.52    4.85
  -5  -6  13    0.87    3.78
   4   6 -13    4.54    3.98
  -4  -6  13    7.81    3.77
   3  -6 -13   90.71    4.47
  -3  -6  13   91.93    5.11
   3   6 -13   80.40    4.44
   2  -6 -13   93.58    4.09
   2   6 -13   77.50    4.32
  -2  -6  13   87.72    4.21
   1  -6 -13   46.19    4.07
   1   6 -13   35.33    4.03
  -1  -6  13   32.48    3.85
   0  -6 -13    7.71    3.73
   0   6 -13    8.78    3.95
   0  -6  13    8.37    3.68
   1  -6  13  345.19    5.45
  -1  -6 -13  347.88    6.58
  -1   6 -13  317.46    5.66
  -2   6 -13  147.11    4.94
   2  -6  13  159.92    4.87
  -2  -6 -13  166.04    5.68
   3  -6  13   88.08    4.47
  -3   6 -13   81.53    5.51
  -3  -6 -13   83.11    5.51
  -4  -6 -13    8.48    5.70
   4  -6  13    8.54    4.07
  -4   6 -13   10.89    4.17
   5  -6  13   11.35    5.22
  -5  -6 -13    4.72    6.19
  -5   6 -13    2.52    4.36
   6  -6  13   36.87    4.69
  -6   6 -13   48.36    4.89
  -6  -6 -13   39.88    6.75
  -7   6 -13    1.38    4.69
   7  -6  13    1.34    4.46
  -7  -6 -13    2.32    9.95
   8  -6  13   49.73    4.82
  -8   6 -13   54.27    5.08
   9  -6  13    2.73    5.13
  -9   6 -13    5.11    5.11
   9  -7 -13   13.85    5.19
   8   7 -13   34.48    5.11
   8  -7 -13   35.96    5.95
   7   7 -13   64.71    6.02
   6   7 -13   68.98    5.05
  -6  -7  13   80.97    4.75
   5   7 -13   63.89    5.48
  -5  -7  13   85.24    4.51
   4   7 -13   66.20    5.53
  -4  -7  13   90.42    4.22
   3   7 -13   21.44    4.29
  -3  -7  13   26.76    4.06
   2  -7 -13   58.44    4.25
   2   7 -13   60.33    4.27
  -2  -7  13   62.16    4.08
   1  -7 -13   20.80    3.87
   1   7 -13   13.68    4.05
  -1  -7  13   15.72    4.09
   0  -7  13   40.25    4.26
   0  -7 -13   43.32    4.06
   0   7 -13   41.34    4.40
  -1   7 -13   16.83    4.29
   1  -7  13    8.14    4.20
  -1  -7 -13    9.51    4.67
   2  -7  13    8.63    4.23
  -2   7 -13   13.22    4.34
  -2  -7 -13    9.78    4.66
   3  -7  13  229.85    5.31
  -3   7 -13  218.44    5.31
  -3  -7 -13  232.40    6.68
  -4  -7 -13   19.82    5.16
   4  -7  13   16.29    4.43
  -4   7 -13   24.95    4.56
   5  -7  13  136.31    6.10
  -5  -7 -13  140.27    8.12
  -5   7 -13  149.17    5.38
   6  -7  13    6.66    4.52
  -6  -7 -13    0.49    8.10
  -6   7 -13   -0.10    4.53
  -7   7 -13   49.22    5.13
   7  -7  13   52.81    5.05
   8  -7  13   23.74    6.22
  -8   7 -13   31.99    5.30
   8  -8 -13   34.11    5.32
   8   8 -13   38.30    6.50
   7  -8 -13   29.15    4.91
   7   8 -13   22.34    6.06
  -6  -8  13   29.96    5.54
   6   8 -13   19.67    4.71
  -5  -8  13    8.09    4.20
   5   8 -13    8.21    5.39
  -4  -8  13    0.26    4.00
   4   8 -13   -1.95    4.26
  -3  -8  13   70.61    4.47
   3   8 -13   62.64    4.98
   2  -8 -13    1.69    4.04
  -2  -8  13    3.44    5.22
   2   8 -13    4.51    4.38
   1   8 -13   64.43    5.53
   1  -8 -13   89.77    4.48
  -1  -8  13   83.10    4.41
   0  -8  13   58.60    5.08
   0   8 -13   53.98    4.36
   0  -8 -13   64.65    4.37
   1  -8  13   92.63    4.64
  -1   8 -13   92.63    5.50
  -1  -8 -13   95.94    4.75
   2  -8  13  140.75    4.99
  -2   8 -13  133.39    4.95
  -2  -8 -13  149.58    5.81
   3  -8  13    0.38    4.46
  -3   8 -13    2.87    4.52
  -3  -8 -13    3.52    5.38
  -4  -8 -13   57.68    6.64
   4  -8  13   57.97    4.90
  -4   8 -13   53.03    4.85
   5  -8  13   29.13    4.65
  -5  -8 -13   27.86    7.29
  -5  -8 -13   35.20    7.69
  -5   8 -13   30.51    4.70
  -6  -8 -13   24.52   12.73
  -6   8 -13   24.45    4.87
   6  -8  13   24.23    4.90
  -6  -8 -13   26.90   12.91
   7  -8  13    0.65    4.98
  -7   8 -13    2.65    4.93
   8  -8  13   11.87    5.10
  -8   8 -13    7.93    5.34
   7   9 -13   20.35    6.55
   7  -9 -13   23.33    5.30
  -6  -9  13   30.89    6.01
   6  -9 -13   35.08    6.02
   6   9 -13   35.07    6.32
   5  -9 -13   29.49    4.62
  -5  -9  13   32.18    4.68
   5   9 -13   30.53    4.80
   4  -9 -13   78.74    5.81
  -4  -9  13   88.33    5.62
   4   9 -13   62.69    6.05
  -3  -9  13   -0.28    4.27
   3   9 -13    4.32    4.44
   2   9 -13  164.60    5.37
  -2  -9  13  195.23    5.32
   1   9 -13   71.70    4.86
   1  -9 -13   70.02    4.85
  -1  -9  13   82.03    4.72
   0  -9  13  109.67    5.24
   0   9 -13  108.05    5.31
   0  -9 -13  118.19    5.97
   1  -9  13   92.91    5.01
  -1   9 -13   94.27    5.13
  -1  -9 -13   97.54    5.70
   2  -9  13   64.84    5.91
  -2   9 -13   66.62    4.91
  -2  -9 -13   75.29    5.88
  -3  -9 -13  126.82    7.59
   3  -9  13  110.75    5.30
  -3   9 -13  141.03    5.28
  -3  -9 -13  116.25    6.55
  -4  -9 -13   10.92    6.85
   4  -9  13    8.89    5.63
  -4   9 -13   11.25    4.61
  -4  -9 -13    7.54    6.25
  -5   9 -13    1.43    4.80
  -5  -9 -13    3.33    7.40
   5  -9  13   15.24    4.74
  -5  -9 -13    6.23    8.77
   6  -9  13   15.61    5.06
  -6   9 -13   18.30    4.99
   7  -9  13    6.29    5.16
  -7   9 -13    6.15    5.27
   6 -10 -13   14.20    6.18
  -6 -10  13    4.42    6.18
   5  10 -13   18.72    6.27
  -5 -10  13   26.10    4.92
   5 -10 -13   20.06    5.03
   4  10 -13    3.21    6.02
  -4 -10  13    7.58    5.62
   4 -10 -13    0.22    4.77
   3  10 -13   88.77    5.49
   3 -10 -13   90.86    5.34
  -3 -10  13   88.04    5.12
   2  10 -13   21.97    4.99
   2 -10 -13   30.80    5.99
  -2 -10  13   34.66    5.65
   1  10 -13   74.96    5.09
   1 -10 -13   79.66    5.20
   1 -10 -13   80.31    6.24
  -1 -10  13   83.58    5.96
   0 -10  13   79.26    5.00
   0 -10 -13   89.87    5.14
   0  10 -13   86.28    5.14
   0 -10 -13   69.21    5.74
  -1 -10 -13   58.98    6.15
   1 -10  13   44.15    5.85
  -1 -10 -13   50.78    5.73
  -1  10 -13   44.74    4.98
   2 -10  13   56.04    4.99
  -2 -10 -13   55.41    6.47
  -2 -10 -13   48.61    6.03
  -2  10 -13   61.98    5.01
  -3 -10 -13    3.30    6.19
   3 -10  13   -1.69    4.72
  -3 -10 -13    5.31    6.61
  -3  10 -13    6.44    5.75
  -4  10 -13   37.80    5.22
   4 -10  13   32.98    5.12
  -4 -10 -13   44.85    8.71
  -4 -10 -13   36.56    7.14
   5 -10  13    4.33    5.09
  -5 -10 -13    3.01    8.48
  -5  10 -13   -4.55    5.13
  -5 -10 -13    4.18    9.41
   4 -11 -13   16.63    6.41
   4  11 -13   15.99    6.61
  -4 -11  13   19.45    6.13
   3 -11 -13    4.32    4.88
   3  11 -13    7.35    6.35
  -3 -11  13    3.14    5.98
   2 -11 -13   38.56    5.35
   2  11 -13   45.14    5.28
  -2 -11  13   41.20    5.11
   1  11 -13   10.39    6.22
   1 -11 -13    3.12    5.02
   1 -11 -13    2.35    5.76
  -1 -11  13    1.35    5.92
   0 -11  13   22.34    5.24
   0 -11 -13   20.50    4.90
   0 -11 -13   22.43    4.83
   0  11 -13   18.67    5.20
   1 -11  13   24.79    5.14
  -1 -11 -13   20.66    5.94
  -1  11 -13   13.59    6.47
  -1 -11 -13   18.35    6.39
  -2  11 -13   18.22    5.03
   2 -11  13   19.17    6.16
  -2 -11 -13   18.63    6.52
  -2 -11 -13   20.24    5.97
  -3  11 -13    6.22    5.13
   3 -11  13   13.97    5.03
  -3 -11 -13    8.51    6.89
  -3 -11 -13   12.32    7.17
   4 -11  13    3.42    5.19
  -4  11 -13    2.75    5.25
  -4 -11 -13    2.00    7.93
  -4 -11 -13    1.75    7.07
  10   0 -14   78.57    5.17
   9   0 -14   72.20    5.98
   8   0 -14    8.09    3.93
   7   0 -14  334.98    6.05
   6   0 -14   38.28    4.82
   5   0 -14   88.63    4.15
   4   0 -14  225.58    4.74
   3   0 -14   34.26    3.70
  -2   0  14    4.47    3.37
   2   0 -14    5.90    4.21
  -1   0  14  244.09    4.90
   1   0 -14  242.64    4.91
   0   0 -14  742.60    6.92
   0   0  14  736.19    7.43
  -1   0 -14   19.09    3.80
   1   0  14   36.87    3.69
  -2   0 -14  323.95    5.36
   2   0  14  343.65    5.40
  -3   0 -14   10.33    3.76
   3   0  14   11.86    3.71
  -4   0 -14  740.95    7.96
   4   0  14  750.82    8.25
  -5   0 -14   44.76    4.34
   5   0  14   48.33    4.94
  -6   0 -14  282.82    5.78
   6   0  14  281.34    5.57
  -7   0 -14   89.82    5.93
   7   0  14   82.86    5.26
  -8   0 -14   80.08    6.17
   8   0  14   74.80    5.60
  -9   0 -14  239.85    6.82
   9   0  14  190.57    7.10
 -10   0 -14   16.79    6.86
  10   0  14   10.45    5.86
  10  -1 -14    2.79    4.84
  10   1 -14    7.21    5.39
   9  -1 -14   -0.92    4.34
   9   1 -14    8.38    5.18
   8  -1 -14    5.38    4.09
   8   1 -14    8.47    5.13
   7  -1 -14    6.60    3.73
   7   1 -14    5.83    5.02
   6  -1 -14    1.78    3.78
   6   1 -14    6.21    3.77
   5  -1 -14    1.63    3.73
   5   1 -14    1.75    3.64
   4  -1 -14    6.54    4.36
   4   1 -14    4.98    3.58
  -3  -1  14   51.31    3.66
   3  -1 -14   49.85    3.84
   3   1 -14   46.36    3.79
  -2  -1  14    5.69    3.45
   2  -1 -14    5.80    3.50
   2   1 -14    3.15    3.55
   1   1 -14    6.49    3.80
  -1  -1  14    6.67    3.54
  -1   1  14    7.11    3.48
   1  -1 -14    6.04    4.31
   0   1 -14   55.65    4.08
   0   1  14   55.37    3.84
   0  -1  14   60.84    3.93
   0  -1 -14   59.98    3.97
  -1  -1 -14    8.10    3.66
  -1   1 -14   11.55    3.73
   1   1  14   13.77    3.51
   1  -1  14    9.55    3.53
  -2  -1 -14   48.35    3.95
  -2   1 -14   47.00    4.04
   2  -1  14   57.57    3.88
   2   1  14   52.40    3.90
  -3  -1 -14    3.61    4.46
  -3   1 -14    7.05    4.83
   3   1  14    1.89    3.52
   3  -1  14    4.99    3.70
  -4  -1 -14    5.20    4.58
  -4   1 -14   -3.01    4.03
   4   1  14    3.13    4.35
   4  -1  14    2.84    3.63
  -5  -1 -14    3.04    3.92
   5   1  14    4.33    4.55
  -5   1 -14    3.72    3.92
   5  -1  14    7.44    3.89
  -6   1 -14   -2.05    5.06
   6   1  14    1.94    3.61
   6  -1  14    2.18    3.79
  -6  -1 -14    6.72    4.82
   7  -1  14    3.79    3.89
  -7  -1 -14    3.10    5.21
  -7   1 -14    4.22    5.27
   7   1  14   -0.14    3.99
   8  -1  14   10.31    4.35
  -8  -1 -14   20.43    4.80
  -8   1 -14    7.74    5.60
   8   1  14   11.41    5.12
   9  -1  14    0.72    5.49
  -9   1 -14    1.81    4.87
  -9  -1 -14    0.09    6.13
   9   1  14    1.16    5.44
  10  -1  14   14.86    6.12
 -10  -1 -14   12.69    6.79
  10   1  14   15.56    6.33
 -10   1 -14   20.25    5.23
  10  -2 -14   50.16    4.99
  10   2 -14   37.99    5.06
   9  -2 -14   45.63    5.78
   9   2 -14   61.03    4.69
   8  -2 -14   78.19    5.71
   8   2 -14   77.44    4.77
   7  -2 -14  356.51    5.75
   7   2 -14  352.71    6.05
   6  -2 -14  106.90    4.41
   6   2 -14  104.56    5.03
   5  -2 -14  220.36    4.90
   5   2 -14  201.72    5.52
  -4  -2  14   33.62    3.70
   4  -2 -14   31.91    3.91
   4   2 -14   30.36    3.74
  -3  -2  14  330.46    5.14
   3  -2 -14  338.40    5.28
   3   2 -14  316.71    5.28
   2   2 -14   33.18    3.88
  -2  -2  14   33.39    4.48
   2  -2 -14   39.47    3.68
   1   2 -14  327.10    5.97
  -1  -2  14  338.41    5.25
   1  -2 -14  350.22    6.10
   0   2 -14  763.92    7.71
   0  -2  14  766.80    7.14
   0  -2 -14  782.70    7.33
  -1   2 -14  123.44    4.38
   1   2  14  129.63    5.04
   1  -2  14  122.78    4.26
  -1  -2 -14  128.68    4.15
  -2  -2 -14  530.80    6.30
  -2   2 -14  521.36    6.21
   2   2  14  561.54    6.94
   2  -2  14  546.80    6.33
  -3  -2 -14  170.91    4.73
   3   2  14  173.71    5.24
  -3   2 -14  150.55    4.77
   3  -2  14  171.45    5.39
  -4  -2 -14  207.26    6.04
   4   2  14  210.35    5.61
  -4   2 -14  201.08    4.93
   4  -2  14  210.47    4.79
  -5   2 -14  151.06    5.50
   5  -2  14  140.06    5.28
  -5  -2 -14  137.90    5.65
   5   2  14  138.65    5.27
   6  -2  14   46.15    5.11
  -6   2 -14   49.93    4.40
   6   2  14   48.58    4.22
  -6  -2 -14   45.99    5.28
   7  -2  14  146.35    4.89
  -7  -2 -14  143.34    6.84
  -7   2 -14  144.37    5.66
   7   2  14  137.58    6.07
   8  -2  14    5.35    4.27
  -8  -2 -14    5.39    5.74
   8   2  14    5.46    6.06
  -8   2 -14    8.31    5.76
   9  -2  14   80.55    6.29
  -9   2 -14   98.73    5.58
  -9  -2 -14   98.34    7.09
   9   2  14   67.78    6.27
  10  -2  14    7.23    6.06
  10   2  14    7.48    6.86
 -10  -2 -14   17.65    7.77
 -10   2 -14   17.51    5.38
  10  -3 -14    3.78    4.61
  10   3 -14    0.68    5.77
   9  -3 -14   -0.15    4.39
   9   3 -14    2.19    5.34
   8  -3 -14   35.22    4.44
   8   3 -14   34.75    4.38
   7  -3 -14    3.46    4.13
   7   3 -14    5.43    4.01
   6  -3 -14    5.85    3.93
   6   3 -14    6.56    5.00
   5  -3 -14   14.07    3.91
   5   3 -14   16.29    3.69
   4   3 -14   -1.13    3.77
  -4  -3  14   -1.11    3.55
   4  -3 -14    3.67    3.77
   3   3 -14   38.45    4.64
  -3  -3  14   45.56    3.75
   3  -3 -14   41.29    4.69
   2   3 -14   26.02    3.59
  -2  -3  14   23.89    3.75
   2  -3 -14   28.34    3.64
   1   3 -14    2.37    3.64
   1  -3 -14    5.25    3.71
  -1  -3  14   -1.34    4.31
   0   3 -14  135.54    4.52
   0  -3 -14  143.94    4.48
   0  -3  14  142.46    4.41
  -1   3 -14   45.03    4.02
   1  -3  14   42.58    4.57
  -1  -3 -14   44.80    3.77
  -2   3 -14   99.25    5.02
   2  -3  14  106.52    4.08
  -2  -3 -14  100.67    4.35
  -3  -3 -14  190.88    5.74
   3   3  14  184.76    4.83
  -3   3 -14  171.88    4.81
   3  -3  14  186.65    5.45
   4  -3  14   -0.36    3.73
  -4  -3 -14    2.97    4.59
   4   3  14   -1.11    4.21
  -4   3 -14    2.88    3.91
   5  -3  14   75.00    4.33
  -5   3 -14   73.12    4.48
   5   3  14   84.42    5.09
  -5  -3 -14   74.97    5.67
   6  -3  14   37.44    4.32
   6   3  14   33.23    5.11
  -6   3 -14   37.63    5.55
  -6  -3 -14   35.38    5.66
   7  -3  14  111.43    5.73
  -7  -3 -14  123.97    6.79
   7   3  14  106.07    6.86
  -7   3 -14  117.60    5.36
   8  -3  14   26.94    4.81
   8   3  14   29.00    5.72
  -8  -3 -14   39.40    7.41
  -8   3 -14   44.39    4.75
   9  -3  14    8.29    4.63
  -9   3 -14    1.46    6.07
   9   3  14    1.47    5.70
  -9  -3 -14    5.62    7.35
  10  -3  14   20.57    6.27
  10   3  14   12.66    7.20
 -10  -3 -14   24.59    8.76
 -10   3 -14   24.55    5.47
  10   4 -14   46.12    5.29
  10  -4 -14   30.29    5.21
   9   4 -14    6.01    4.53
   9  -4 -14    5.53    4.39
   8   4 -14   13.08    5.42
   8  -4 -14   14.38    4.41
   7   4 -14   78.12    5.40
   7  -4 -14   73.80    4.67
   6   4 -14    2.83    3.92
   6  -4 -14   -0.83    4.01
   5   4 -14  443.02    6.17
  -5  -4  14  462.28    6.27
   5  -4 -14  482.00    6.02
   4   4 -14  152.79    4.70
   4  -4 -14  147.82    4.79
  -4  -4  14  169.40    5.36
   3   4 -14  305.65    5.29
   3  -4 -14  339.71    5.33
  -3  -4  14  332.55    5.23
   2   4 -14   37.71    3.95
   2  -4 -14   38.13    3.75
  -2  -4  14   40.71    3.74
   1   4 -14  195.82    4.77
   1  -4 -14  217.81    4.83
  -1  -4  14  208.92    4.74
   0   4 -14  874.92    7.38
   0  -4 -14  956.48    7.96
   0  -4  14  938.70    8.02
  -1   4 -14  372.47    5.68
  -1  -4 -14  425.07    6.61
   1  -4  14  404.42    5.65
  -2   4 -14  565.75    6.49
  -2  -4 -14  649.39    7.10
   2  -4  14  637.53    6.64
   3  -4  14  225.19    4.86
  -3  -4 -14  221.38    5.37
  -3   4 -14  213.98    5.04
  -4   4 -14  316.47    6.35
   4  -4  14  321.96    5.66
  -4  -4 -14  327.59    7.03
   5  -4  14   50.68    4.46
  -5   4 -14   64.92    4.48
  -5  -4 -14   59.58    5.68
   6  -4  14  105.50    4.82
  -6   4 -14  106.00    4.76
  -6  -4 -14   93.48    6.39
   7  -4  14   89.54    4.81
  -7  -4 -14   91.57    6.94
  -7   4 -14   99.68    4.99
  -8   4 -14   32.46    6.23
   8  -4  14   32.00    4.55
  -8  -4 -14   33.57    7.27
   9  -4  14   21.73    4.95
  -9  -4 -14   29.21    7.62
  -9   4 -14   28.65    5.20
 -10   4 -14    4.84    5.24
  10  -4  14    4.37    5.07
   9   5 -14   14.21    5.74
   9  -5 -14   15.14    5.12
   8   5 -14    2.95    4.42
   8  -5 -14    1.34    4.66
   7   5 -14    0.73    4.42
   7  -5 -14   -1.43    4.30
   6   5 -14   33.53    5.36
   6  -5 -14   38.06    4.40
   5   5 -14   38.96    5.11
  -5  -5  14   44.10    4.21
   5  -5 -14   48.73    4.10
   4   5 -14   38.29    4.13
  -4  -5  14   46.09    3.99
   4  -5 -14   48.99    4.11
   3   5 -14   83.66    4.38
   3  -5 -14   89.05    4.33
  -3  -5  14   91.37    4.20
   2   5 -14   10.60    3.81
   2  -5 -14    8.03    3.76
  -2  -5  14   12.67    3.65
   1   5 -14    1.97    3.75
   1  -5 -14    5.46    3.52
  -1  -5  14    2.23    4.48
   0   5 -14   16.64    4.06
   0  -5 -14   20.73    3.76
   0  -5  14   22.57    4.65
  -1   5 -14   39.49    4.28
  -1  -5 -14   44.98    4.84
   1  -5  14   41.61    4.01
   2  -5  14   78.02    4.30
  -2   5 -14   81.32    4.53
  -2  -5 -14   79.76    4.29
  -3  -5 -14   10.94    4.41
   3  -5  14   11.26    4.11
  -3   5 -14    6.33    4.18
   4  -5  14   68.48    4.45
  -4   5 -14   66.18    4.45
  -4  -5 -14   71.31    5.42
   5  -5  14   15.59    4.31
  -5   5 -14   11.36    4.22
  -5  -5 -14   11.31    6.00
   6  -5  14    5.44    4.08
  -6   5 -14    5.06    4.20
  -6  -5 -14    3.38    6.51
   7  -5  14  163.96    5.52
  -7  -5 -14  165.23    9.11
  -7   5 -14  178.83    6.60
  -8   5 -14    3.65    4.74
   8  -5  14    4.04    4.64
  -8  -5 -14    4.72    7.89
   9  -5  14    4.73    5.16
  -9   5 -14    2.27    5.09
   9   6 -14   19.49    4.98
   9  -6 -14   19.20    6.20
   8   6 -14   36.65    6.01
   8  -6 -14   46.81    4.97
   7   6 -14   13.46    4.42
   7  -6 -14   19.73    4.59
   6   6 -14   33.04    5.47
   6  -6 -14   51.64    4.55
  -6  -6  14   51.01    4.48
   5   6 -14   80.85    5.49
   5  -6 -14   94.48    4.74
  -5  -6  14  100.42    4.74
   4   6 -14   -3.86    5.12
   4  -6 -14    1.26    3.98
  -4  -6  14   -2.33    4.05
   3   6 -14   12.93    4.03
   3  -6 -14    9.93    3.95
  -3  -6  14   14.33    3.72
   2  -6 -14   52.76    4.08
   2   6 -14   44.01    4.38
  -2  -6  14   53.02    3.88
   1  -6 -14  106.53    4.34
   1   6 -14   80.49    4.48
  -1  -6  14   91.02    4.45
   0  -6 -14    6.32    3.79
   0   6 -14    4.53    3.99
   0  -6  14    7.47    3.86
   1  -6  14    0.96    3.98
  -1  -6 -14    1.66    4.71
  -1   6 -14    0.15    4.07
   2  -6  14   13.08    4.17
  -2  -6 -14   18.57    4.53
  -2   6 -14   10.08    4.23
   3  -6  14   37.71    4.26
  -3   6 -14   36.90    4.30
  -3  -6 -14   36.83    5.02
  -4  -6 -14  321.47    7.82
   4  -6  14  303.66    5.50
  -4   6 -14  291.71    5.59
   5  -6  14   35.26    4.65
  -5  -6 -14   36.92    5.62
  -5   6 -14   38.04    4.63
   6  -6  14  103.01    5.18
  -6   6 -14  113.38    5.30
  -6  -6 -14  100.64    8.04
  -7   6 -14   46.92    4.95
   7  -6  14   40.98    4.68
  -7  -6 -14   40.83    9.41
   8  -6  14   24.32    4.88
  -8   6 -14   28.78    4.84
   9  -6  14   29.66    5.37
  -9   6 -14   37.74    6.79
   8   7 -14   12.57    6.15
   7   7 -14   -0.40    5.80
  -6  -7  14   75.32    5.70
   6   7 -14   53.34    6.00
   5   7 -14    9.58    4.50
  -5  -7  14    6.27    5.14
   4  -7 -14   92.18    4.67
   4   7 -14   85.72    4.95
  -4  -7  14  102.63    4.86
   3  -7 -14    5.91    4.07
   3   7 -14    2.50    5.12
  -3  -7  14    4.81    4.12
   2   7 -14   85.41    4.60
   2  -7 -14  105.42    4.49
  -2  -7  14  108.95    4.58
   1  -7 -14  131.00    4.73
   1   7 -14  110.98    4.48
  -1  -7  14  120.83    4.69
   0  -7 -14   15.13    4.05
   0   7 -14   15.30    4.25
   0  -7  14   20.75    4.08
  -1   7 -14   66.92    4.43
   1  -7  14   67.38    4.44
  -1  -7 -14   72.82    5.32
   2  -7  14   -4.06    4.02
  -2   7 -14    2.05    4.06
  -2  -7 -14    1.40    4.70
   3  -7  14   83.85    4.70
  -3   7 -14   80.74    4.87
  -3  -7 -14   79.96    5.79
  -4  -7 -14   15.24    6.47
   4  -7  14   14.29    4.42
  -4   7 -14   14.74    4.51
   5  -7  14   89.21    4.96
  -5  -7 -14   91.10    7.10
  -5   7 -14   96.97    4.93
   6  -7  14   47.56    4.91
  -6  -7 -14   50.82    8.33
  -6   7 -14   64.84    4.90
  -7   7 -14  142.39    5.58
   7  -7  14  106.90    5.60
   8  -7  14   26.42    5.17
  -8   7 -14   22.96    5.28
   7   8 -14   37.25    6.35
   7  -8 -14   41.01    5.19
  -6  -8  14    3.02    5.48
   6   8 -14    5.75    5.70
  -5  -8  14   84.00    5.77
   5   8 -14   57.25    6.05
  -4  -8  14    3.80    4.07
   4   8 -14    3.75    4.35
   3  -8 -14  288.12    5.72
  -3  -8  14  272.72    5.63
   3   8 -14  212.35    5.73
   2  -8 -14  126.86    5.00
  -2  -8  14  130.71    5.06
   2   8 -14  105.36    4.89
   1  -8 -14  207.49    5.46
  -1  -8  14  196.64    5.34
   1   8 -14  164.64    5.45
   0   8 -14  171.86    5.01
   0  -8 -14  195.70    5.23
   0  -8  14  191.85    5.06
   1  -8  14   13.27    4.30
  -1   8 -14    6.40    4.26
  -1  -8 -14    5.75    4.60
   2  -8  14  238.72    5.66
  -2   8 -14  228.16    6.41
  -2  -8 -14  249.81    6.63
   3  -8  14   24.58    4.50
  -3   8 -14   25.26    4.62
  -3  -8 -14   27.71    5.33
  -4  -8 -14   96.99    6.30
   4  -8  14   94.62    5.01
  -4   8 -14   96.79    5.06
   5  -8  14    0.76    4.68
  -5  -8 -14   -1.67    6.60
  -5   8 -14   -2.58    4.76
  -6   8 -14   51.60    5.16
   6  -8  14   46.31    5.04
  -6  -8 -14   58.77   11.09
  -6  -8 -14   45.78   10.60
   7  -8  14   12.36    5.07
  -7   8 -14   10.36    5.06
   6  -9 -14   29.84    4.95
  -6  -9  14   22.95    6.05
   6   9 -14   27.14    5.15
   5  -9 -14    2.17    5.81
  -5  -9  14    2.72    4.42
   5   9 -14    7.98    4.73
  -4  -9  14   58.27    5.84
   4   9 -14   51.36    6.16
   3  -9 -14   10.26    4.32
  -3  -9  14    9.52    5.05
   3   9 -14    6.93    4.67
   2   9 -14  124.44    5.12
   2  -9 -14  134.45    5.05
  -2  -9  14  139.70    5.34
   1   9 -14   64.57    6.01
   1  -9 -14   65.95    4.81
  -1  -9  14   62.76    4.63
   0  -9  14   11.93    4.45
   0   9 -14    8.05    4.54
   0  -9 -14    7.19    5.04
   1  -9  14   18.65    4.55
  -1   9 -14   16.92    4.44
  -1  -9 -14   19.90    5.24
   2  -9  14   10.62    4.51
  -2   9 -14    6.85    4.62
  -2  -9 -14    1.40    4.42
   3  -9  14   34.68    4.83
  -3   9 -14   35.83    4.85
  -3  -9 -14   33.42    5.75
  -4  -9 -14    7.12    6.37
   4  -9  14    2.98    4.76
  -4  -9 -14    4.14    6.84
  -4   9 -14   -3.97    4.76
  -5   9 -14   25.52    4.90
   5  -9  14   19.62    5.00
  -5  -9 -14   19.80    7.66
  -5  -9 -14   28.65    8.27
  -6   9 -14    5.95    4.95
   6  -9  14   10.14    5.11
   5  10 -14   27.32    6.57
  -5 -10  14   36.35    5.12
   5 -10 -14   25.83    5.38
   4  10 -14    1.83    5.89
   4 -10 -14   -0.06    6.23
  -4 -10  14    4.15    5.72
   3  10 -14   66.56    5.34
   3 -10 -14   81.21    5.40
  -3 -10  14   78.10    5.28
   2 -10 -14   28.24    4.87
   2  10 -14   25.35    6.07
   2 -10 -14   25.91    4.85
  -2 -10  14   27.27    5.87
   1 -10 -14   86.34    5.28
   1  10 -14   75.04    6.58
   1 -10 -14   95.39    5.08
  -1 -10  14   74.29    5.29
   0 -10  14   19.17    5.70
   0 -10 -14   15.17    4.77
   0  10 -14   17.04    5.62
   0 -10 -14   11.63    5.59
   1 -10  14   11.42    4.56
  -1  10 -14   10.89    4.47
  -1 -10 -14    8.18    5.50
  -1 -10 -14   12.61    4.74
   2 -10  14   15.38    4.69
  -2 -10 -14    9.00    6.06
  -2 -10 -14    8.54    5.58
  -2  10 -14   11.77    6.00
   3 -10  14    5.77    4.88
  -3 -10 -14    4.25    6.23
  -3 -10 -14    2.20    5.82
  -3  10 -14   -3.12    4.94
  -4  10 -14   18.82    5.02
   4 -10  14   24.88    5.01
  -4 -10 -14   19.62    7.72
  -4 -10 -14   16.49    7.01
  -5 -10 -14    2.62    8.75
  -5  10 -14    4.40    5.15
   5 -10  14    4.69    5.19
  -5 -10 -14    5.24    8.97
   3  11 -14    8.20    6.45
   3 -11 -14    7.00    6.33
  -3 -11  14   10.55    5.19
   2 -11 -14   72.32    5.38
   2  11 -14   55.40    6.70
   2 -11 -14   62.06    5.37
  -2 -11  14   64.13    5.49
   1 -11 -14   16.43    6.06
   1  11 -14   13.74    5.18
   1 -11 -14   16.68    6.14
  -1 -11  14   13.49    6.04
   0 -11  14   20.57    6.25
   0 -11 -14   15.06    5.18
   0 -11 -14   18.88    5.96
   0  11 -14    9.43    5.37
   1 -11  14   16.49    5.18
  -1 -11 -14   24.09    6.32
  -1 -11 -14   20.40    5.00
  -1  11 -14   19.09    5.04
   2 -11  14    8.04    4.89
  -2 -11 -14    2.68    4.97
  -2 -11 -14    6.06    6.55
  -2  11 -14    1.90    4.98
  -3  11 -14   64.35    5.68
   3 -11  14   60.57    5.59
  -3 -11 -14   66.97    8.38
  -3 -11 -14   75.95    7.64
  10  -1 -15   26.90    4.93
  10   1 -15   35.57    5.07
   9  -1 -15   37.17    5.67
   9   1 -15   38.57    4.78
   8  -1 -15   54.35    5.52
   8   1 -15   55.23    5.41
   7  -1 -15   -1.67    3.91
   7   1 -15   -0.39    3.86
   6  -1 -15   89.71    4.37
   6   1 -15   87.75    4.98
   5  -1 -15   22.83    3.91
   5   1 -15   22.98    3.92
   4  -1 -15  180.74    4.62
   4   1 -15  173.90    4.58
  -3  -1  15  248.63    4.76
   3  -1 -15  239.58    4.88
   3   1 -15  264.65    4.93
  -2  -1  15  174.44    4.48
   2  -1 -15  163.60    4.43
   2   1 -15  157.54    5.17
   1   1 -15   44.26    3.81
  -1   1  15   45.20    3.76
  -1  -1  15   45.39    3.70
   1  -1 -15   49.45    3.79
   0   1 -15    8.37    4.39
   0   1  15    7.36    4.16
   0  -1  15    4.33    3.44
   0  -1 -15    8.05    3.40
  -1  -1 -15   49.86    3.93
  -1   1 -15   55.20    4.00
   1   1  15   53.07    3.85
   1  -1  15   55.42    3.85
  -2  -1 -15    6.48    4.59
  -2   1 -15   -3.40    3.82
   2   1  15    1.11    3.50
   2  -1  15    0.34    4.41
  -3  -1 -15  476.72    6.92
  -3   1 -15  474.53    5.99
   3   1  15  515.45    6.94
   3  -1  15  505.34    6.12
  -4  -1 -15    1.10    3.92
  -4   1 -15    1.15    4.72
   4   1  15   -1.11    4.51
   4  -1  15    0.23    4.45
  -5  -1 -15  206.16    5.37
   5   1  15  217.98    5.79
  -5   1 -15  203.44    5.19
   5  -1  15  212.59    5.14
  -6   1 -15  102.55    4.76
   6   1  15  105.69    5.40
   6  -1  15   99.71    4.78
  -6  -1 -15  104.66    5.67
  -7  -1 -15  159.89    6.32
  -7   1 -15  151.19    5.26
   7   1  15  126.90    5.97
   7  -1  15  145.96    5.10
  -8  -1 -15  124.08    5.90
  -8   1 -15  117.56    6.48
   8   1  15   87.93    6.20
   8  -1  15  103.45    4.97
  -9   1 -15    7.50    5.94
  -9  -1 -15    6.75    6.28
   9   1  15    4.31    5.68
   9  -1  15    7.77    5.52
 -10   1 -15  169.00    6.81
  10   1  15  142.37    7.82
  10  -1  15  113.57    7.24
 -10  -1 -15  164.02    8.61
  10  -2 -15    8.55    4.72
  10   2 -15    1.64    5.67
   9  -2 -15    2.40    4.46
   9   2 -15   -1.44    4.44
   8  -2 -15    2.05    4.14
   8   2 -15    1.83    4.13
   7  -2 -15   48.89    4.38
   7   2 -15   42.99    5.09
   6  -2 -15   32.37    4.00
   6   2 -15   28.59    3.96
   5  -2 -15    2.89    4.57
   5   2 -15    2.57    3.91
   4  -2 -15  134.05    5.28
   4   2 -15  129.53    4.51
  -3  -2  15   17.11    3.64
   3  -2 -15   22.80    3.84
   3   2 -15   24.99    3.85
   2   2 -15   60.38    4.07
  -2  -2  15   58.34    4.55
   2  -2 -15   67.99    4.54
   1   2 -15   19.04    3.67
  -1  -2  15   21.81    3.58
   1  -2 -15   20.27    3.70
   0   2 -15   13.42    3.74
   0  -2  15   10.71    3.60
   0  -2 -15    9.73    4.46
  -1   2 -15   11.75    3.76
   1   2  15   21.45    3.69
   1  -2  15   14.31    3.48
  -1  -2 -15   15.90    3.78
  -2  -2 -15  155.50    4.59
  -2   2 -15  145.85    5.33
   2   2  15  155.48    4.59
   2  -2  15  154.59    4.38
  -3  -2 -15    7.98    4.64
   3   2  15   10.98    3.65
  -3   2 -15   11.78    3.89
   3  -2  15   13.91    3.63
  -4  -2 -15  148.25    5.65
   4   2  15  164.41    5.60
  -4   2 -15  150.61    4.79
   4  -2  15  156.03    4.63
  -5  -2 -15    2.92    3.85
   5   2  15    2.63    3.67
  -5   2 -15   10.50    3.90
   5  -2  15    5.46    4.59
   6  -2  15    2.86    3.95
  -6   2 -15    5.32    5.46
   6   2  15    1.50    3.98
  -6  -2 -15   -1.55    4.26
   7  -2  15    4.32    4.24
  -7  -2 -15    0.53    5.31
  -7   2 -15    3.82    4.48
   7   2  15    0.32    4.87
   8  -2  15    0.71    4.32
  -8  -2 -15    3.73    5.92
   8   2  15   -3.46    5.35
  -8   2 -15   -3.20    4.52
   9  -2  15   44.39    5.98
  -9   2 -15   61.21    5.46
  -9  -2 -15   54.66    6.95
   9   2  15   49.21    7.06
  10  -2  15   -0.62    6.03
 -10  -2 -15    4.60    6.75
  10   2  15    3.30    6.13
 -10   2 -15    3.16    5.06
  10  -3 -15   15.82    5.07
  10   3 -15   22.89    4.96
   9  -3 -15   59.14    5.11
   9   3 -15   64.81    4.94
   8  -3 -15   50.56    4.84
   8   3 -15   49.97    5.54
   7  -3 -15    1.23    4.23
   7   3 -15    5.05    4.12
   6  -3 -15  210.81    5.04
   6   3 -15  202.41    5.49
   5   3 -15    1.46    3.82
   5  -3 -15   -1.18    3.79
   4   3 -15  739.40    7.21
  -4  -3  15  780.14    7.32
   4  -3 -15  808.22    7.11
   3   3 -15  224.45    5.02
  -3  -3  15  233.03    4.90
   3  -3 -15  248.91    4.91
   2   3 -15  287.02    5.21
  -2  -3  15  304.23    5.06
   2  -3 -15  310.38    5.30
   1   3 -15  596.18    6.38
  -1  -3  15  640.28    6.41
   1  -3 -15  634.68    6.54
   0   3 -15  154.59    4.55
   0  -3  15  183.59    4.48
   0  -3 -15  165.98    4.61
  -1   3 -15  715.64    6.75
   1  -3  15  740.68    6.91
  -1  -3 -15  747.99    7.15
  -2  -3 -15   61.80    4.80
  -2   3 -15   55.84    4.41
   2  -3  15   59.89    3.98
  -3  -3 -15   56.17    4.34
   3   3  15   55.47    4.80
  -3   3 -15   51.03    4.27
   3  -3  15   60.10    4.00
  -4  -3 -15   24.34    4.05
   4   3  15   22.68    3.64
  -4   3 -15   25.24    4.26
   4  -3  15   20.41    4.10
   5  -3  15   29.13    3.87
  -5   3 -15   29.27    5.21
  -5  -3 -15   27.11    4.19
   5   3  15   29.88    4.86
   6  -3  15  132.49    5.06
  -6   3 -15  131.02    5.32
   6   3  15  135.25    6.06
  -6  -3 -15  126.63    6.34
   7  -3  15   29.27    5.39
  -7  -3 -15   31.61    6.15
  -7   3 -15   31.99    4.74
   7   3  15   27.49    5.43
   8  -3  15   48.71    6.34
   8   3  15   53.31    6.65
  -8  -3 -15   62.25    6.57
  -8   3 -15   62.08    6.27
   9  -3  15    2.06    4.76
  -9   3 -15    2.68    5.13
  -9  -3 -15    4.85    7.78
   9   3  15    3.37    6.56
  10  -3  15   97.66    6.14
 -10  -3 -15  131.38    9.62
  10   3  15   78.89    9.60
 -10   3 -15  116.30    6.40
   9   4 -15    4.14    4.51
   9  -4 -15    3.57    4.67
   8   4 -15   23.70    5.56
   8  -4 -15   26.06    4.74
   7   4 -15  103.57    5.15
   7  -4 -15  124.52    4.96
   6   4 -15    7.22    4.16
   6  -4 -15    4.07    4.16
   5   4 -15    7.22    4.00
   5  -4 -15    9.42    3.97
  -5  -4  15    9.83    4.00
   4   4 -15    7.49    3.92
  -4  -4  15   11.30    3.79
   4  -4 -15    8.36    3.84
   3   4 -15  112.76    4.62
   3  -4 -15  143.58    4.67
  -3  -4  15  133.66    4.46
   2   4 -15    0.01    4.63
   2  -4 -15   -4.33    3.72
  -2  -4  15    3.51    3.59
   1   4 -15   19.18    3.90
   1  -4 -15   26.06    4.45
  -1  -4  15   20.07    4.69
   0   4 -15   59.96    4.33
   0  -4 -15   64.44    4.08
   0  -4  15   62.99    4.20
  -1   4 -15  146.93    4.67
  -1  -4 -15  164.16    4.82
   1  -4  15  149.43    4.58
  -2   4 -15   93.18    5.31
   2  -4  15   95.41    4.27
  -2  -4 -15   95.96    5.43
  -3  -4 -15   21.15    4.65
  -3   4 -15   13.31    4.25
   3  -4  15   14.53    4.09
  -4   4 -15   25.08    5.13
   4  -4  15   35.24    4.16
  -4  -4 -15   31.86    4.84
   5  -4  15   13.02    4.14
  -5   4 -15    8.87    4.25
  -5  -4 -15    9.68    5.05
   6  -4  15   21.15    4.31
  -6   4 -15   17.74    4.60
  -6  -4 -15   17.42    5.70
   7  -4  15    4.63    4.41
  -7  -4 -15    2.68    6.52
  -7   4 -15    2.24    4.57
   8  -4  15    4.90    4.67
  -8  -4 -15    4.04    7.08
  -8   4 -15    1.76    4.83
   9  -4  15    2.77    4.85
  -9   4 -15    2.83    5.13
  -9  -4 -15    5.07    7.67
   9   5 -15   22.20    6.08
   9  -5 -15   29.37    5.12
   8   5 -15   15.27    5.68
   8  -5 -15   14.56    5.74
   7   5 -15    3.10    5.26
   7  -5 -15   -2.08    4.31
   6   5 -15   86.23    4.84
   6  -5 -15   95.31    4.71
   5   5 -15   -0.40    4.36
  -5  -5  15    6.45    4.08
   5  -5 -15    7.73    4.11
   4   5 -15   62.48    4.47
   4  -5 -15   71.54    4.32
  -4  -5  15   75.59    4.35
   3   5 -15   -2.05    3.99
   3  -5 -15    1.79    3.89
  -3  -5  15    3.93    3.71
   2   5 -15  100.15    4.52
   2  -5 -15  118.31    5.26
  -2  -5  15  130.62    5.32
   1   5 -15   71.84    4.33
   1  -5 -15   81.44    4.24
  -1  -5  15   76.39    4.26
   0   5 -15  111.39    5.48
   0  -5 -15  132.34    5.26
   0  -5  15  139.12    4.64
  -1   5 -15  309.56    5.65
  -1  -5 -15  362.35    5.84
   1  -5  15  353.78    6.38
  -2   5 -15   34.76    4.28
  -2  -5 -15   38.62    4.01
   2  -5  15   36.22    4.28
  -3  -5 -15  162.02    5.83
   3  -5  15  161.01    4.84
  -3   5 -15  148.17    4.86
   4  -5  15    7.89    4.04
  -4   5 -15   10.19    4.37
  -4  -5 -15    5.62    4.13
   5  -5  15   79.90    4.61
  -5   5 -15   73.98    4.72
  -5  -5 -15   83.43    5.91
   6  -5  15   79.87    4.69
  -6   5 -15   85.09    5.02
  -6  -5 -15   80.35    7.04
   7  -5  15   99.30    5.23
  -7  -5 -15  105.82    7.76
  -7   5 -15  116.39    5.38
  -8   5 -15   85.02    5.26
   8  -5  15   67.58    5.10
  -8  -5 -15   80.39    8.15
   9  -5  15    2.69    4.92
  -9  -5 -15    2.24   10.10
  -9   5 -15    5.70    5.38
   8   6 -15    7.28    5.79
   8  -6 -15    5.41    4.77
   7   6 -15   46.87    5.80
   7  -6 -15   51.26    4.86
   6   6 -15    7.29    5.25
  -6  -6  15   10.96    4.33
   6  -6 -15    9.98    4.44
   5  -6 -15   95.52    4.59
   5   6 -15   75.46    4.80
  -5  -6  15   87.78    5.51
   4   6 -15   -0.04    5.36
   4  -6 -15    4.33    4.10
  -4  -6  15    5.97    3.97
   3   6 -15   60.31    4.29
   3  -6 -15   78.76    4.41
  -3  -6  15   81.46    5.15
   2   6 -15    1.58    3.89
   2  -6 -15    0.73    3.82
  -2  -6  15   -0.80    3.88
   1  -6 -15   63.14    4.10
   1   6 -15   53.29    4.31
  -1  -6  15   56.61    4.20
   0  -6 -15   87.17    5.17
   0   6 -15   68.25    4.37
   0  -6  15   84.63    4.23
  -1  -6 -15   28.41    3.94
  -1   6 -15   23.13    4.14
   1  -6  15   28.93    3.94
   2  -6  15   69.37    4.38
  -2  -6 -15   64.82    5.07
  -2   6 -15   67.78    4.38
   3  -6  15    7.25    4.24
  -3   6 -15    5.12    4.07
  -3  -6 -15   10.21    5.01
   4  -6  15   97.76    4.72
  -4  -6 -15   98.03    6.00
  -4   6 -15   90.47    5.63
   5  -6  15   11.62    4.48
  -5  -6 -15   15.19    5.39
  -5   6 -15   11.93    4.48
   6  -6  15   37.97    4.78
  -6   6 -15   46.05    4.91
  -6  -6 -15   39.59    7.04
   7  -6  15    8.94    5.79
  -7  -6 -15   11.72    8.02
  -7   6 -15   18.85    5.90
   8  -6  15   23.29    4.97
  -8   6 -15   31.91    5.10
  -8  -6 -15   24.55   12.02
   8   7 -15   39.99    6.69
   8  -7 -15   63.39    5.44
   7   7 -15   16.12    4.86
   7  -7 -15   15.56    4.83
   6  -7 -15   69.73    4.96
   6   7 -15   57.64    4.86
  -6  -7  15   71.61    4.97
   5  -7 -15   21.51    4.36
  -5  -7  15   20.73    5.33
   5   7 -15   11.44    5.34
   4   7 -15   53.15    5.63
  -4  -7  15   75.62    4.53
   4  -7 -15   58.23    5.63
   3  -7 -15   74.36    4.41
   3   7 -15   57.78    4.80
  -3  -7  15   68.92    4.62
   2  -7 -15  158.87    5.02
   2   7 -15  121.61    6.05
  -2  -7  15  147.03    5.11
   1  -7 -15   99.45    4.63
   1   7 -15   74.21    4.53
  -1  -7  15   88.69    4.42
   0  -7 -15   26.33    4.27
   0   7 -15   25.37    5.09
   0  -7  15   29.42    4.97
  -1  -7 -15  190.05    6.09
  -1   7 -15  172.24    5.04
   1  -7  15  181.32    4.96
   2  -7  15   37.29    4.35
  -2   7 -15   31.16    4.47
  -2  -7 -15   33.81    5.00
   3  -7  15  136.92    4.98
  -3   7 -15  140.59    5.08
  -3  -7 -15  140.50    6.14
  -4  -7 -15   60.71    6.06
   4  -7  15   63.62    4.85
  -4   7 -15   63.82    4.87
   5  -7  15   72.05    5.01
  -5  -7 -15   76.40    6.38
  -5   7 -15   88.20    5.00
   6  -7  15   32.78    6.04
  -6  -7 -15   32.23    6.84
  -6   7 -15   22.46    4.95
  -7   7 -15   34.33    5.00
   7  -7  15   26.58    4.99
  -7  -7 -15   31.58   11.48
   8  -7  15   16.96    5.26
  -8   7 -15   30.08    5.29
   7  -8 -15   59.66    5.46
   7   8 -15   36.67    5.44
  -6  -8  15    4.10    5.58
   6  -8 -15    4.45    4.68
   6   8 -15   -0.33    5.93
   5  -8 -15   43.03    5.03
  -5  -8  15   46.11    5.80
   5   8 -15   37.53    4.90
   4  -8 -15   32.58    4.48
  -4  -8  15   33.43    5.53
   4   8 -15   16.23    5.48
   3  -8 -15   62.01    4.82
  -3  -8  15   64.36    5.73
   3   8 -15   55.25    5.77
   2  -8 -15   31.90    4.36
  -2  -8  15   29.91    4.44
   2   8 -15   29.98    4.45
   1  -8 -15    5.86    4.34
  -1  -8  15    7.30    5.02
   1   8 -15    4.88    5.36
   0   8 -15   49.13    4.45
   0  -8 -15   55.65    4.56
   0  -8  15   57.08    4.57
   1  -8  15   44.51    4.58
  -1   8 -15   31.84    4.67
  -1  -8 -15   39.95    4.46
   2  -8  15   38.96    4.58
  -2   8 -15   36.59    5.68
  -2  -8 -15   35.98    5.40
   3  -8  15    7.71    4.54
  -3   8 -15    0.41    4.48
  -3  -8 -15    3.24    5.15
  -4  -8 -15   97.49    6.48
   4  -8  15  107.59    5.17
  -4   8 -15  105.23    5.35
   5  -8  15   10.12    4.88
  -5  -8 -15   12.86    6.82
  -5   8 -15   20.76    4.89
  -6   8 -15   25.04    6.27
   6  -8  15   18.82    4.99
  -6  -8 -15   18.43    9.04
   7  -8  15   26.28    5.27
  -7   8 -15   27.07    5.37
  -6  -9  15   34.06    5.45
   6  -9 -15   24.89    5.35
   6   9 -15   30.77    5.54
   5  -9 -15   -2.21    4.61
  -5  -9  15    0.24    4.60
   5   9 -15    5.64    4.82
   4  -9 -15   98.84    5.24
  -4  -9  15   91.49    5.24
   4   9 -15   70.12    6.32
   3  -9 -15   91.27    5.12
  -3  -9  15  114.09    5.17
   3   9 -15   86.76    5.22
   2   9 -15   60.14    5.15
   2  -9 -15   73.92    4.95
  -2  -9  15   66.47    4.79
   1   9 -15   82.80    5.91
   1  -9 -15  107.40    5.15
  -1  -9  15   95.32    4.91
   0   9 -15   20.44    4.63
   0  -9 -15   15.64    4.58
   0  -9  15   17.39    4.50
   1  -9  15   97.53    5.92
  -1   9 -15   91.79    5.05
  -1  -9 -15  103.13    6.02
   2  -9  15    6.32    4.60
  -2   9 -15    6.41    5.68
  -2  -9 -15    4.56    5.33
   3  -9  15   95.32    5.51
  -3   9 -15   82.75    6.40
  -3  -9 -15   88.80    6.31
  -4  -9 -15   24.77    6.86
   4  -9  15   22.76    5.11
  -4   9 -15   20.56    4.92
   5  -9  15    7.07    5.14
  -5  -9 -15   15.38    8.08
  -5  -9 -15   20.15    8.50
  -5   9 -15   14.85    5.08
  -6   9 -15    5.04    5.22
   6  -9  15    2.37    6.40
  -6  -9 -15    5.11   12.47
  -6  -9 -15    3.35   12.02
   4 -10 -15    1.78    4.83
   4  10 -15    4.94    6.24
   4 -10 -15    3.31    5.77
  -4 -10  15    3.05    4.96
   3  10 -15   26.38    6.23
   3 -10 -15   39.19    5.12
  -3 -10  15   23.70    5.98
   3 -10 -15   23.11    5.10
   2  10 -15   16.58    6.22
   2 -10 -15   28.70    6.05
   2 -10 -15   20.85    4.79
  -2 -10  15   25.05    4.98
   1  10 -15    9.49    5.12
   1 -10 -15   21.93    4.59
   1 -10 -15   17.74    4.87
  -1 -10  15    8.62    4.96
   0  10 -15   37.21    6.16
   0 -10 -15   38.91    5.01
   0 -10 -15   38.44    6.08
   0 -10  15   34.19    5.06
   1 -10  15   16.89    4.88
  -1 -10 -15   10.32    4.95
  -1  10 -15   10.49    4.84
  -1 -10 -15    9.26    5.76
   2 -10  15   72.50    5.05
  -2 -10 -15   78.53    6.89
  -2  10 -15   54.98    5.39
  -2 -10 -15   65.51    6.57
  -3 -10 -15    5.10    6.43
   3 -10  15    1.78    5.03
  -3  10 -15    1.62    5.15
  -3 -10 -15    0.97    5.89
  -4 -10 -15   38.23    7.32
   4 -10  15   32.93    5.31
  -4 -10 -15   36.32    8.00
  -4  10 -15   46.40    5.48
  -2 -11  15   11.42    5.18
   1  11 -15    8.74    5.35
   1 -11 -15    4.40    5.91
   1 -11 -15    3.09    5.08
  -1 -11  15   -0.83    6.19
   0 -11 -15    8.74    5.92
   0  11 -15   12.35    5.10
   0 -11 -15   11.19    6.26
   0 -11  15    7.93    6.28
   1 -11  15    3.18    5.09
  -1 -11 -15    1.41    6.30
  -1 -11 -15   -3.06    4.91
  -1  11 -15    6.03    5.00
  10   0 -16    2.84    4.90
   9   0 -16   21.52    5.70
   8   0 -16   27.59    4.56
   7   0 -16   89.62    5.36
   6   0 -16    5.08    3.87
   5   0 -16   13.48    3.81
   4   0 -16   96.74    5.05
   3   0 -16   16.99    3.74
  -2   0  16   23.50    3.78
   2   0 -16   21.28    3.83
  -1   0  16   27.41    3.74
   1   0 -16   30.24    3.75
   0   0 -16   92.80    4.12
   0   0  16   89.76    4.02
  -1   0 -16    6.00    3.65
   1   0  16    5.85    4.24
  -2   0 -16  291.10    5.90
   2   0  16  289.47    5.16
  -3   0 -16    8.28    3.80
   3   0  16   14.38    3.80
  -4   0 -16 1070.03    9.09
   4   0  16 1193.80    8.69
  -5   0 -16  109.30    5.73
   5   0  16  115.08    5.38
   6   0  16  169.34    5.93
  -6   0 -16  168.92    6.00
  -7   0 -16  177.69    5.82
   7   0  16  171.52    5.42
  -8   0 -16   42.15    5.08
   8   0  16   32.88    4.66
  -9   0 -16   92.91    7.07
   9   0  16   96.29    6.37
 -10   0 -16    0.26    6.62
  10   0  16    7.49    6.04
   9  -1 -16    4.52    5.43
   9   1 -16    0.79    4.49
   8  -1 -16    7.22    4.19
   8   1 -16    9.82    4.44
   7  -1 -16    6.81    4.24
   7   1 -16    4.93    3.95
   6  -1 -16    1.78    3.89
   6   1 -16   -0.01    3.90
   5  -1 -16   25.66    3.86
   5   1 -16   22.35    3.95
   4  -1 -16   -2.12    3.79
   4   1 -16    1.80    3.92
  -3  -1  16   40.11    3.86
   3  -1 -16   34.41    3.88
   3   1 -16   39.94    4.12
  -2  -1  16   44.85    3.96
   2  -1 -16   53.50    3.96
   2   1 -16   48.11    4.09
   1   1 -16  162.83    4.48
  -1  -1  16  179.89    4.47
   1  -1 -16  170.73    4.45
   0   1 -16   11.16    3.72
   0   1  16    6.84    3.51
   0  -1  16    5.92    3.52
   0  -1 -16    8.18    3.55
  -1  -1 -16   29.54    3.75
  -1   1 -16   24.14    3.78
   1   1  16   27.66    3.68
   1  -1  16   29.49    3.66
  -2  -1 -16   16.94    3.71
  -2   1 -16   11.86    3.75
   2   1  16    7.03    4.33
   2  -1  16   19.59    4.39
  -3  -1 -16   75.81    4.29
  -3   1 -16   74.29    4.36
   3   1  16   83.59    4.11
   3  -1  16   73.41    4.11
  -4  -1 -16   23.12    4.16
  -4   1 -16   19.72    4.07
   4   1  16   23.40    4.02
   4  -1  16   21.46    3.77
  -5  -1 -16    4.25    4.96
   5   1  16    2.40    4.58
  -5   1 -16   -4.05    5.22
   5  -1  16    1.67    4.86
  -6   1 -16    5.11    4.40
   6   1  16    8.44    4.66
   6  -1  16    6.21    4.98
  -6  -1 -16    9.28    5.19
  -7  -1 -16    3.68    5.55
  -7   1 -16    5.14    5.43
   7   1  16    6.33    4.01
   7  -1  16    4.37    4.10
  -8  -1 -16   11.10    6.07
  -8   1 -16   14.99    5.90
   8   1  16   16.87    4.56
   8  -1  16    9.93    4.49
  -9   1 -16   10.14    5.15
  -9  -1 -16   11.79    6.48
   9   1  16    6.52    5.96
   9  -1  16   12.86    5.81
 -10   1 -16    5.48    6.73
 -10  -1 -16    2.98    6.69
   9  -2 -16   54.86    4.87
   9   2 -16   45.95    4.98
   8  -2 -16   61.81    4.65
   8   2 -16   45.19    4.51
   7  -2 -16  205.33    6.14
   7   2 -16  205.99    5.36
   6  -2 -16   14.32    4.18
   6   2 -16   16.42    4.86
   5  -2 -16  431.09    5.65
   5   2 -16  361.70    5.75
   4  -2 -16  141.03    4.62
   4   2 -16  113.24    4.52
   3   2 -16  218.09    5.67
  -3  -2  16  231.50    5.18
   3  -2 -16  232.31    5.04
   2   2 -16  142.27    4.56
  -2  -2  16  128.05    4.44
   2  -2 -16  129.72    4.33
   1   2 -16  149.32    4.56
  -1  -2  16  149.93    4.50
   1  -2 -16  137.72    4.60
   0   2 -16  199.18    4.77
   0  -2  16  199.80    4.61
   0  -2 -16  192.21    4.65
  -1  -2 -16    6.83    3.62
  -1   2 -16    8.64    4.02
   1   2  16    6.42    3.54
   1  -2  16    5.86    3.77
  -2  -2 -16    6.19    3.61
  -2   2 -16    5.62    3.92
   2   2  16    5.62    3.49
   2  -2  16    2.53    3.62
  -3  -2 -16    2.35    3.75
   3   2  16    3.21    3.65
  -3   2 -16    3.59    3.83
   3  -2  16    4.27    4.57
  -4  -2 -16  251.80    6.14
   4   2  16  257.48    5.35
  -4   2 -16  235.13    6.07
   4  -2  16  254.74    6.01
  -5  -2 -16   48.27    5.22
   5   2  16   48.14    5.02
   5  -2  16   46.05    4.32
  -5   2 -16   46.81    5.28
  -6   2 -16   33.01    5.60
   6   2  16   27.64    5.14
  -6  -2 -16   30.81    4.40
   6  -2  16   31.38    4.40
  -7  -2 -16   80.46    6.16
  -7   2 -16   74.93    6.00
   7   2  16   72.03    5.59
   7  -2  16   70.08    4.98
  -8  -2 -16    1.13    6.05
   8   2  16    1.70    5.38
  -8   2 -16    0.16    5.87
   8  -2  16   -1.13    4.51
   9  -2  16   60.54    5.38
  -9   2 -16   76.29    5.78
  -9  -2 -16   69.63    7.83
   9   2  16   57.31    6.43
   9  -3 -16   11.92    4.80
   9   3 -16    4.73    4.84
   8  -3 -16   91.33    5.09
   8   3 -16   62.49    6.01
   7  -3 -16   11.08    4.32
   7   3 -16    7.91    5.44
   6  -3 -16    7.44    4.20
   6   3 -16    8.96    3.89
   5   3 -16   -0.99    3.94
   5  -3 -16   -1.25    3.83
   4   3 -16    1.36    4.01
  -4  -3  16    8.29    3.86
   4  -3 -16    9.82    3.81
   3   3 -16  223.09    4.98
  -3  -3  16  223.14    5.00
   3  -3 -16  213.44    5.02
   2   3 -16   63.35    4.26
  -2  -3  16   71.62    4.22
   2  -3 -16   67.17    4.13
   1   3 -16  329.12    5.60
  -1  -3  16  346.27    5.43
   1  -3 -16  346.86    6.15
   0   3 -16   -4.69    4.01
   0  -3  16    6.45    3.70
   0  -3 -16   -0.59    3.69
  -1   3 -16   -1.43    4.00
   1  -3  16   -1.17    3.60
  -1  -3 -16    2.19    4.57
  -2  -3 -16  106.40    4.58
  -2   3 -16   90.08    4.51
   2  -3  16  105.03    4.37
  -3  -3 -16   19.49    4.04
   3   3  16   25.41    4.73
  -3   3 -16   22.06    4.11
   3  -3  16   26.06    3.91
  -4  -3 -16   14.48    3.97
   4   3  16   16.39    3.88
  -4   3 -16   15.37    4.19
   4  -3  16   20.87    4.13
  -5   3 -16    0.55    5.10
   5   3  16    1.56    4.76
  -5  -3 -16    6.81    5.10
   5  -3  16    4.10    5.05
   6  -3  16    2.27    4.10
  -6   3 -16    5.13    4.22
   6   3  16    4.94    4.82
  -6  -3 -16   -0.55    5.21
   7  -3  16    9.62    5.40
  -7  -3 -16    2.00    5.89
  -7   3 -16    8.37    4.53
   7   3  16    3.85    6.21
   8  -3  16    4.35    5.69
   8   3  16    1.81    5.62
  -8  -3 -16    8.23    7.26
  -8   3 -16    5.93    4.83
   9  -3  16   -0.31    4.98
  -9   3 -16    2.61    5.36
  -9  -3 -16    3.14    6.45
   9   3  16    1.31    6.75
   9   4 -16   22.70    4.96
   9  -4 -16   15.29    4.85
   8   4 -16    6.90    4.60
   8  -4 -16   14.18    4.68
   7   4 -16   40.97    4.64
   7  -4 -16   42.22    5.53
   6   4 -16   17.64    5.24
   6  -4 -16   21.57    4.34
  -5  -4  16  268.71    5.55
   5   4 -16  276.53    6.32
   5  -4 -16  296.95    5.63
   4   4 -16  105.48    4.54
  -4  -4  16  112.65    4.55
   4  -4 -16  121.72    4.53
   3   4 -16   81.83    5.29
  -3  -4  16   85.76    4.39
   3  -4 -16   83.73    4.34
   2   4 -16   87.11    4.40
  -2  -4  16   95.14    4.21
   2  -4 -16   92.77    4.33
   1   4 -16    6.95    4.10
   1  -4 -16   10.03    3.71
  -1  -4  16    4.57    3.83
   0   4 -16  640.86    6.88
   0  -4  16  711.20    6.96
   0  -4 -16  730.61    7.59
  -1   4 -16   19.92    4.98
   1  -4  16   17.81    4.89
  -1  -4 -16   22.75    4.07
  -2   4 -16  117.84    4.74
   2  -4  16  131.90    4.63
  -2  -4 -16  142.82    4.67
  -3  -4 -16    3.21    4.82
  -3   4 -16    5.46    4.15
   3  -4  16    1.41    3.84
  -4  -4 -16  105.72    5.58
  -4   4 -16  102.07    4.74
   4  -4  16  118.82    4.63
   5  -4  16  117.75    4.87
  -5   4 -16  118.74    4.82
  -5  -4 -16  114.84    5.91
   6  -4  16   41.78    4.66
  -6   4 -16   36.01    4.62
  -6  -4 -16   36.27    5.66
   7  -4  16  132.56    5.53
  -7  -4 -16  126.91    7.10
  -7   4 -16  156.98    5.62
   8  -4  16    4.37    4.78
  -8  -4 -16    2.48    7.39
  -8   4 -16    3.28    5.24
   9  -4  16    8.99    6.24
  -9   4 -16   14.64    5.32
  -9  -4 -16   13.93    8.04
   8   5 -16   25.34    5.94
   8  -5 -16   40.73    5.03
   7   5 -16    3.18    4.45
   7  -5 -16    2.49    4.55
   6   5 -16   51.22    5.66
   6  -5 -16   60.29    4.64
   5   5 -16    5.27    5.03
  -5  -5  16    5.33    4.13
   5  -5 -16    7.66    4.20
   4   5 -16   39.15    5.42
  -4  -5  16   54.11    4.47
   4  -5 -16   54.44    4.41
   3   5 -16    9.82    4.04
   3  -5 -16   14.33    4.00
  -3  -5  16   13.25    3.76
   2   5 -16   21.83    4.08
   2  -5 -16   25.80    4.07
  -2  -5  16   25.89    3.98
   1   5 -16   37.64    4.25
   1  -5 -16   53.18    4.21
  -1  -5  16   45.75    4.01
   0   5 -16    8.30    4.10
   0  -5 -16    4.04    3.79
   0  -5  16    4.96    3.78
  -1   5 -16   85.68    4.52
  -1  -5 -16   92.65    5.24
   1  -5  16   93.72    4.45
  -2   5 -16    2.56    4.00
  -2  -5 -16    3.30    3.85
   2  -5  16    2.05    3.91
  -3  -5 -16    5.07    4.94
  -3   5 -16    3.45    3.99
   3  -5  16    5.21    3.93
   4  -5  16    9.06    4.21
  -4   5 -16    8.94    4.29
  -4  -5 -16   10.68    5.23
   5  -5  16    5.01    5.22
  -5   5 -16    7.83    4.47
  -5  -5 -16    2.17    5.33
   6  -5  16    2.07    4.36
  -6   5 -16    3.48    4.59
  -6  -5 -16    3.85    6.65
  -7  -5 -16   46.80    6.82
   7  -5  16   48.02    5.05
  -7   5 -16   62.56    5.05
  -8   5 -16    3.47    4.84
   8  -5  16    8.94    4.71
  -8  -5 -16    2.74    8.40
   8   6 -16    4.48    4.69
   8  -6 -16    0.49    4.95
   7   6 -16   54.27    5.86
   7  -6 -16   79.36    5.18
   6   6 -16    0.91    4.47
   6  -6 -16    4.94    4.64
   5   6 -16  120.81    6.17
  -5  -6  16  167.74    5.17
   5  -6 -16  142.13    5.20
   4   6 -16   12.31    5.06
   4  -6 -16   14.08    4.36
  -4  -6  16   14.99    5.19
   3   6 -16   89.35    4.55
   3  -6 -16  102.21    4.35
  -3  -6  16   90.74    4.87
   2   6 -16   10.57    3.98
   2  -6 -16   16.40    4.07
  -2  -6  16   14.02    3.88
   1   6 -16   67.39    4.40
   1  -6 -16   81.86    4.45
  -1  -6  16   77.07    4.36
   0   6 -16  165.07    4.94
   0  -6 -16  189.79    5.18
   0  -6  16  181.14    5.71
  -1  -6 -16    3.45    4.67
  -1   6 -16    3.73    4.08
   1  -6  16   -1.93    3.93
  -2  -6 -16  142.70    5.94
  -2   6 -16  109.52    5.86
   2  -6  16  154.16    4.78
  -3  -6 -16   16.75    4.99
   3  -6  16   14.96    4.40
  -3   6 -16   15.79    4.43
   4  -6  16  136.48    5.12
  -4  -6 -16  130.46    6.39
  -4   6 -16  123.49    5.99
   5  -6  16   34.48    4.67
  -5  -6 -16   42.13    5.93
  -5   6 -16   32.04    4.68
   6  -6  16   51.18    5.11
  -6   6 -16   52.57    4.88
  -6  -6 -16   51.30    7.34
   7  -6  16   66.83    5.39
  -7  -6 -16   60.10    8.76
  -7   6 -16   46.29    5.37
   8  -6  16    6.26    5.05
  -8   6 -16    3.33    5.17
  -8  -6 -16    0.69    9.58
   7   7 -16   -1.62    4.89
   7  -7 -16    0.06    4.83
   6   7 -16   52.38    5.15
  -6  -7  16   56.93    5.72
   6  -7 -16   51.16    4.93
   5  -7 -16   41.25    4.71
   5   7 -16   29.91    5.88
  -5  -7  16   39.31    4.70
   4  -7 -16    6.10    4.30
   4   7 -16    2.11    4.49
  -4  -7  16    3.45    4.19
   3  -7 -16   35.62    4.30
   3   7 -16   24.69    5.43
  -3  -7  16   29.47    4.47
   2  -7 -16   19.10    5.19
   2   7 -16   20.77    4.29
  -2  -7  16   22.10    4.45
   1  -7 -16   93.55    4.78
   1   7 -16   73.32    4.62
  -1  -7  16   87.24    4.45
   0  -7 -16    4.00    3.92
   0   7 -16    9.93    4.28
   0  -7  16    1.46    4.11
  -1  -7 -16  124.74    5.10
  -1   7 -16  124.48    5.02
   1  -7  16  125.33    4.95
  -2   7 -16   -0.90    4.48
  -2  -7 -16    3.09    4.19
   2  -7  16    5.32    4.27
   3  -7  16   86.20    5.00
  -3   7 -16   76.41    5.04
  -3  -7 -16   90.79    5.81
   4  -7  16   60.29    4.78
  -4  -7 -16   73.66    5.99
  -4   7 -16   71.23    4.75
   5  -7  16    5.32    4.71
  -5  -7 -16   11.52    6.61
  -5   7 -16   10.94    4.75
   6  -7  16   35.61    5.03
  -6  -7 -16   31.34    7.36
  -6   7 -16   33.36    5.17
  -7   7 -16   61.05    5.39
   7  -7  16   55.26    5.30
  -7  -7 -16   63.73   10.25
  -6  -8  16    1.28    4.80
   6   8 -16   -1.76    4.97
   6  -8 -16   -2.08    4.85
   5  -8 -16   87.28    6.30
  -5  -8  16  105.16    6.29
   5   8 -16   72.34    6.41
   4  -8 -16   43.31    4.70
  -4  -8  16   34.89    5.78
   4   8 -16   31.34    4.89
   3  -8 -16   42.29    5.82
  -3  -8  16   49.69    4.44
   3   8 -16   36.35    4.89
   2  -8 -16  186.48    5.35
  -2  -8  16  185.94    5.45
   2   8 -16  131.09    5.39
   1  -8 -16   10.92    4.40
  -1  -8  16   16.89    5.36
   1   8 -16    9.80    4.38
   0   8 -16  163.25    6.36
   0  -8 -16  202.76    5.53
   0  -8  16  205.44    5.35
  -1   8 -16   46.10    4.69
  -1  -8 -16   49.09    4.46
   1  -8  16   46.49    4.66
   2  -8  16  216.25    6.62
  -2   8 -16  193.14    5.72
  -2  -8 -16  226.71    6.10
   3  -8  16   48.91    4.88
  -3   8 -16   49.27    4.91
  -3  -8 -16   47.62    5.88
  -4  -8 -16   80.34    7.17
   4  -8  16   71.83    6.18
  -4   8 -16   70.48    5.13
   5  -8  16   13.90    5.10
  -5  -8 -16   21.64    6.98
  -5   8 -16   20.99    5.06
   6  -8  16    5.29    4.93
  -6  -8 -16    5.72    8.24
  -6   8 -16   16.68    6.26
   5  -9 -16    4.36    4.73
  -5  -9  16    7.81    4.85
   5   9 -16    3.05    6.18
   4  -9 -16   29.43    4.83
  -4  -9  16   25.44    4.87
   4   9 -16   16.69    5.15
   3  -9 -16   15.36    5.50
  -3  -9  16   22.30    4.78
   3   9 -16   18.15    6.02
   2  -9 -16   42.41    4.86
  -2  -9  16   34.20    4.88
   2   9 -16   32.31    5.00
   1   9 -16   19.19    5.94
   1  -9 -16   20.92    4.62
  -1  -9  16   19.59    4.74
   0   9 -16   32.41    4.78
   0  -9 -16   51.95    5.78
   0  -9  16   56.60    4.73
  -1   9 -16  100.03    5.16
  -1  -9 -16  124.19    6.33
   1  -9  16  101.58    5.41
   2  -9  16    3.00    4.63
  -2   9 -16   -0.99    5.64
  -2  -9 -16    6.00    5.69
   3  -9  16   47.27    5.22
  -3  -9 -16   46.23    6.19
  -3   9 -16   39.87    6.30
  -4  -9 -16    2.22    5.96
   4  -9  16    1.82    4.82
  -4   9 -16    1.75    4.95
   5  -9  16    5.05    5.25
  -5  -9 -16   -0.64    7.60
  -5  -9 -16    1.45    7.28
  -5   9 -16    4.33    5.25
   3  10 -16   26.05    5.18
   3 -10 -16   22.52    5.01
   3 -10 -16   24.91    5.23
  -3 -10  16   23.52    5.30
   2  10 -16   22.74    6.38
   2 -10 -16   29.83    4.83
  -2 -10  16   31.96    5.37
   1  10 -16   29.29    5.33
   1 -10 -16   53.16    5.06
  -1 -10  16   37.99    5.17
   0  10 -16   16.90    6.12
   0 -10 -16   10.42    5.79
   0 -10  16   17.77    5.13
   1 -10  16   12.56    5.01
  -1  10 -16   18.02    4.89
  -1 -10 -16   12.33    5.81
   2 -10  16   47.10    5.15
  -2 -10 -16   68.04    6.78
  -2  10 -16   52.64    6.48
  -2 -10 -16   49.88    6.71
   3 -10  16    5.75    5.09
  -3 -10 -16    8.45    7.53
  -3  10 -16    4.83    5.24
  -3 -10 -16    9.47    6.96
   9  -1 -17   15.19    5.77
   9   1 -17    9.27    4.98
   8  -1 -17  112.11    5.04
   8   1 -17  138.55    5.37
   7  -1 -17    3.84    4.18
   7   1 -17    1.52    4.15
   6  -1 -17  144.96    5.03
   6   1 -17  155.46    4.87
   5  -1 -17    8.33    3.96
   5   1 -17   -1.52    3.93
   4  -1 -17   53.00    4.08
   4   1 -17   46.23    4.08
  -3  -1  17   17.23    3.76
   3  -1 -17   16.58    3.87
   3   1 -17   19.05    3.93
   2   1 -17  142.14    4.54
  -2  -1  17  144.83    4.63
   2  -1 -17  143.88    4.60
   1   1 -17  239.32    4.98
  -1  -1  17  244.28    4.92
   1  -1 -17  241.12    5.12
   0  -1 -17   23.19    3.83
   0   1 -17   18.18    4.11
   0   1  17   22.88    3.68
   0  -1  17   23.53    3.88
  -1  -1 -17  536.26    6.32
  -1   1 -17  526.34    6.17
   1   1  17  538.16    6.24
   1  -1  17  547.74    6.22
  -2  -1 -17   39.67    4.08
  -2   1 -17   44.08    4.22
   2   1  17   44.97    3.95
   2  -1  17   45.10    3.94
  -3  -1 -17  274.53    5.39
  -3   1 -17  258.01    5.19
   3   1  17  290.35    5.39
   3  -1  17  281.65    5.31
  -4  -1 -17   56.66    4.35
   4   1  17   61.86    4.25
  -4   1 -17   44.22    4.31
   4  -1  17   56.04    4.17
  -5  -1 -17   57.71    4.55
   5   1  17   55.53    5.19
   5  -1  17   58.14    4.49
  -5   1 -17   61.09    4.65
  -6   1 -17   38.43    4.67
   6   1  17   29.82    5.21
   6  -1  17   40.48    4.35
  -6  -1 -17   39.40    5.48
  -7  -1 -17   17.31    4.53
  -7   1 -17   13.89    5.64
   7   1  17   15.50    5.21
   7  -1  17   17.10    5.26
  -8  -1 -17   74.38    5.59
  -8   1 -17   66.38    5.31
   8   1  17   59.96    6.11
   8  -1  17   50.93    5.90
   9   1  17    4.13    4.82
   9  -1  17    3.64    4.79
  -9  -1 -17    8.67    6.74
  -9   1 -17    3.05    6.29
   9  -2 -17   -0.47    4.74
   9   2 -17    3.32    5.89
   8  -2 -17    6.79    4.39
   8   2 -17   -1.55    4.60
   7  -2 -17   33.87    4.38
   7   2 -17   23.93    4.48
   6  -2 -17   42.79    4.35
   6   2 -17   40.54    4.15
   5  -2 -17    2.13    4.03
   5   2 -17    3.40    3.75
   4  -2 -17   40.43    3.97
   4   2 -17   35.28    4.05
   3   2 -17   29.91    4.00
  -3  -2  17   30.56    3.91
   3  -2 -17   33.83    3.92
   2   2 -17  179.08    4.80
  -2  -2  17  184.67    4.83
   2  -2 -17  190.19    4.87
   1   2 -17   27.02    4.01
  -1  -2  17   28.16    3.79
   1  -2 -17   29.40    4.78
   0   2 -17    3.00    3.91
   0  -2  17   -0.30    3.62
   0  -2 -17    1.26    3.82
  -1  -2 -17   26.66    3.69
  -1   2 -17   26.13    4.06
   1   2  17   23.27    3.75
   1  -2  17   24.58    3.96
  -2  -2 -17   28.80    3.97
  -2   2 -17   30.50    4.02
   2   2  17   30.53    3.86
   2  -2  17   30.50    3.91
  -3  -2 -17    3.41    4.70
   3   2  17    1.90    3.68
  -3   2 -17    1.39    4.11
   3  -2  17    8.62    3.82
  -4  -2 -17   18.91    4.92
   4   2  17   23.97    4.65
  -4   2 -17   25.08    3.94
   4  -2  17   25.91    3.93
   5   2  17    7.41    4.65
  -5  -2 -17    9.87    5.05
   5  -2  17   11.17    4.23
  -5   2 -17   11.38    4.27
  -6   2 -17    0.65    5.31
   6   2  17   -0.84    5.04
  -6  -2 -17    3.89    5.40
   6  -2  17   -0.70    4.21
  -7  -2 -17   22.73    5.80
  -7   2 -17   19.99    5.87
   7   2  17   16.96    5.37
   7  -2  17   26.99    5.58
  -8  -2 -17    1.70    6.35
   8   2  17    3.37    5.61
  -8   2 -17    8.71    5.93
   8  -2  17    9.97    5.57
  -9   2 -17    7.44    6.42
   9   2  17    5.25    6.16
   9  -2  17    3.97    4.83
  -9  -2 -17    1.51    6.97
   9  -3 -17   15.30    4.98
   9   3 -17    7.85    6.12
   8  -3 -17   48.09    4.89
   8   3 -17   47.32    4.89
   7  -3 -17    2.53    4.42
   7   3 -17   -0.12    4.39
   6   3 -17  186.86    5.40
   6  -3 -17  185.04    5.23
   5   3 -17   21.12    4.08
   5  -3 -17   15.93    4.14
   4   3 -17  114.88    4.49
  -4  -3  17  119.27    4.58
   4  -3 -17  109.14    4.55
   3   3 -17  219.17    5.00
  -3  -3  17  236.65    5.24
   3  -3 -17  230.12    4.90
   2   3 -17   14.87    3.99
  -2  -3  17   18.38    3.92
   2  -3 -17   17.28    3.90
   1   3 -17   99.45    4.52
  -1  -3  17  117.00    4.33
   1  -3 -17  100.49    4.39
   0   3 -17    7.14    4.90
   0  -3  17    9.76    3.91
   0  -3 -17    8.72    3.52
  -1   3 -17  242.43    5.09
   1  -3  17  245.98    5.14
  -1  -3 -17  248.14    5.32
  -2  -3 -17    1.93    3.80
  -2   3 -17   -0.43    4.86
   2  -3  17    4.03    3.88
  -3  -3 -17   44.50    4.20
   3   3  17   57.02    4.09
  -3   3 -17   43.80    5.25
   3  -3  17   51.61    4.11
  -4  -3 -17   31.66    5.21
   4   3  17   28.16    3.97
  -4   3 -17   28.39    4.97
   4  -3  17   32.60    4.97
  -5   3 -17    8.20    4.30
   5   3  17    2.96    4.01
  -5  -3 -17    9.04    5.05
   5  -3  17    4.17    4.01
  -6   3 -17   90.15    5.02
   6   3  17   84.61    5.73
  -6  -3 -17   88.51    6.10
   6  -3  17   96.11    5.97
  -7  -3 -17    5.58    5.96
  -7   3 -17    4.92    4.62
   7   3  17    3.98    5.42
   7  -3  17    2.51    4.59
   8  -3  17   12.34    4.88
  -8  -3 -17   17.14    6.56
   8   3  17   16.75    5.78
  -8   3 -17   16.74    5.18
   9  -3  17    3.95    5.09
  -9  -3 -17    1.75    6.75
  -9   3 -17    2.00    5.34
   9   3  17    4.31    6.09
   8   4 -17    6.53    4.72
   8  -4 -17    4.79    5.75
   7   4 -17   85.29    5.04
   7  -4 -17  100.40    4.98
   6   4 -17    3.68    5.21
   6  -4 -17    2.53    4.19
   5   4 -17   87.67    4.59
  -5  -4  17   96.34    4.67
   5  -4 -17   89.03    4.61
   4   4 -17   34.43    5.04
  -4  -4  17   44.08    4.17
   4  -4 -17   37.00    5.24
   3   4 -17   34.40    4.15
  -3  -4  17   41.67    4.90
   3  -4 -17   49.12    4.11
   2   4 -17  141.58    4.71
  -2  -4  17  158.67    5.49
   2  -4 -17  157.71    4.75
   1   4 -17   44.77    5.06
  -1  -4  17   50.31    4.08
   1  -4 -17   51.35    4.08
   0   4 -17   71.66    4.35
   0  -4  17   91.80    4.23
   0  -4 -17   94.40    4.41
  -1   4 -17   57.22    4.35
   1  -4  17   62.29    4.27
  -1  -4 -17   55.50    4.05
  -2  -4 -17   11.39    3.96
  -2   4 -17    4.91    4.02
   2  -4  17   10.18    3.90
  -3  -4 -17   54.44    5.17
  -3   4 -17   43.12    4.27
   3  -4  17   62.15    4.22
  -4  -4 -17    4.96    4.94
  -4   4 -17    0.29    4.18
   4  -4  17    2.51    5.02
  -5   4 -17    7.44    4.35
  -5  -4 -17    9.86    5.34
   5  -4  17    2.69    4.20
   6  -4  17    0.47    4.08
  -6   4 -17   -4.31    4.18
  -6  -4 -17    2.10    5.59
   7  -4  17    5.33    5.59
  -7  -4 -17    3.07    6.96
  -7   4 -17    6.71    4.57
   8  -4  17    2.48    4.95
  -8  -4 -17    6.28    7.48
  -8   4 -17   14.22    5.59
   8   5 -17   33.46    5.22
   8  -5 -17   26.06    5.12
   7   5 -17    2.54    4.79
   7  -5 -17   -1.39    5.66
   6   5 -17   61.89    4.84
   6  -5 -17   79.71    4.91
   5   5 -17   15.55    4.22
  -5  -5  17   24.58    5.13
   5  -5 -17   16.48    4.30
   4   5 -17  121.57    4.94
  -4  -5  17  123.90    4.98
   4  -5 -17  133.97    4.86
   3   5 -17  153.09    5.65
  -3  -5  17  171.16    4.83
   3  -5 -17  170.09    4.78
   2   5 -17    4.83    3.92
   2  -5 -17    6.05    3.91
  -2  -5  17    1.39    3.84
   1   5 -17   49.49    5.18
   1  -5 -17   68.77    4.36
  -1  -5  17   74.23    4.31
   0   5 -17   -2.11    3.84
   0  -5 -17    4.86    5.12
   0  -5  17   -4.07    3.78
  -1   5 -17  324.76    5.64
   1  -5  17  327.88    5.57
  -1  -5 -17  339.44    6.78
  -2   5 -17    0.66    4.19
   2  -5  17    3.22    4.07
  -2  -5 -17    5.98    4.49
  -3  -5 -17  152.42    5.86
  -3   5 -17  158.73    5.06
   3  -5  17  162.44    5.04
  -4   5 -17   89.50    4.94
  -4  -5 -17  113.42    5.68
   4  -5  17  121.82    4.91
   5  -5  17   21.66    4.48
  -5   5 -17   20.91    4.63
  -5  -5 -17   25.02    4.74
   6  -5  17   80.24    6.16
  -6   5 -17   84.27    6.20
  -6  -5 -17   82.72    6.68
  -7  -5 -17    9.15    7.44
   7  -5  17    9.45    4.95
  -7   5 -17   11.63    4.93
   8  -5  17   18.90    6.08
  -8  -5 -17   33.15    8.31
  -8   5 -17   26.02    5.43
   7   6 -17   44.78    4.98
   7  -6 -17   35.56    5.19
   6   6 -17    9.18    4.52
   6  -6 -17   11.34    4.60
   5   6 -17   30.50    5.62
  -5  -6  17   35.98    4.64
   5  -6 -17   43.27    4.75
   4   6 -17    7.94    5.36
   4  -6 -17    6.89    4.25
  -4  -6  17   10.70    4.86
   3   6 -17   28.70    4.65
   3  -6 -17   37.64    4.58
  -3  -6  17   41.84    4.47
   2   6 -17   46.07    5.22
   2  -6 -17   59.11    4.36
  -2  -6  17   64.76    4.14
   1   6 -17   48.50    5.53
   1  -6 -17   61.26    4.47
  -1  -6  17   62.37    4.51
   0   6 -17   57.63    4.59
   0  -6 -17   71.09    4.63
   0  -6  17   69.87    4.35
  -1   6 -17    2.64    4.23
  -1  -6 -17    4.29    4.23
   1  -6  17    6.33    4.21
  -2  -6 -17   78.85    4.63
  -2   6 -17   77.54    4.64
   2  -6  17   68.75    4.65
  -3  -6 -17   69.23    4.54
  -3   6 -17   63.34    4.76
   3  -6  17   56.77    4.55
   4  -6  17   19.67    4.44
  -4  -6 -17   20.43    5.57
  -4   6 -17   16.51    4.62
   5  -6  17   30.40    4.67
  -5   6 -17   36.83    4.90
  -5  -6 -17   32.56    6.88
   6  -6  17   36.67    5.03
  -6   6 -17   53.25    5.09
  -6  -6 -17   35.80    6.45
   7  -6  17  103.71    5.91
  -7  -6 -17  116.59    8.78
  -7   6 -17  102.81    5.97
   7  -7 -17   -3.23    5.15
   6   7 -17   34.36    5.03
  -6  -7  17   43.75    5.06
   6  -7 -17   40.12    6.00
   5   7 -17   14.45    5.79
  -5  -7  17   15.93    4.64
   5  -7 -17   13.48    5.71
   4   7 -17   87.52    4.92
   4  -7 -17  103.27    4.98
  -4  -7  17   90.13    5.92
   3  -7 -17  202.98    5.38
   3   7 -17  164.04    5.56
  -3  -7  17  211.74    5.48
   2  -7 -17   14.99    4.26
   2   7 -17   11.44    4.11
  -2  -7  17   13.35    4.04
   1  -7 -17   83.79    5.62
   1   7 -17   69.93    4.82
  -1  -7  17   90.42    4.58
   0  -7 -17    1.02    5.05
   0   7 -17    8.60    4.38
   0  -7  17    4.48    4.39
  -1  -7 -17  144.67    5.96
   1  -7  17  162.23    5.13
  -1   7 -17  130.62    6.05
  -2   7 -17   32.69    4.64
  -2  -7 -17   31.74    5.27
   2  -7  17   32.07    4.47
   3  -7  17  103.58    4.94
  -3   7 -17   95.09    5.01
  -3  -7 -17  103.87    6.05
   4  -7  17   89.83    5.19
  -4  -7 -17   92.87    6.16
  -4   7 -17   85.10    5.23
   5  -7  17   64.95    5.02
  -5  -7 -17   58.23    6.45
  -5   7 -17   73.35    5.07
   6  -7  17   42.48    5.25
  -6  -7 -17   43.62    7.77
  -6   7 -17   54.52    5.27
  -7  -7 -17    1.04    9.62
  -6  -8  17   15.28    6.04
   5  -8 -17   46.16    5.03
  -5  -8  17   39.04    6.10
   5   8 -17   25.68    5.14
   4  -8 -17   16.72    5.73
  -4  -8  17   25.99    4.84
   4   8 -17   17.20    5.06
   3  -8 -17   75.36    5.01
  -3  -8  17   63.70    5.02
   3   8 -17   58.85    6.21
   2  -8 -17   83.22    5.20
  -2  -8  17   78.95    4.95
   2   8 -17   76.28    5.14
   1  -8 -17   14.65    4.56
  -1  -8  17   23.36    4.41
   1   8 -17   16.89    4.56
   0  -8 -17   44.42    4.63
   0  -8  17   55.17    4.65
   0   8 -17   50.74    4.78
  -1   8 -17   16.89    4.59
  -1  -8 -17   15.53    5.42
   1  -8  17   17.47    4.54
  -2   8 -17   36.69    4.82
  -2  -8 -17   41.61    5.79
   2  -8  17   41.14    4.84
   3  -8  17    4.00    4.76
  -3   8 -17    7.40    4.79
  -3  -8 -17   12.41    5.76
   4  -8  17    4.12    4.94
  -4  -8 -17    4.41    6.01
  -4   8 -17    7.48    5.91
   5  -8  17    3.74    4.93
  -5  -8 -17    2.01    5.93
  -5   8 -17    4.99    5.07
   6  -8  17   14.08    5.25
  -6  -8 -17    6.34    8.28
   4  -9 -17   18.47    6.09
  -4  -9  17   29.01    5.95
   4   9 -17   17.94    5.27
   3  -9 -17   43.62    5.04
  -3  -9  17   58.14    6.02
   3   9 -17   53.39    5.27
   2  -9 -17   20.82    5.74
  -2  -9  17   25.46    4.94
   2   9 -17   22.33    5.04
   1   9 -17   66.87    5.16
   1  -9 -17   59.24    6.11
  -1  -9  17   64.07    4.97
   0   9 -17   -2.76    4.51
   0  -9 -17    0.65    5.59
   0  -9  17    9.73    5.77
  -1   9 -17   65.13    5.03
  -1  -9 -17   61.58    5.13
   1  -9  17   56.80    4.81
  -2   9 -17   17.75    5.01
  -2  -9 -17   23.47    4.81
   2  -9  17   20.17    5.01
   3  -9  17   35.16    6.18
  -3   9 -17   36.82    5.11
  -3  -9 -17   33.29    6.07
   4  -9  17   27.22    5.13
  -4  -9 -17   27.57    6.39
  -4   9 -17   31.05    5.39
   2 -10 -17   28.96    4.89
  -2 -10  17   26.47    5.23
   1  10 -17    1.67    6.30
   1 -10 -17   -1.56    4.63
  -1 -10  17    6.45    5.01
   0  10 -17   13.73    5.12
   0 -10 -17   18.66    5.92
   0 -10  17   14.21    5.03
  -1  10 -17    4.35    5.01
  -1 -10 -17    8.11    5.04
   1 -10  17   12.74    6.24
  -2 -10 -17   19.13    5.24
   2 -10  17   16.64    5.17
   9   0 -18   62.80    5.24
   8   0 -18   19.23    5.74
   7   0 -18   93.59    4.85
   6   0 -18    1.57    4.25
   5   0 -18  117.43    4.66
   4   0 -18   98.12    4.45
   3   0 -18  168.75    4.84
   2   0 -18  281.21    5.09
   1   0 -18    6.09    3.77
  -1   0  18    3.37    3.65
   0   0 -18  319.33    5.38
   0   0  18  332.74    5.41
  -1   0 -18  272.40    5.40
   1   0  18  292.28    5.30
  -2   0 -18   47.16    5.10
   2   0  18   48.02    3.91
  -3   0 -18  118.88    4.60
   3   0  18  119.90    4.57
  -4   0 -18  154.41    5.32
   4   0  18  172.56    4.88
   5   0  18   79.22    4.76
  -5   0 -18   81.57    5.74
   6   0  18    2.60    4.25
  -6   0 -18    4.35    4.26
  -7   0 -18  107.08    5.28
   7   0  18   96.95    5.09
  -8   0 -18    5.65    4.86
   8   0  18    3.42    4.63
   9   0  18   26.26    6.61
  -9   0 -18   42.73    5.78
   9  -1 -18    4.65    5.73
   9   1 -18   -0.46    5.94
   8  -1 -18    4.00    4.54
   8   1 -18    0.09    4.27
   7  -1 -18    0.39    4.34
   7   1 -18    5.76    5.32
   6  -1 -18   -3.39    4.97
   6   1 -18    0.88    4.19
   5  -1 -18    5.66    4.04
   5   1 -18    4.68    3.94
   4  -1 -18    4.17    3.81
   4   1 -18    0.83    4.66
   3  -1 -18    5.87    4.62
   3   1 -18   -1.41    3.74
   2   1 -18   50.42    4.19
  -2  -1  18   50.60    4.00
   2  -1 -18   52.44    4.05
   1   1 -18   17.12    3.88
  -1  -1  18   22.29    3.70
   1  -1 -18   21.40    3.91
   0  -1 -18   72.53    5.10
   0   1 -18   65.81    4.28
   0   1  18   78.11    4.23
   0  -1  18   68.34    4.21
  -1  -1 -18  105.84    4.41
  -1   1 -18  102.91    5.25
   1   1  18   99.66    5.08
   1  -1  18   96.95    4.36
  -2  -1 -18   12.71    3.96
  -2   1 -18   11.57    4.89
   2   1  18   16.19    3.83
   2  -1  18   15.05    3.86
  -3  -1 -18   52.01    4.51
  -3   1 -18   46.54    4.09
   3   1  18   57.76    4.46
   3  -1  18   56.80    4.00
  -4  -1 -18    6.55    4.33
   4   1  18    0.49    3.77
  -4   1 -18    3.92    5.01
   4  -1  18   -2.40    4.91
  -5  -1 -18    3.08    4.05
   5   1  18   -2.25    4.80
   5  -1  18    3.89    4.36
  -5   1 -18    4.22    5.37
  -6   1 -18   -2.25    5.55
   6   1  18    1.14    4.05
   6  -1  18   -0.23    5.16
  -6  -1 -18    5.64    4.37
  -7  -1 -18    5.46    5.78
  -7   1 -18    5.75    4.81
   7   1  18   10.56    5.32
   7  -1  18    7.21    4.51
  -8  -1 -18    4.22    6.04
  -8   1 -18    2.88    4.93
   8   1  18    2.69    5.48
   8  -1  18   -1.05    4.27
   9   1  18    2.11    5.93
  -9  -1 -18   -0.70    6.77
   9  -1  18    4.41    5.77
  -9   1 -18    1.18    6.50
   8  -2 -18    1.15    4.53
   8   2 -18    1.67    4.63
   7  -2 -18  101.94    4.80
   7   2 -18   90.25    5.00
   6  -2 -18   12.35    4.19
   6   2 -18   11.84    4.10
   5  -2 -18  170.12    4.98
   5   2 -18  172.26    4.89
   4   2 -18  170.17    4.88
   4  -2 -18  169.60    5.04
   3   2 -18   88.57    4.34
  -3  -2  18   95.93    4.40
   3  -2 -18   88.94    4.27
   2   2 -18  290.07    5.14
  -2  -2  18  283.52    5.30
   2  -2 -18  293.46    5.17
   1   2 -18  125.34    4.62
  -1  -2  18  121.09    4.41
   1  -2 -18  126.59    4.51
   0   2 -18  443.84    6.00
   0  -2  18  495.07    5.81
   0  -2 -18  429.65    6.05
  -1  -2 -18   23.99    4.84
  -1   2 -18   16.59    4.15
   1   2  18   19.76    3.84
   1  -2  18   19.04    3.99
  -2  -2 -18   11.13    3.87
  -2   2 -18   13.18    4.86
   2   2  18   10.02    3.74
   2  -2  18    4.83    3.98
  -3  -2 -18    7.60    3.96
   3   2  18    3.52    3.86
  -3   2 -18    4.67    4.95
   3  -2  18    3.82    3.90
  -4  -2 -18  138.42    4.82
   4   2  18  140.52    4.77
  -4   2 -18  136.11    4.85
   4  -2  18  140.35    4.73
   5   2  18   50.93    4.48
  -5  -2 -18   46.67    4.46
   5  -2  18   60.10    4.48
  -5   2 -18   46.65    4.62
  -6   2 -18    5.54    4.35
   6   2  18    3.09    5.05
  -6  -2 -18    3.41    4.30
   6  -2  18    2.28    4.29
  -7  -2 -18   14.19    4.86
  -7   2 -18   20.95    4.96
   7   2  18   19.12    4.70
   7  -2  18   13.21    4.67
  -8  -2 -18    5.97    6.31
  -8   2 -18    7.22    6.11
   8   2  18    6.11    5.85
   8  -2  18    8.58    4.69
   8  -3 -18   11.93    4.77
   8   3 -18    7.52    4.79
   7   3 -18   -0.25    4.41
   7  -3 -18    4.61    4.49
   6   3 -18   29.04    4.32
   6  -3 -18   34.44    4.47
   5   3 -18   49.05    4.45
   5  -3 -18   60.42    4.37
   4   3 -18    9.48    4.12
  -4  -3  18    0.85    3.92
   4  -3 -18    6.17    4.03
   3   3 -18   47.51    4.15
  -3  -3  18   52.65    4.13
   3  -3 -18   47.35    4.26
   2   3 -18    9.77    3.93
  -2  -3  18    7.78    3.91
   2  -3 -18   11.92    3.95
   1   3 -18   17.56    4.01
  -1  -3  18   17.95    3.89
   1  -3 -18   19.02    3.92
   0   3 -18    3.16    3.84
   0  -3  18    0.15    3.77
   0  -3 -18    4.04    3.68
  -1   3 -18    0.25    3.93
   1  -3  18    7.57    3.80
  -1  -3 -18   10.73    3.82
  -2  -3 -18   21.36    4.99
  -2   3 -18   23.72    4.95
   2  -3  18   18.53    4.00
  -3  -3 -18    5.90    4.08
  -3   3 -18    4.88    4.00
   3  -3  18    5.11    3.92
  -4  -3 -18   63.14    4.59
   4   3  18   69.66    5.33
  -4   3 -18   71.21    4.73
   4  -3  18   70.77    4.62
   5   3  18   10.13    4.14
  -5  -3 -18   10.49    5.29
   5  -3  18    9.02    4.14
  -5   3 -18   11.92    4.20
  -6   3 -18    5.25    5.60
   6   3  18    3.24    5.23
  -6  -3 -18    5.39    4.63
   6  -3  18   -1.38    4.37
  -7  -3 -18    5.41    6.03
  -7   3 -18    6.73    4.84
   7   3  18    6.40    5.86
   7  -3  18    2.13    4.58
  -8  -3 -18   12.80    7.53
   8   3  18    3.85    6.15
  -8   3 -18    7.26    5.01
   8  -3  18    6.55    4.77
   8   4 -18    1.10    4.87
   8  -4 -18    0.02    4.80
   7   4 -18   30.75    4.81
   7  -4 -18   26.61    4.70
   6   4 -18   17.08    5.51
   6  -4 -18   16.23    4.47
   5   4 -18   81.65    4.74
   5  -4 -18   93.11    4.78
   4   4 -18   44.68    4.19
  -4  -4  18   38.68    4.39
   4  -4 -18   43.80    4.31
   3   4 -18    7.07    4.27
  -3  -4  18   11.36    4.06
   3  -4 -18    7.68    4.12
   2   4 -18   70.81    4.42
  -2  -4  18   80.66    4.39
   2  -4 -18   88.58    4.30
   1   4 -18    3.16    3.98
  -1  -4  18   -3.03    4.79
   1  -4 -18    4.90    4.62
   0   4 -18  185.52    5.09
   0  -4  18  214.89    5.04
   0  -4 -18  220.54    5.19
  -1   4 -18   50.90    4.28
   1  -4  18   58.47    4.25
  -1  -4 -18   59.23    5.29
  -2  -4 -18   52.00    4.25
  -2   4 -18   45.13    5.27
   2  -4  18   60.98    4.28
  -3  -4 -18   52.64    4.46
  -3   4 -18   41.66    4.47
   3  -4  18   50.91    5.32
  -4  -4 -18   19.68    5.33
   4  -4  18   23.04    4.22
  -4   4 -18   14.46    5.37
  -5   4 -18   93.97    4.96
  -5  -4 -18   78.68    6.11
   5  -4  18   86.16    4.90
  -6   4 -18    9.18    4.58
  -6  -4 -18    5.42    5.78
   6  -4  18    5.56    4.57
  -7  -4 -18  115.36    7.86
  -7   4 -18  125.23    5.48
   7  -4  18  117.86    5.35
   8  -4  18    0.54    5.11
  -8  -4 -18    3.98    6.61
  -8   4 -18   -0.47    4.97
   7   5 -18    1.56    5.93
   7  -5 -18    3.62    4.71
   6   5 -18   65.48    4.89
   6  -5 -18   51.04    4.95
   5   5 -18   27.65    5.39
  -5  -5  18   27.78    4.43
   5  -5 -18   26.04    4.53
   4   5 -18   27.22    5.52
  -4  -5  18   24.49    4.19
   4  -5 -18   20.28    4.33
   3   5 -18   40.85    4.36
  -3  -5  18   37.03    4.36
   3  -5 -18   30.89    5.32
   2   5 -18    8.03    5.21
  -2  -5  18    6.05    4.04
   2  -5 -18    1.33    4.05
   1   5 -18   53.62    4.53
  -1  -5  18   67.86    4.40
   1  -5 -18   76.94    5.45
   0   5 -18   76.87    4.52
   0  -5  18   78.83    4.55
   0  -5 -18   93.00    4.85
  -1   5 -18   24.31    4.51
   1  -5  18   38.16    4.33
  -1  -5 -18   33.62    5.39
  -2   5 -18   83.11    5.65
   2  -5  18   93.26    4.75
  -2  -5 -18   95.12    5.50
  -3  -5 -18   70.84    4.69
  -3   5 -18   65.32    4.79
   3  -5  18   68.47    4.48
  -4   5 -18  114.24    5.04
  -4  -5 -18  113.67    6.17
   4  -5  18  111.75    5.04
  -5   5 -18    3.63    4.77
  -5  -5 -18    1.23    5.62
   5  -5  18    7.13    4.56
   6  -5  18   24.35    4.77
  -6   5 -18   24.48    4.93
  -6  -5 -18   26.45    7.10
   7  -5  18   -2.13    4.90
  -7   5 -18    4.26    4.88
  -7  -5 -18    5.33    6.57
   7   6 -18   39.50    5.21
   7  -6 -18   65.70    5.34
   6   6 -18   21.59    5.90
   6  -6 -18   30.33    4.97
   5   6 -18   63.79    4.94
  -5  -6  18   73.60    5.11
   5  -6 -18   70.43    5.15
   4   6 -18   34.61    4.68
  -4  -6  18   33.66    4.47
   4  -6 -18   38.24    4.70
   3   6 -18   25.71    4.39
  -3  -6  18   32.63    4.33
   3  -6 -18   28.74    4.27
   2   6 -18  148.69    5.96
   2  -6 -18  196.40    5.20
  -2  -6  18  184.65    5.18
   1   6 -18   17.92    4.50
   1  -6 -18   16.87    4.09
  -1  -6  18   25.69    5.34
   0   6 -18  203.15    6.19
   0  -6 -18  237.64    5.45
   0  -6  18  242.94    5.51
  -1   6 -18    8.15    4.28
  -1  -6 -18    7.47    4.02
   1  -6  18    4.00    4.23
  -2   6 -18  166.79    5.31
   2  -6  18  198.44    5.29
  -2  -6 -18  188.17    5.45
  -3   6 -18   56.78    4.71
  -3  -6 -18   59.72    5.56
   3  -6  18   69.64    4.71
  -4   6 -18   42.52    4.89
  -4  -6 -18   41.60    5.90
   4  -6  18   36.18    4.84
   5  -6  18   72.27    5.12
  -5   6 -18   65.38    5.33
  -5  -6 -18   63.79    6.41
   6  -6  18    7.94    4.90
  -6   6 -18   14.09    4.99
  -6  -6 -18   17.68    7.47
  -7  -6 -18   92.66    8.92
   7  -6  18   94.62    5.92
  -7   6 -18   70.88    6.07
  -6  -7  18    5.56    5.01
   6   7 -18    9.03    4.99
   6  -7 -18    7.81    4.99
   5   7 -18    8.54    5.99
  -5  -7  18   -2.60    4.85
   5  -7 -18   -2.16    4.79
   4   7 -18   34.31    4.94
   4  -7 -18   27.01    4.78
  -4  -7  18   29.27    4.94
   3   7 -18   34.44    4.73
   3  -7 -18   35.06    4.49
  -3  -7  18   35.93    4.49
   2  -7 -18    0.86    4.22
   2   7 -18    3.61    5.34
  -2  -7  18    6.95    4.22
   1  -7 -18   17.86    4.32
   1   7 -18   15.97    4.37
  -1  -7  18   15.17    4.46
   0  -7 -18    2.72    4.30
   0   7 -18    2.98    4.39
   0  -7  18    0.17    4.29
  -1  -7 -18   60.32    4.67
   1  -7  18   64.56    4.71
  -1   7 -18   50.87    4.74
  -2   7 -18    3.27    4.57
  -2  -7 -18    3.97    5.36
   2  -7  18    4.29    4.49
  -3  -7 -18   22.43    5.63
  -3   7 -18   12.66    4.74
   3  -7  18   22.62    4.67
   4  -7  18   28.99    5.10
  -4  -7 -18   30.50    6.12
  -4   7 -18   35.33    5.03
   5  -7  18    7.19    4.81
  -5  -7 -18    3.95    6.15
  -5   7 -18    3.07    4.85
   6  -7  18   51.00    5.23
  -6  -7 -18   54.33    7.87
  -6   7 -18   40.93    5.68
  -5  -8  18   16.89    6.13
   5  -8 -18   11.62    4.97
   5   8 -18   13.14    5.19
   4  -8 -18    8.33    4.55
  -4  -8  18    4.96    4.71
   4   8 -18   -1.97    5.97
   3  -8 -18    4.62    4.69
  -3  -8  18    1.73    4.63
   3   8 -18    6.27    4.90
   2  -8 -18   43.23    4.95
  -2  -8  18   35.30    5.89
   2   8 -18   34.56    4.93
   1  -8 -18    4.76    5.47
  -1  -8  18   -1.17    4.43
   1   8 -18    4.77    4.52
   0  -8 -18   49.76    4.81
   0  -8  18   54.43    5.82
   0   8 -18   40.31    4.89
  -1   8 -18   36.93    4.87
  -1  -8 -18   43.21    4.78
   1  -8  18   42.58    4.70
  -2   8 -18   49.85    5.17
  -2  -8 -18   55.19    6.03
   2  -8  18   58.07    4.90
  -3   8 -18   26.61    5.02
  -3  -8 -18   16.88    6.05
   3  -8  18   24.84    5.90
   4  -8  18   22.10    5.13
  -4  -8 -18   28.28    7.42
  -4   8 -18   32.62    5.20
   5  -8  18   43.60    5.52
  -5  -8 -18   48.80    7.30
  -5   8 -18   56.89    5.68
   3  -9 -18   58.28    5.43
  -3  -9  18   54.83    5.41
   3   9 -18   29.83    5.36
   2  -9 -18    5.23    4.83
  -2  -9  18    6.62    4.85
   2   9 -18    2.26    5.06
   1   9 -18   23.25    5.05
   1  -9 -18   29.93    5.13
  -1  -9  18   32.09    5.07
   0   9 -18    7.41    4.94
   0  -9 -18   12.60    4.89
   0  -9  18    8.31    5.86
  -1   9 -18   40.03    4.89
  -1  -9 -18   40.21    6.11
   1  -9  18   42.91    4.92
  -2   9 -18    2.74    5.11
  -2  -9 -18    2.14    5.82
   2  -9  18    1.62    4.78
  -3   9 -18   10.03    5.12
  -3  -9 -18    9.43    6.08
   3  -9  18    1.41    5.24
   8  -1 -19   70.62    5.20
   8   1 -19   71.79    6.00
   7  -1 -19   -0.03    4.57
   7   1 -19    1.80    4.34
   6  -1 -19  227.38    5.65
   6   1 -19  209.47    5.56
   5  -1 -19  131.97    4.78
   5   1 -19  131.55    4.79
   4  -1 -19   71.57    4.31
   4   1 -19   57.57    4.34
   3   1 -19  303.86    6.30
   3  -1 -19  320.25    5.71
   2   1 -19   12.40    4.83
  -2  -1  19   -1.24    4.53
   2  -1 -19    3.60    3.83
   1   1 -19  170.25    4.64
  -1  -1  19  161.63    4.69
   1  -1 -19  169.49    4.68
   0  -1 -19   11.98    3.97
   0   1 -19   16.21    3.91
   0   1  19   23.01    3.93
   0  -1  19   13.04    3.86
  -1  -1 -19  157.42    5.49
  -1   1 -19  160.46    4.73
   1   1  19  165.06    5.52
   1  -1  19  174.01    4.81
  -2  -1 -19   68.74    5.12
  -2   1 -19   78.39    4.32
   2   1  19   70.58    5.04
   2  -1  19   74.98    4.31
  -3  -1 -19  109.06    5.09
  -3   1 -19  108.15    4.59
   3   1  19  115.81    5.06
   3  -1  19  114.07    4.61
  -4  -1 -19  133.59    4.94
   4   1  19  150.99    5.90
  -4   1 -19  124.79    5.96
   4  -1  19  154.96    5.82
   5   1  19   13.49    5.29
  -5  -1 -19   14.01    4.39
   5  -1  19   18.50    5.11
  -5   1 -19   15.28    4.34
   6   1  19  118.47    5.95
   6  -1  19  130.05    5.44
  -6  -1 -19  123.50    6.22
  -6   1 -19  142.61    5.49
  -7  -1 -19    7.46    5.82
  -7   1 -19    0.82    4.80
   7   1  19    7.75    5.33
   7  -1  19    3.29    5.54
  -8  -1 -19   17.24    5.39
  -8   1 -19   13.05    5.16
   8   1  19   14.72    4.92
   8  -1  19   15.04    6.05
   8  -2 -19    1.45    4.65
   8   2 -19    2.47    4.77
   7  -2 -19    3.54    4.42
   7   2 -19    3.75    5.66
   6  -2 -19    5.45    4.33
   6   2 -19    5.97    4.23
   5  -2 -19    2.56    4.16
   5   2 -19   -1.75    4.23
   4   2 -19   10.64    4.09
   4  -2 -19    5.20    4.12
   3   2 -19   83.39    4.52
  -3  -2  19   96.47    4.52
   3  -2 -19   76.05    4.61
   2   2 -19   15.47    4.09
  -2  -2  19   13.40    3.80
   2  -2 -19   11.61    3.99
   1   2 -19   65.29    4.19
  -1  -2  19   65.41    4.13
   1  -2 -19   65.89    4.36
   0   2 -19   44.61    4.25
   0  -2  19   62.43    4.12
   0  -2 -19   48.47    4.20
  -1  -2 -19   -0.08    3.63
  -1   2 -19    0.78    3.85
   1  -2  19   -0.57    3.79
  -2  -2 -19    4.12    4.38
   2   2  19    3.22    4.14
  -2   2 -19    0.53    4.02
   2  -2  19    1.49    3.83
  -3  -2 -19   -1.74    4.32
   3   2  19    0.63    4.95
  -3   2 -19    2.00    4.96
   3  -2  19    0.20    3.91
  -4  -2 -19   -0.63    4.97
   4   2  19    1.57    3.92
  -4   2 -19    1.88    4.25
   4  -2  19   -2.02    4.73
   5   2  19    8.77    4.95
  -5  -2 -19    2.11    4.35
   5  -2  19    3.47    5.35
  -5   2 -19    6.07    4.35
  -6   2 -19   14.54    5.88
   6   2  19   11.74    4.47
  -6  -2 -19   19.17    5.76
   6  -2  19   19.88    4.44
  -7  -2 -19    1.08    5.91
  -7   2 -19    0.04    4.90
   7   2  19    1.89    4.56
   7  -2  19    1.35    5.85
  -8  -2 -19   12.37    6.70
  -8   2 -19   17.20    5.37
   8   2  19   10.52    6.14
   8  -2  19    9.81    5.18
   8   3 -19   23.62    6.23
   8  -3 -19   16.69    6.01
   7   3 -19    2.62    4.57
   7  -3 -19   -2.07    4.56
   6   3 -19   70.99    5.74
   6  -3 -19   96.33    4.87
   5   3 -19   74.88    4.63
   5  -3 -19   61.25    4.62
   4   3 -19   59.31    4.43
  -4  -3  19   60.23    4.30
   4  -3 -19   65.95    4.46
   3   3 -19  132.46    5.78
  -3  -3  19  132.36    5.01
   3  -3 -19  119.60    4.79
   2   3 -19   12.35    4.13
  -2  -3  19   17.74    4.05
   2  -3 -19   15.56    3.98
   1   3 -19  230.68    5.26
  -1  -3  19  265.03    5.12
   1  -3 -19  234.67    5.05
   0   3 -19    6.33    4.08
   0  -3  19    3.57    3.91
   0  -3 -19    4.16    3.74
  -1  -3 -19  115.47    5.53
  -1   3 -19  112.28    4.65
   1  -3  19  110.81    4.63
  -2  -3 -19    7.85    4.24
  -2   3 -19    6.90    4.16
   2  -3  19   11.32    5.06
  -3  -3 -19   40.81    4.33
  -3   3 -19   38.60    4.46
   3  -3  19   36.34    4.30
  -4  -3 -19  115.83    5.96
   4   3  19  117.21    5.78
  -4   3 -19  119.18    4.91
   4  -3  19  122.60    4.86
   5   3  19    9.57    4.46
  -5  -3 -19   13.96    4.70
   5  -3  19   12.62    4.42
  -5   3 -19   11.58    4.44
  -6   3 -19   44.04    4.87
   6   3  19   28.77    4.94
  -6  -3 -19   34.79    6.14
   6  -3  19   28.86    5.63
  -7   3 -19   -2.49    4.75
   7   3  19    3.57    5.77
   7  -3  19   -0.21    4.71
  -7  -3 -19    1.25    5.07
  -8  -3 -19   56.67    7.03
   8   3  19   42.70    6.79
  -8   3 -19   44.58    7.15
   8  -3  19   35.92    6.20
   7   4 -19   27.21    5.05
   7  -4 -19   31.39    4.97
   6   4 -19    1.63    4.48
   6  -4 -19    2.77    4.77
   5   4 -19    1.36    4.32
   5  -4 -19    4.49    5.43
   4   4 -19    8.03    4.28
  -4  -4  19    4.00    5.21
   4  -4 -19    3.66    4.25
   3   4 -19   -3.68    4.29
  -3  -4  19    3.81    4.02
   3  -4 -19   -4.14    4.02
   2   4 -19  155.39    4.97
  -2  -4  19  187.56    5.11
   2  -4 -19  168.98    5.21
   1   4 -19   65.92    4.53
  -1  -4  19   76.41    4.45
   1  -4 -19   66.15    4.49
   0   4 -19   40.37    4.49
   0  -4  19   49.71    4.44
   0  -4 -19   38.28    4.25
  -1   4 -19   38.00    4.37
   1  -4  19   47.28    4.41
  -1  -4 -19   43.00    5.29
  -2  -4 -19    0.38    4.10
  -2   4 -19   -1.68    4.31
   2  -4  19   -0.19    5.06
  -3  -4 -19   70.64    4.75
  -3   4 -19   74.68    4.80
   3  -4  19   68.93    4.60
  -4  -4 -19    5.31    4.14
   4  -4  19    6.79    4.26
  -4   4 -19    3.78    4.45
  -5   4 -19    6.75    4.67
  -5  -4 -19   14.06    5.57
   5  -4  19    9.12    4.56
  -6   4 -19   -1.54    4.72
  -6  -4 -19   -0.26    5.82
   6  -4  19    0.52    4.76
  -7   4 -19   23.46    5.08
   7  -4  19   16.21    4.99
  -7  -4 -19   17.36    6.77
   7   5 -19    9.06    6.04
   7  -5 -19   17.24    5.11
   6   5 -19   14.29    5.80
   6  -5 -19   16.14    4.71
   5   5 -19   23.56    4.58
  -5  -5  19   34.27    4.64
   5  -5 -19   24.29    4.66
   4   5 -19  108.08    5.14
  -4  -5  19  122.49    5.11
   4  -5 -19  115.26    4.86
   3   5 -19  118.06    4.94
  -3  -5  19  135.76    4.91
   3  -5 -19  134.08    4.94
   2   5 -19    2.64    4.30
  -2  -5  19   -0.02    4.16
   2  -5 -19    1.89    5.10
   1   5 -19   87.80    4.83
  -1  -5  19   97.01    5.42
   1  -5 -19  106.86    4.85
   0   5 -19   11.01    4.22
   0  -5  19    6.11    4.12
   0  -5 -19    8.66    4.29
  -1   5 -19  193.10    6.38
   1  -5  19  255.82    5.42
  -1  -5 -19  222.11    6.50
  -2  -5 -19  125.67    5.19
  -2   5 -19  102.04    4.97
   2  -5  19  128.20    4.92
  -3  -5 -19   29.03    5.42
   3  -5  19   30.09    4.45
  -3   5 -19   32.94    4.47
  -4   5 -19   83.94    4.95
  -4  -5 -19   89.92    6.13
   4  -5  19  104.50    5.03
  -5   5 -19   21.41    4.83
  -5  -5 -19   23.31    5.72
   5  -5  19   19.73    4.71
  -6   5 -19  138.88    5.77
  -6  -5 -19  144.21    7.20
   6  -5  19  114.54    5.85
  -7   5 -19   16.53    6.25
  -7  -5 -19   14.03    7.50
   7  -5  19    9.09    6.15
   6   6 -19    0.73    4.85
   6  -6 -19    4.56    4.91
   5   6 -19    7.43    4.74
  -5  -6  19    7.65    4.66
   5  -6 -19    4.00    4.78
   4   6 -19    2.99    4.34
  -4  -6  19    1.52    4.57
   4  -6 -19    5.59    4.51
   3   6 -19    4.44    4.39
  -3  -6  19    8.18    4.34
   3  -6 -19   14.74    4.45
   2   6 -19   21.19    4.57
  -2  -6  19   27.53    5.33
   2  -6 -19   28.15    4.53
   1   6 -19    7.46    4.41
  -1  -6  19    9.87    4.25
   1  -6 -19    9.37    5.26
   0   6 -19   40.30    4.62
   0  -6  19   56.02    5.49
   0  -6 -19   51.94    5.36
  -1   6 -19    7.19    4.42
   1  -6  19    8.41    4.35
  -1  -6 -19    6.89    4.27
   2  -6  19   48.33    4.55
  -2   6 -19   37.54    4.58
  -2  -6 -19   40.98    5.44
  -3   6 -19  108.95    5.16
  -3  -6 -19  121.14    5.39
   3  -6  19  111.63    5.17
  -4   6 -19    3.41    4.60
  -4  -6 -19    4.20    5.78
   4  -6  19    5.62    4.60
  -5   6 -19   12.02    4.99
  -5  -6 -19   18.12    6.02
   5  -6  19   18.17    4.87
  -6   6 -19    1.88    4.96
  -6  -6 -19    2.26    7.35
   6  -6  19    3.69    4.94
  -5  -7  19    7.74    4.84
   5   7 -19   14.61    6.21
   5  -7 -19   11.49    5.88
   4   7 -19   23.00    5.10
  -4  -7  19   24.30    5.02
   4  -7 -19   30.88    4.91
   3   7 -19   42.54    4.84
  -3  -7  19   49.33    4.88
   3  -7 -19   56.08    4.80
   2   7 -19    2.14    4.36
   2  -7 -19    4.72    5.27
  -2  -7  19    6.62    4.41
   1  -7 -19   45.81    5.69
   1   7 -19   42.57    4.48
  -1  -7  19   44.82    5.53
   0  -7 -19    8.43    5.46
   0  -7  19    9.63    4.42
   0   7 -19    4.01    4.57
  -1  -7 -19  103.88    5.13
   1  -7  19   96.70    5.15
  -1   7 -19   83.68    5.21
  -2   7 -19   56.11    5.18
   2  -7  19   47.98    5.00
  -2  -7 -19   54.46    5.83
  -3  -7 -19   40.81    4.82
  -3   7 -19   25.26    4.99
   3  -7  19   35.96    5.14
  -4  -7 -19   72.44    6.63
  -4   7 -19   77.67    5.17
   4  -7  19   53.00    5.34
  -5  -7 -19   -1.81    7.26
  -5   7 -19    4.58    5.10
   5  -7  19    2.26    4.97
  -4  -8  19   17.63    6.11
   4  -8 -19   18.17    6.07
   4   8 -19   11.86    5.28
   3  -8 -19   22.39    5.78
  -3  -8  19   14.74    4.98
   3   8 -19   14.04    5.17
   2  -8 -19   60.33    5.22
  -2  -8  19   53.37    5.15
   2   8 -19   42.52    5.20
   1  -8 -19   -1.75    4.72
  -1  -8  19   -0.50    4.47
   1   8 -19    5.32    5.64
   0  -8 -19   29.75    5.01
   0  -8  19   27.03    4.72
   0   8 -19   24.48    4.83
  -1   8 -19    5.93    4.81
  -1  -8 -19    6.88    5.57
   1  -8  19    3.97    4.84
  -2   8 -19   29.24    5.02
  -2  -8 -19   37.32    4.88
   2  -8  19   28.62    4.87
  -3  -8 -19    4.65    5.94
  -3   8 -19   -2.12    4.91
   3  -8  19    0.76    4.90
  -4  -8 -19    1.13    6.22
  -4   8 -19    0.74    5.20
   4  -8  19    3.65    5.18
   1   9 -19   -3.15    5.11
   1  -9 -19   -0.89    4.92
  -1  -9  19    5.57    5.04
   0   9 -19   -1.52    4.82
   0  -9 -19    0.89    5.91
   0  -9  19    6.48    5.98
  -1   9 -19    3.24    5.07
  -1  -9 -19   11.44    4.78
   1  -9  19   10.45    4.96
   7   0 -20  113.16    5.36
   6   0 -20   46.98    4.71
   5   0 -20   75.14    5.57
   4   0 -20   82.13    4.66
   3   0 -20   11.73    4.11
   2   0 -20   52.56    4.16
   1   0 -20   19.09    4.17
  -1   0  20   24.69    4.18
   0   0 -20  463.69    6.05
   0   0  20  501.70    6.13
  -1   0 -20  444.03    6.21
   1   0  20  472.42    6.25
  -2   0 -20   30.86    4.30
   2   0  20   38.32    4.19
  -3   0 -20  138.25    5.13
   3   0  20  169.17    5.03
  -4   0 -20   33.97    5.53
   4   0  20   31.29    4.35
   5   0  20  248.30    5.93
  -5   0 -20  225.26    6.21
   6   0  20   92.79    6.15
  -6   0 -20   79.07    6.34
  -7   0 -20   56.51    5.46
   7   0  20   41.65    6.08
   7  -1 -20    5.22    4.55
   7   1 -20    1.96    4.51
   6  -1 -20    5.27    4.39
   6   1 -20    6.12    4.32
   5  -1 -20    4.14    4.19
   5   1 -20   -1.95    5.19
   4  -1 -20   38.19    4.44
   4   1 -20   36.56    4.43
   3   1 -20    2.68    4.12
   3  -1 -20    7.39    4.02
   2   1 -20   33.21    4.12
  -2  -1  20   36.41    4.23
   2  -1 -20   31.06    4.20
   1  -1 -20    6.04    4.11
   1   1 -20    4.80    4.19
  -1  -1  20    9.95    4.16
   0  -1 -20    5.37    4.09
   0   1 -20    8.82    4.15
   0   1  20    9.94    3.98
   0  -1  20    2.66    4.11
  -1  -1 -20   -0.43    3.94
  -1   1 -20   -0.18    4.09
   1   1  20    1.34    3.84
   1  -1  20    2.55    4.00
  -2  -1 -20   -0.85    4.57
  -2   1 -20    1.46    5.04
   2   1  20    1.65    3.80
   2  -1  20    2.47    3.98
  -3  -1 -20    2.21    4.02
  -3   1 -20    7.35    4.22
   3   1  20   -1.91    4.23
   3  -1  20    6.57    4.10
  -4  -1 -20   -1.28    5.31
   4   1  20    0.11    4.26
  -4   1 -20    1.53    5.30
   4  -1  20    0.00    4.98
   5   1  20    4.35    4.23
  -5  -1 -20    2.53    4.35
   5  -1  20    4.73    5.60
  -5   1 -20    2.38    4.48
   6   1  20    6.68    5.26
   6  -1  20   -1.59    4.53
  -6  -1 -20   -0.94    5.60
  -6   1 -20    0.65    4.71
  -7  -1 -20    7.19    5.06
  -7   1 -20   -4.62    6.26
   7   1  20    2.74    5.91
   7  -1  20    3.42    4.86
   7  -2 -20   84.32    5.18
   7   2 -20   77.44    5.13
   6  -2 -20   76.14    4.81
   6   2 -20   65.77    4.87
   5   2 -20   30.26    4.34
   5  -2 -20   21.00    4.55
   4   2 -20   99.21    4.77
   4  -2 -20  110.51    4.79
   3   2 -20   10.23    4.10
  -3  -2  20    6.16    4.08
   3  -2 -20    6.92    4.11
   2   2 -20  305.97    5.48
  -2  -2  20  290.49    5.74
   2  -2 -20  286.77    6.31
   1   2 -20    6.66    4.13
  -1  -2  20   -0.09    4.11
   1  -2 -20    0.55    3.93
   0  -2 -20  463.88    6.12
   0   2 -20  443.73    6.14
   0  -2  20  503.95    6.27
  -1  -2 -20  131.04    4.68
  -1   2 -20  133.58    4.83
   1  -2  20  140.86    4.91
  -2  -2 -20  110.59    4.78
   2   2  20  105.11    4.78
  -2   2 -20   84.44    4.77
   2  -2  20  101.60    4.59
  -3  -2 -20   98.08    4.72
   3   2  20  104.66    5.53
  -3   2 -20   99.36    4.64
   3  -2  20  118.27    4.69
  -4  -2 -20   32.58    4.75
   4   2  20   29.81    5.23
  -4   2 -20   27.37    5.45
   4  -2  20   40.96    4.54
   5   2  20   82.46    5.03
  -5  -2 -20   67.42    6.10
   5  -2  20   79.78    4.82
  -5   2 -20   73.83    4.93
  -6   2 -20    6.63    4.77
   6   2  20   -3.25    5.43
  -6  -2 -20    8.11    5.81
   6  -2  20    4.50    4.63
  -7  -2 -20   37.87    6.39
  -7   2 -20   28.22    6.49
   7   2  20   28.24    6.01
   7  -2  20   28.29    5.18
   7   3 -20    3.31    5.83
   7  -3 -20   -1.60    4.81
   6   3 -20   10.65    4.69
   6  -3 -20    7.48    4.66
   5   3 -20   -4.17    4.34
   5  -3 -20    8.54    4.22
   4   3 -20    3.97    4.33
  -4  -3  20   12.13    4.24
   4  -3 -20    7.49    4.31
   3   3 -20   18.84    5.31
  -3  -3  20   11.33    4.11
   3  -3 -20   16.71    5.21
   2   3 -20   -2.44    4.33
  -2  -3  20    4.11    3.99
   2  -3 -20    4.13    4.14
   1   3 -20    8.32    4.20
  -1  -3  20   13.79    4.10
   1  -3 -20   11.92    4.23
   0   3 -20    5.66    4.23
   0  -3  20    4.35    4.05
   0  -3 -20    4.07    4.94
  -1  -3 -20    9.79    4.22
  -1   3 -20   12.86    4.25
   1  -3  20    1.29    5.07
  -2  -3 -20   -0.86    4.22
  -2   3 -20   -2.17    4.13
   2  -3  20    3.72    4.08
  -3  -3 -20   -0.99    3.99
  -3   3 -20    0.99    4.40
   3  -3  20   -3.21    4.28
  -4  -3 -20    6.53    5.02
   4  -3  20    4.72    4.29
  -4   3 -20    1.08    4.43
   5   3  20    0.20    4.38
  -5  -3 -20    3.92    4.50
   5  -3  20    0.72    5.43
  -5   3 -20    3.88    5.59
  -6   3 -20   11.47    5.61
   6   3  20    9.39    4.59
  -6  -3 -20    2.22    5.85
   6  -3  20    1.00    4.51
  -7   3 -20   13.15    6.59
   7   3  20    7.02    6.15
   7  -3  20   13.60    4.99
  -7  -3 -20   16.53    6.37
   7   4 -20   24.12    5.47
   7  -4 -20   26.61    5.35
   6   4 -20   32.96    4.78
   6  -4 -20   35.20    5.98
   5   4 -20   45.40    4.77
   5  -4 -20   37.71    4.94
   4   4 -20   79.71    4.92
  -4  -4  20   90.58    4.83
   4  -4 -20   86.72    4.85
   3   4 -20   18.55    4.44
  -3  -4  20   24.52    4.32
   3  -4 -20   25.35    4.41
   2   4 -20   99.23    4.90
  -2  -4  20   96.45    4.86
   2  -4 -20   97.54    4.75
   1   4 -20    1.57    4.22
  -1  -4  20    5.79    4.09
   1  -4 -20    4.22    4.15
   0   4 -20   81.73    4.64
   0  -4  20   87.22    4.72
   0  -4 -20   95.68    5.59
  -1   4 -20   31.81    4.52
   1  -4  20   46.72    4.37
  -1  -4 -20   44.11    4.47
  -2  -4 -20   46.01    4.69
  -2   4 -20   40.02    4.59
   2  -4  20   49.69    4.56
  -3  -4 -20   63.64    4.76
  -3   4 -20   58.85    5.59
   3  -4  20   52.18    4.66
  -4  -4 -20    8.93    4.43
   4  -4  20    4.36    4.45
  -4   4 -20    1.26    4.40
  -5   4 -20   78.89    5.28
  -5  -4 -20   77.35    5.41
   5  -4  20   90.92    5.29
  -6   4 -20   14.64    5.01
  -6  -4 -20   14.80    6.23
   6  -4  20   21.22    5.03
   7  -4  20   26.96    5.24
  -7  -4 -20   34.81    6.66
   6   5 -20   10.22    4.73
   6  -5 -20    0.66    4.78
   5   5 -20    4.91    4.53
  -5  -5  20    6.49    4.60
   5  -5 -20   11.22    4.73
   4   5 -20   -3.06    5.29
  -4  -5  20    5.47    4.26
   4  -5 -20    2.43    4.58
   3   5 -20   26.90    4.56
  -3  -5  20   23.46    4.44
   3  -5 -20   25.79    4.62
   2   5 -20    5.70    4.41
  -2  -5  20   11.73    4.41
   2  -5 -20    7.30    4.25
   1   5 -20    5.33    4.42
  -1  -5  20    8.23    4.30
   1  -5 -20    3.46    4.23
   0   5 -20   53.33    4.77
   0  -5  20   63.94    5.52
   0  -5 -20   66.76    4.70
  -1   5 -20    9.98    5.34
   1  -5  20   15.66    4.36
  -1  -5 -20   21.41    5.36
  -2  -5 -20   58.21    4.73
  -2   5 -20   49.13    4.90
   2  -5  20   62.15    4.81
  -3  -5 -20    5.99    4.63
   3  -5  20    6.62    4.62
  -3   5 -20    6.52    4.61
  -4   5 -20   36.52    4.90
  -4  -5 -20   34.08    5.87
   4  -5  20   33.07    4.69
  -5   5 -20    2.19    4.76
  -5  -5 -20    7.90    5.86
   5  -5  20    9.62    5.82
  -6   5 -20   27.80    6.17
  -6  -5 -20   19.40    6.27
   6  -5  20   25.10    5.15
   5   6 -20   10.45    4.87
  -5  -6  20    7.74    4.83
   5  -6 -20   11.05    4.73
   4   6 -20   39.22    6.14
  -4  -6  20   43.81    4.99
   4  -6 -20   50.17    4.74
   3   6 -20   -0.44    5.26
  -3  -6  20    3.66    4.35
   3  -6 -20    2.35    4.50
   2   6 -20   99.86    4.79
  -2  -6  20  110.29    4.83
   2  -6 -20   95.06    5.16
   1   6 -20    9.04    4.49
  -1  -6  20    7.10    4.44
   1  -6 -20   10.25    4.48
   0   6 -20   70.27    5.17
   0  -6  20   88.77    4.97
   0  -6 -20   74.76    5.03
  -1   6 -20   47.10    5.93
   1  -6  20   51.52    4.82
  -1  -6 -20   55.12    4.79
  -2  -6 -20   52.34    5.81
   2  -6  20   67.51    4.87
  -2   6 -20   55.67    4.95
  -3   6 -20   58.83    6.15
  -3  -6 -20   67.28    6.01
   3  -6  20   50.33    5.31
  -4   6 -20    4.77    4.84
  -4  -6 -20    7.43    5.78
   4  -6  20    4.87    5.78
  -5   6 -20  106.68    5.78
  -5  -6 -20  134.88    7.04
   5  -6  20   93.67    5.71
   4   7 -20   11.87    4.98
  -4  -7  20   20.38    4.99
   4  -7 -20   12.76    4.89
   3   7 -20   10.97    4.87
  -3  -7  20    5.19    5.92
   3  -7 -20    7.58    4.67
   2   7 -20    6.68    4.83
  -2  -7  20   13.93    4.89
   2  -7 -20    3.97    4.63
   1   7 -20   18.28    4.67
  -1  -7  20   12.92    4.67
   1  -7 -20   22.45    4.93
   0  -7  20    7.84    4.58
   0  -7 -20    8.72    4.36
   0   7 -20    2.29    4.72
   1  -7  20   32.53    5.85
  -1  -7 -20   30.84    4.89
  -1   7 -20   25.82    5.89
  -2   7 -20    1.28    4.82
   2  -7  20    0.20    4.63
  -2  -7 -20    8.69    5.75
  -3  -7 -20    2.06    4.70
  -3   7 -20    5.08    4.96
   3  -7  20    1.12    4.78
  -4  -7 -20    8.37    6.23
  -4   7 -20    6.40    4.98
   4  -7  20    7.48    5.05
   2  -8 -20   16.48    5.13
  -2  -8  20   15.02    4.86
   2   8 -20   13.08    4.92
   1  -8 -20    6.33    5.89
  -1  -8  20    5.20    4.78
   1   8 -20    5.00    4.67
   0  -8 -20    1.69    4.85
   0  -8  20    2.00    4.66
   0   8 -20   -1.90    4.97
  -1   8 -20   -1.38    5.11
   1  -8  20    8.79    4.87
  -1  -8 -20    6.33    5.86
  -2   8 -20    2.76    5.18
   2  -8  20    2.91    5.18
  -2  -8 -20    8.20    4.97
   7  -1 -21    4.42    4.93
   7   1 -21    3.68    4.81
   6  -1 -21   55.55    4.87
   6   1 -21   46.34    5.82
   5  -1 -21   65.64    4.99
   5   1 -21   75.92    4.70
   4   1 -21   16.60    4.44
   4  -1 -21   19.73    5.34
   3   1 -21  166.47    5.13
   3  -1 -21  180.73    5.07
   2   1 -21    2.75    4.11
  -2  -1  21   -1.11    4.08
   2  -1 -21    2.16    4.19
   1  -1 -21  392.85    6.15
   1   1 -21  365.44    5.96
  -1  -1  21  350.40    6.16
   0  -1 -21  111.37    5.61
   0   1 -21  107.81    4.82
   0  -1  21  118.39    4.71
  -1  -1 -21   97.71    4.78
  -1   1 -21   88.09    4.69
   1   1  21   86.27    4.72
   1  -1  21  102.56    4.65
  -2  -1 -21  217.59    6.27
  -2   1 -21  244.57    5.31
   2   1  21  274.44    5.66
   2  -1  21  258.48    5.36
  -3  -1 -21    9.27    5.30
  -3   1 -21    6.51    4.26
   3   1  21    3.68    4.28
   3  -1  21    3.99    4.11
  -4  -1 -21  247.11    6.04
   4   1  21  242.62    7.17
  -4   1 -21  232.99    5.74
   4  -1  21  234.93    6.70
   5   1  21   -3.17    4.48
  -5  -1 -21    7.03    4.44
   5  -1  21    1.33    4.45
  -5   1 -21   -2.38    4.86
   6   1  21   97.19    6.66
   6  -1  21  127.75    5.62
  -6  -1 -21  109.85    5.91
  -6   1 -21  117.63    6.83
  -7  -1 -21   55.04    5.50
  -7   1 -21   27.66    5.55
   7   1  21   29.32    6.07
   7  -1  21   48.68    5.45
   6   2 -21    7.20    5.55
   6  -2 -21    5.54    4.55
   5   2 -21    3.64    4.56
   5  -2 -21    3.85    4.42
   4   2 -21    0.71    4.34
   4  -2 -21    4.61    4.28
   3   2 -21    5.45    4.18
  -3  -2  21    2.68    4.16
   3  -2 -21    3.47    5.19
   2   2 -21    3.73    4.28
  -2  -2  21    9.96    4.29
   2  -2 -21    4.20    4.30
   1   2 -21   41.59    4.48
  -1  -2  21   48.53    4.55
   1  -2 -21   49.60    5.40
   0  -2 -21    6.45    4.07
   0   2 -21    9.95    5.12
   0  -2  21    7.58    4.19
  -1  -2 -21    9.61    5.20
  -1   2 -21    8.89    4.32
   1  -2  21   21.13    5.20
  -2  -2 -21    5.52    3.93
   2   2  21    5.79    4.07
  -2   2 -21    9.02    5.28
   2  -2  21    3.96    4.18
  -3  -2 -21    6.56    5.48
   3   2  21    4.45    4.11
  -3   2 -21    4.56    4.38
   3  -2  21    5.84    4.18
  -4  -2 -21    2.67    5.52
   4   2  21    3.96    4.37
   4  -2  21    2.71    4.43
  -4   2 -21    6.50    4.45
   5   2  21   -0.23    5.37
  -5  -2 -21    6.22    5.83
   5  -2  21    1.09    4.45
  -5   2 -21    1.63    5.62
  -6   2 -21    8.68    5.12
   6   2  21    2.20    4.63
   6  -2  21    5.28    4.90
  -6  -2 -21    3.36    6.05
  -7  -2 -21    2.99    6.12
   7   2  21   -0.56    5.90
   6   3 -21   27.48    4.89
   6  -3 -21   26.40    4.86
   5   3 -21   86.72    5.30
   5  -3 -21   91.70    6.22
   4   3 -21   15.48    4.45
   4  -3 -21   15.24    4.49
   3   3 -21  212.37    5.68
  -3  -3  21  220.99    5.68
   3  -3 -21  223.76    6.65
   2   3 -21   11.44    4.18
  -2  -3  21   14.47    4.27
   2  -3 -21   14.97    4.38
   1   3 -21  129.76    4.92
  -1  -3  21  140.24    4.87
   1  -3 -21  125.67    5.74
   0   3 -21   11.01    4.31
   0  -3  21   13.13    5.16
   0  -3 -21   12.67    4.19
  -1  -3 -21   66.85    5.55
  -1   3 -21   62.20    4.68
   1  -3  21   74.42    4.59
  -2  -3 -21   85.48    5.90
  -2   3 -21   89.44    4.78
   2  -3  21   93.11    4.71
  -3  -3 -21    6.76    4.48
  -3   3 -21    9.98    4.73
   3  -3  21    7.91    4.23
  -4  -3 -21   27.84    4.77
   4  -3  21   28.24    4.52
  -4   3 -21   31.68    4.73
  -5  -3 -21    8.27    5.91
   5  -3  21    6.13    4.67
  -5   3 -21    5.14    4.79
  -6   3 -21   64.10    5.23
   6   3  21   50.68    6.55
  -6  -3 -21   70.45    6.68
   6  -3  21   68.85    5.27
   6   4 -21    1.45    4.77
   6  -4 -21    2.31    4.89
   5   4 -21    8.74    4.79
   5  -4 -21   10.01    4.73
   4   4 -21    2.77    4.61
  -4  -4  21    1.33    4.49
   4  -4 -21    3.83    4.55
   3   4 -21    6.08    4.55
  -3  -4  21    5.93    4.54
   3  -4 -21   -0.52    4.34
   2   4 -21    4.72    4.37
  -2  -4  21    4.17    4.26
   2  -4 -21    1.23    5.34
   1   4 -21    1.55    4.29
  -1  -4  21    1.99    4.23
   1  -4 -21    0.41    4.21
   0   4 -21    9.72    4.21
   0  -4  21    1.48    4.16
   0  -4 -21   11.81    5.31
  -1  -4 -21    2.82    4.32
  -1   4 -21    2.47    4.57
   1  -4  21   -1.01    4.28
  -2  -4 -21   13.24    4.53
  -2   4 -21   16.39    5.61
   2  -4  21   13.16    4.40
  -3  -4 -21   50.60    5.85
   3  -4  21   58.73    4.76
  -3   4 -21   48.11    5.86
  -4  -4 -21   -1.88    5.41
   4  -4  21    0.70    4.59
  -4   4 -21   -1.03    4.75
  -5   4 -21    1.44    4.81
  -5  -4 -21   -1.42    5.93
   5  -4  21    5.33    4.59
  -6   4 -21    6.72    4.88
  -6  -4 -21    8.47    6.27
   6  -4  21    2.05    5.85
   5   5 -21   51.60    6.18
   5  -5 -21   46.79    5.27
   4   5 -21    2.49    4.70
  -4  -5  21    6.05    4.47
   4  -5 -21    8.55    4.78
   3   5 -21   53.53    4.89
  -3  -5  21   48.86    4.84
   3  -5 -21   55.47    4.78
   2   5 -21    4.26    4.38
  -2  -5  21    6.88    4.48
   2  -5 -21    7.72    4.44
   1   5 -21   36.92    4.77
  -1  -5  21   50.43    4.80
   1  -5 -21   48.44    4.63
   0   5 -21   17.17    4.70
   0  -5  21   26.70    4.65
   0  -5 -21   30.54    4.68
  -1   5 -21   32.95    4.78
   1  -5  21   54.73    4.77
  -1  -5 -21   47.11    5.75
  -2  -5 -21   65.00    5.89
  -2   5 -21   59.42    5.07
   2  -5  21   67.14    4.96
  -3  -5 -21   10.13    4.68
   3  -5  21    9.15    4.68
  -3   5 -21   13.12    4.87
  -4   5 -21   87.31    5.43
  -4  -5 -21   87.36    6.28
   4  -5  21   65.10    5.48
  -5   5 -21   18.68    5.07
  -5  -5 -21   21.46    5.11
   5  -5  21   23.92    5.01
   4   6 -21    5.12    4.77
  -4  -6  21    4.52    4.75
   4  -6 -21    2.17    4.71
   3   6 -21   17.75    5.02
  -3  -6  21   24.32    4.86
   3  -6 -21   15.40    4.74
   2   6 -21    7.74    4.65
  -2  -6  21    5.81    5.50
   2  -6 -21    5.29    4.48
   1   6 -21    7.28    4.58
  -1  -6  21    4.22    4.67
   1  -6 -21    0.86    4.57
   0   6 -21    4.82    4.62
   0  -6  21    3.37    4.56
   0  -6 -21   -0.22    4.67
   1  -6  21    6.18    4.60
  -1   6 -21    9.44    5.67
  -1  -6 -21    8.94    4.39
  -2  -6 -21   13.06    4.59
   2  -6  21   20.64    4.93
  -2   6 -21   16.11    4.74
  -3  -6 -21   19.43    4.85
   3  -6  21   11.79    4.99
  -3   6 -21   18.77    4.87
  -4   6 -21    4.53    5.03
  -4  -6 -21   -0.78    4.75
   4  -6  21   -0.39    4.93
  -3  -7  21   12.53    4.78
   3  -7 -21    7.22    4.85
  -2  -7  21   21.05    4.93
   2   7 -21   27.14    6.25
   2  -7 -21   26.45    5.05
  -1  -7  21    5.68    4.66
   1   7 -21    2.66    4.72
   1  -7 -21    9.00    5.02
   0  -7  21   15.28    5.89
   0   7 -21   12.12    5.93
   0  -7 -21   17.25    4.96
   1  -7  21    9.69    4.86
  -1   7 -21    8.91    4.99
  -1  -7 -21    6.86    5.71
  -2  -7 -21    5.36    6.00
   2  -7  21   10.78    4.85
  -2   7 -21   13.92    5.16
  -3  -7 -21   -1.35    5.76
   3  -7  21    0.98    4.96
   6   0 -22    9.29    4.71
   5   0 -22   44.93    4.75
   4   0 -22  110.15    5.28
   3   0 -22   -6.53    4.36
   2   0 -22   81.12    4.80
   1   0 -22   30.51    4.48
   0   0 -22  180.97    5.33
   0   0  22  174.15    5.21
  -1   0 -22  139.09    5.15
   1   0  22  138.72    6.01
  -2   0 -22   13.81    5.30
   2   0  22   18.08    4.31
  -3   0 -22  253.74    5.83
   3   0  22  243.76    6.81
  -4   0 -22    4.96    4.79
   4   0  22    2.23    5.64
   5   0  22  127.20    5.92
  -5   0 -22  133.26    6.89
   6   0  22   75.16    6.76
  -6   0 -22   74.08    6.06
   6  -1 -22   -0.60    4.88
   6   1 -22    2.32    4.67
   5   1 -22    9.10    5.69
   5  -1 -22    2.64    4.66
   4   1 -22    2.53    4.33
   4  -1 -22    2.02    4.48
   3   1 -22   -0.93    5.43
   3  -1 -22   -4.85    5.28
   2   1 -22    9.41    4.39
  -2  -1  22    5.94    4.25
   2  -1 -22    8.48    4.40
   1  -1 -22    1.97    4.37
   1   1 -22   -0.58    4.33
  -1  -1  22   -0.64    4.17
   0  -1 -22   -1.78    4.36
   0   1 -22   -2.86    4.33
   0  -1  22    2.36    4.21
  -1  -1 -22    5.91    4.19
  -1   1 -22    6.24    5.38
   1   1  22    3.08    4.15
   1  -1  22    5.71    4.23
  -2  -1 -22    2.56    4.23
  -2   1 -22    1.48    4.44
   2   1  22    2.29    4.38
   2  -1  22    1.80    4.27
  -3  -1 -22    0.99    4.58
   3   1  22    0.65    4.45
  -3   1 -22    5.20    4.38
   3  -1  22    5.76    5.28
  -4  -1 -22    0.63    5.62
   4   1  22   11.85    4.60
  -4   1 -22    6.81    4.45
   4  -1  22    5.51    4.48
   5   1  22   -0.17    5.69
  -5  -1 -22    2.22    4.73
   5  -1  22    6.68    4.98
  -5   1 -22    5.28    4.85
   6   1  22    7.87    4.92
   6  -1  22   10.19    5.27
  -6  -1 -22    9.99    6.06
  -6   1 -22    7.20    6.38
   6   2 -22   51.60    5.09
   6  -2 -22   49.26    5.15
   5   2 -22    2.72    4.51
   5  -2 -22    1.16    4.52
   4   2 -22  110.83    5.23
   4  -2 -22  128.64    5.33
   3   2 -22   30.78    4.51
   3  -2 -22   29.14    4.50
   2   2 -22   68.01    4.71
  -2  -2  22   78.50    4.80
   2  -2 -22   74.80    4.73
   1  -2 -22   55.90    4.50
   1   2 -22   53.96    4.67
  -1  -2  22   59.47    4.66
   0  -2 -22  127.99    4.88
   0   2 -22  114.66    4.97
   0  -2  22  137.83    4.90
  -1  -2 -22  132.81    5.24
  -1   2 -22  115.93    4.98
   1  -2  22  127.91    4.91
  -2  -2 -22   13.61    5.57
  -2   2 -22   13.81    4.39
   2  -2  22   15.40    4.45
  -3  -2 -22  108.39    6.20
   3   2  22  126.63    5.19
  -3   2 -22  102.68    5.28
   3  -2  22  107.45    5.26
  -4  -2 -22   10.60    4.73
   4   2  22   15.48    4.39
   4  -2  22    6.97    4.66
  -4   2 -22    6.97    4.77
   5   2  22  185.13    6.61
  -5  -2 -22  191.14    6.54
   5  -2  22  229.85    6.08
  -5   2 -22  171.82    7.19
  -6   2 -22   28.85    6.56
   6   2  22   21.41    6.08
   6  -2  22   18.74    5.93
  -6  -2 -22   18.22    6.48
   5   3 -22    8.67    4.75
   5  -3 -22    8.25    5.77
   4   3 -22   -5.66    4.60
   4  -3 -22    1.41    4.46
   3   3 -22    2.38    4.47
  -3  -3  22    1.56    4.60
   3  -3 -22    8.12    5.49
   2   3 -22    6.74    4.47
  -2  -3  22    4.15    4.37
   2  -3 -22   -0.22    4.37
   1   3 -22    4.33    4.45
  -1  -3  22    3.11    4.42
   1  -3 -22    2.18    4.36
   0  -3 -22   13.65    4.45
   0   3 -22   10.72    4.48
   0  -3  22   14.30    4.40
  -1  -3 -22   15.27    4.40
  -1   3 -22   22.14    4.61
   1  -3  22   16.87    4.50
  -2  -3 -22    3.52    4.43
  -2   3 -22   -1.97    4.70
   2  -3  22   -3.18    4.41
  -3  -3 -22   -1.08    4.62
  -3   3 -22    0.42    4.64
   3  -3  22    7.00    4.35
  -4  -3 -22    3.04    4.99
   4  -3  22   -1.56    4.40
  -4   3 -22    5.41    4.79
  -5  -3 -22    6.05    4.86
   5  -3  22   11.96    4.85
  -5   3 -22    8.99    4.97
   5   4 -22    1.20    4.67
   5  -4 -22    1.23    4.82
   4   4 -22   67.95    6.22
  -4  -4  22   96.58    5.19
   4  -4 -22   81.25    5.18
   3   4 -22   10.17    4.73
  -3  -4  22   15.37    4.69
   3  -4 -22   17.61    4.54
   2   4 -22   77.83    4.96
  -2  -4  22   84.66    4.99
   2  -4 -22   84.37    6.02
   1   4 -22   -4.10    4.60
  -1  -4  22    3.87    4.51
   1  -4 -22   -2.80    4.24
   0   4 -22   48.51    4.75
   0  -4  22   42.95    4.65
   0  -4 -22   49.42    4.84
  -1  -4 -22   46.85    5.78
  -1   4 -22   50.39    4.92
   1  -4  22   52.58    4.84
  -2  -4 -22   11.77    4.68
  -2   4 -22   11.20    4.67
   2  -4  22   24.86    5.64
  -3  -4 -22   16.94    5.74
   3  -4  22   25.61    4.79
  -3   4 -22   12.13    4.93
  -4  -4 -22   -0.25    5.90
   4  -4  22    5.77    4.67
  -4   4 -22    2.71    4.78
  -5   4 -22   42.45    5.47
  -5  -4 -22   30.61    6.51
   5  -4  22   48.09    5.31
   4   5 -22    6.33    4.77
  -4  -5  22    5.58    4.79
   4  -5 -22    6.39    5.76
   3   5 -22    3.92    4.75
  -3  -5  22    6.77    4.68
   3  -5 -22    4.72    4.79
   2   5 -22    1.55    4.74
  -2  -5  22    0.33    4.77
   2  -5 -22    2.84    4.47
   1   5 -22    2.36    4.61
  -1  -5  22    3.04    4.52
   1  -5 -22    9.76    4.42
   0   5 -22   -0.65    4.62
   0  -5  22    5.85    4.49
   0  -5 -22   -0.62    4.54
  -1  -5 -22   19.67    4.78
  -1   5 -22   11.29    4.96
   1  -5  22   16.66    4.78
  -2  -5 -22   17.66    4.81
   2  -5  22   20.50    4.76
  -2   5 -22   11.09    4.82
  -3  -5 -22    7.71    5.76
   3  -5  22    5.61    4.69
  -3   5 -22    9.34    4.72
  -4   5 -22   -2.99    4.99
  -4  -5 -22    4.10    5.94
   4  -5  22    1.56    4.86
   3   6 -22    3.77    4.74
  -3  -6  22    1.21    4.78
   2   6 -22   32.62    6.11
  -2  -6  22   22.86    4.83
   2  -6 -22   29.60    5.03
   1   6 -22   50.97    5.12
  -1  -6  22   44.33    5.08
   1  -6 -22   38.11    5.23
   0  -6  22   17.46    4.83
   0   6 -22   10.49    4.91
   0  -6 -22   11.95    4.85
   1  -6  22   60.90    5.07
  -1   6 -22   46.22    5.11
  -1  -6 -22   54.32    5.20
  -2  -6 -22    5.98    4.99
   2  -6  22    2.00    4.85
  -2   6 -22    3.62    4.79
  -3  -6 -22   32.23    6.32
   3  -6  22   32.33    5.28
   5   1 -23   23.97    4.95
   5  -1 -23   24.89    4.98
   4   1 -23    9.74    4.64
   4  -1 -23   11.72    4.78
   3   1 -23   45.98    4.61
   3  -1 -23   37.12    4.67
   2  -1 -23   21.97    4.62
   2   1 -23   11.20    4.52
   1  -1 -23   74.45    4.88
   1   1 -23   64.47    4.90
  -1  -1  23   72.78    4.81
   0  -1 -23   61.35    4.73
   0   1 -23   65.75    4.93
   0  -1  23   60.02    4.83
  -1  -1 -23   28.21    4.59
  -1   1 -23   24.52    4.67
   1   1  23   25.19    4.41
   1  -1  23   23.30    4.65
  -2  -1 -23  176.50    5.77
  -2   1 -23  163.79    5.63
   2   1  23  175.05    6.59
   2  -1  23  175.71    6.59
  -3  -1 -23   -0.08    4.77
   3   1  23    3.93    5.66
  -3   1 -23    3.74    4.78
   3  -1  23    2.86    4.57
  -4  -1 -23   57.82    5.43
   4   1  23   61.36    6.30
   4  -1  23   86.73    5.09
  -4   1 -23   56.90    5.13
   5   1  23    4.32    4.94
   5  -1  23    4.22    6.15
  -5  -1 -23    5.84    6.26
  -5   1 -23    5.98    5.26
   5   2 -23    2.65    4.74
   5  -2 -23    3.89    5.00
   4   2 -23    4.25    4.77
   4  -2 -23    7.69    4.74
   3   2 -23   14.32    5.71
   3  -2 -23    1.61    4.53
   2   2 -23   12.74    4.59
  -2  -2  23   10.84    4.58
   2  -2 -23   13.01    4.58
   1  -2 -23    0.69    4.36
   1   2 -23    3.28    4.48
  -1  -2  23    1.50    4.44
   0  -2 -23    3.22    4.42
   0   2 -23    4.07    4.49
   0  -2  23    3.43    4.35
  -1  -2 -23    1.60    4.54
  -1   2 -23    4.95    4.51
   1  -2  23   -0.89    4.54
  -2  -2 -23    1.76    5.60
  -2   2 -23   -5.76    5.71
   2  -2  23    5.23    4.52
  -3  -2 -23   17.52    5.69
   3   2  23   16.92    4.70
  -3   2 -23   13.64    4.73
   3  -2  23    9.42    4.57
   4   2  23   10.29    5.77
  -4  -2 -23    1.32    4.93
   4  -2  23   -0.29    4.73
  -4   2 -23    1.03    4.84
   5   2  23    6.09    4.84
  -5  -2 -23    7.02    6.36
   5  -2  23   13.71    5.03
  -5   2 -23    8.54    5.23
   4   3 -23    4.89    4.83
   4  -3 -23    4.51    4.79
   3   3 -23   49.31    4.91
  -3  -3  23   46.64    5.05
   3  -3 -23   38.61    4.98
   2   3 -23    1.55    4.66
  -2  -3  23    8.82    4.51
   2  -3 -23    9.02    4.40
   1   3 -23   23.35    4.69
  -1  -3  23   31.44    4.93
   1  -3 -23   37.70    4.83
   0  -3 -23   36.32    5.89
   0   3 -23   36.79    4.91
   0  -3  23   38.56    4.71
  -1  -3 -23   16.08    5.64
  -1   3 -23   17.62    4.68
   1  -3  23   20.44    4.74
  -2  -3 -23   61.26    5.19
  -2   3 -23   59.06    5.11
   2  -3  23   69.83    5.16
  -3  -3 -23    4.64    4.67
   3  -3  23    2.71    4.69
  -3   3 -23    3.93    4.73
  -4  -3 -23   55.85    6.48
   4  -3  23   43.67    5.27
  -4   3 -23   66.20    5.39
  -4  -4  23    9.06    4.84
   3   4 -23    6.44    5.85
  -3  -4  23   -0.65    4.76
   3  -4 -23    0.89    4.77
   2   4 -23    0.14    4.66
  -2  -4  23   -0.14    4.53
   2  -4 -23   -2.01    4.61
   1   4 -23   -1.54    4.68
  -1  -4  23    3.79    4.64
   1  -4 -23    0.10    5.62
   0  -4 -23    7.41    4.49
   0   4 -23    5.08    4.75
   0  -4  23   13.53    4.76
  -1  -4 -23    2.55    4.85
  -1   4 -23    0.96    4.69
   1  -4  23    2.21    4.68
  -2  -4 -23    2.29    4.86
  -2   4 -23    4.38    4.71
   2  -4  23    3.88    4.53
  -3  -4 -23    5.90    5.07
   3  -4  23    6.57    4.82
  -3   4 -23   -2.66    4.83
   2   5 -23   -1.63    5.03
  -2  -5  23    5.21    4.86
   2  -5 -23    3.13    4.76
   1   5 -23   38.03    5.19
  -1  -5  23   38.52    5.02
   1  -5 -23   44.96    5.00
   0   5 -23   45.71    5.03
   0  -5  23   37.69    5.09
   0  -5 -23   51.63    5.12
  -1  -5 -23   16.13    4.83
  -1   5 -23    0.68    5.08
   1  -5  23    9.36    4.89
  -2  -5 -23   39.81    6.34
   2  -5  23   54.03    5.29
  -2   5 -23   50.33    6.25
   4   0 -24   16.62    4.89
   3   0 -24    8.61    4.77
   2   0 -24   69.26    5.17
   1   0 -24   35.65    5.03
   0   0 -24   25.05    5.62
   0   0  24   26.58    4.65
  -1   0 -24   26.99    4.88
   1   0  24   29.51    4.91
  -2   0 -24    6.84    4.66
   2   0  24    0.70    4.53
  -3   0 -24   34.07    5.95
   3   0  24   39.11    4.98
   4   0  24   24.48    4.83
  -4   0 -24   12.06    5.39
   3  -1 -24    8.67    4.77
   3   1 -24   11.21    4.70
   2  -1 -24    2.13    4.53
   2   1 -24   11.42    4.58
   1  -1 -24    1.71    4.59
   1   1 -24    8.37    5.75
  -1  -1  24    1.71    4.60
   0  -1 -24    2.97    5.70
   0   1 -24    6.90    4.74
   0  -1  24    2.68    4.53
  -1  -1 -24   -1.99    4.65
  -1   1 -24   -1.66    4.58
   1  -1  24    6.58    5.44
  -2  -1 -24   10.69    4.87
  -2   1 -24   16.59    4.80
   2   1  24   16.77    4.77
   2  -1  24   17.15    4.66
  -3  -1 -24   36.33    4.99
   3   1  24   28.89    5.21
  -3   1 -24   30.97    5.14
   3  -1  24   35.31    5.09
   4   1  24   -2.75    5.23
  -4  -1 -24    5.00    4.84
   4  -1  24    1.72    5.06
   3   2 -24   15.83    5.06
   3  -2 -24   22.55    4.92
   2   2 -24   11.23    4.77
  -2  -2  24    3.43    4.72
   2  -2 -24    6.51    4.76
   1  -2 -24   38.28    4.98
   1   2 -24   49.86    4.82
  -1  -2  24   47.76    4.84
   0  -2 -24    5.11    4.66
   0   2 -24    4.46    4.85
   0  -2  24    0.72    4.61
  -1  -2 -24   42.11    5.92
  -1   2 -24   34.10    4.96
   1  -2  24   41.15    4.79
  -2  -2 -24   11.37    4.86
  -2   2 -24   11.27    4.81
   2  -2  24   11.75    4.70
  -3  -2 -24   28.77    6.38
  -3   2 -24   33.12    5.28
   3  -2  24   24.29    5.83
  -3  -3  24   18.86    5.04
   3  -3 -24   17.53    4.98
   2   3 -24   10.41    4.82
  -2  -3  24    7.20    4.67
   2  -3 -24    7.38    4.76
   1  -3 -24    3.10    4.68
   1   3 -24    2.66    5.96
  -1  -3  24    9.67    4.78
   0  -3 -24    1.80    4.66
   0   3 -24   -3.84    4.70
   0  -3  24    6.55    4.59
  -1  -3 -24    9.34    4.92
  -1   3 -24   11.01    4.86
   1  -3  24   19.91    4.67
  -2  -3 -24    9.83    5.05
  -2   3 -24    8.15    5.03
   2  -3  24   18.49    4.89
  -3  -3 -24    5.07    5.04
   3  -3  24    1.09    5.88
  -2  -4  24   27.83    5.19
   1   4 -24   28.56    5.05
  -1  -4  24   29.90    5.03
   1  -4 -24   24.46    5.03
   0  -4 -24   11.90    4.92
   0   4 -24    2.89    5.06
   0  -4  24    4.28    4.91
  -1  -4 -24   38.98    6.40
  -1   4 -24   39.57    5.21
   1  -4  24   29.50    5.14
   2  -4  24    6.06    4.96
   1  -1 -25   -2.91    5.09
   1   1 -25    2.15    4.84
  -1  -1  25   -1.80    4.76
   0  -1 -25   16.03    4.92
   0   1 -25   17.84    5.09
   0  -1  25   14.00    5.85
  -1  -1 -25    5.22    4.81
  -1   1 -25    8.93    4.77
   1  -1  25   13.97    4.73
  -1  -2  25   13.43    4.90
   0  -2 -25    3.60    4.85
   0   2 -25   -3.07    4.98
   0  -2  25    4.70    4.92
   1  -2  25    8.61    4.79
   0   0   0    0.00    0.00
_computing_structure_solution     'SHELXT 2014/5 (Sheldrick, 2014)'
;
_shelx_hkl_checksum     5785
_shelx_res_file
;
TITL sevgi_4_b_a.res in P2(1)/c
    shelx.res
    created by SHELXL-2018/3 at 18:11:19 on 17-Apr-2018
CELL  0.71073  10.1369  10.8182  19.7771   90.000   90.172   90.000
ZERR     4.00   0.0006   0.0005   0.0012    0.000    0.005    0.000
LATT   1
SYMM  - X, 1/2 + Y, 1/2 - Z
SFAC  C    H    N    NI   O
UNIT  56 144 8 4 48
MERG   2
OMIT    -2.00  53.00
EQIV $1 1-X,1-Y,1-Z
EQIV $2 +X,1.5-Y,-0.5+Z
EQIV $3 2-X,1-Y,1-Z
DFIX 0.85 0.01 O6 H6
DFIX 0.85 0.01 O7 H7
DFIX 0.85 0.01 O5 H5
DFIX 2.2 H10d H9d
DANG 1.893567 0.02 C5 H6
DANG 2.799966 0.02 Ni1 H6
DANG 1.894542 0.02 C12 H7
DANG 2.819815 0.02 Ni1 H7
DANG 1.893809 0.02 C7 H5
DANG 2.808762 0.02 Ni1 H5
HTAB O8 O2_$1
HTAB C6 O10_$2
HTAB C5 O5
HTAB C14 O4
HTAB O6 O3
HTAB O7 O1_$3
HTAB O5 O2_$3
DFIX     0.820   0.010 O12 H12D
DFIX     0.820   0.010 O12 H12C
DFIX     1.30   0.010 H12C H12D
DFIX     3.700   0.010 H12D O11
FMAP   2
PLAN    3
ACTA
BOND
BOND   $H
CONF
LIST   6
L.S.  10
WGHT    0.067400    0.061700
FVAR       0.49885
NI1   4    0.783054    0.486444    0.278343    11.00000    0.03494    0.03014 =
         0.03141    0.00160    0.00031   -0.00050
O6    5    0.712280    0.649738    0.238514    11.00000    0.04400    0.03728 =
         0.03831    0.00534    0.00256    0.00327
O7    5    0.834816    0.318205    0.321481    11.00000    0.03889    0.03474 =
         0.04298    0.00430   -0.00222   -0.00094
O4    5    0.775775    0.555408    0.373021    11.00000    0.05105    0.03478 =
         0.03472   -0.00056    0.00081   -0.00364
O5    5    0.983728    0.539621    0.277461    11.00000    0.03713    0.05241 =
         0.04262    0.00389    0.00106   -0.00397
O1    5    1.003757    0.683167    0.575911    11.00000    0.04925    0.05601 =
         0.04651    0.00514   -0.00970   -0.00982
O3    5    0.752520    0.757622    0.353119    11.00000    0.06760    0.03702 =
         0.04304    0.00035   -0.00901    0.00287
O2    5    0.878226    0.537347    0.620808    11.00000    0.04595    0.06160 =
         0.04402    0.01038   -0.00378   -0.00267
O8    5    0.360246    0.566239    0.361591    11.00000    0.04979    0.05007 =
         0.08500    0.00229    0.02069    0.00419
AFIX 147
H8    2    0.289310    0.530698    0.365865    11.00000   -1.50000
AFIX   0
N1    3    0.602997    0.388343    0.259041    11.00000    0.03548    0.03670 =
         0.04358    0.00184   -0.00107   -0.00074
N2    3    0.828593    0.449704    0.178440    11.00000    0.04315    0.04132 =
         0.03534    0.00011    0.00252    0.00153
AFIX   6
O11   5    0.674517    0.968529    0.430951    11.00000    0.07780    0.05635 =
         0.10487   -0.01501   -0.00748    0.00421
H11C  2    0.743874    1.002983    0.446171    11.00000   -1.50000
H11D  2    0.695813    0.910368    0.404223    11.00000   -1.50000
AFIX   0
C1    1    0.910885    0.607267    0.572949    11.00000    0.04222    0.04201 =
         0.03768   -0.00294   -0.00069    0.00545
C4    1    0.786590    0.667557    0.389810    11.00000    0.04116    0.04059 =
         0.03646   -0.00116    0.00004   -0.00236
AFIX   6
O12   5    0.902620    1.086479    0.483503    11.00000    0.08391    0.07296 =
         0.08770    0.01578   -0.00468   -0.01271
AFIX   0
C11   1    0.616598    0.265194    0.292818    11.00000    0.04030    0.03566 =
         0.05691    0.00239   -0.00075   -0.00483
AFIX  23
H11A  2    0.644685    0.204241    0.259896    11.00000   -1.20000
H11B  2    0.531595    0.239664    0.310360    11.00000   -1.20000
AFIX   0
C10   1    0.602066    0.371873    0.184252    11.00000    0.04700    0.05669 =
         0.04543   -0.00414   -0.01025   -0.00532
AFIX  23
H10A  2    0.566366    0.445588    0.163106    11.00000   -1.20000
H10B  2    0.545229    0.302940    0.172542    11.00000   -1.20000
AFIX   0
C12   1    0.714821    0.270477    0.349493    11.00000    0.04660    0.03517 =
         0.05023    0.00894    0.00065   -0.00071
AFIX  23
H12A  2    0.683244    0.324126    0.385255    11.00000   -1.20000
H12B  2    0.729239    0.188620    0.368117    11.00000   -1.20000
AFIX   0
C6    1    0.804242    0.565126    0.138224    11.00000    0.05265    0.05384 =
         0.03489    0.00783    0.00352    0.00351
AFIX  23
H6A   2    0.722563    0.556087    0.113029    11.00000   -1.20000
H6B   2    0.875128    0.575787    0.105906    11.00000   -1.20000
AFIX   0
C5    1    0.795519    0.679829    0.182580    11.00000    0.05248    0.04298 =
         0.04426    0.01281    0.00473    0.00386
AFIX  23
H5A   2    0.882565    0.703352    0.198508    11.00000   -1.20000
H5B   2    0.758527    0.748288    0.157150    11.00000   -1.20000
AFIX   0
C9    1    0.739202    0.348023    0.157378    11.00000    0.05673    0.05062 =
         0.04348   -0.01111   -0.00155   -0.00234
AFIX  23
H9A   2    0.771937    0.269966    0.174776    11.00000   -1.20000
H9B   2    0.736540    0.342881    0.108427    11.00000   -1.20000
AFIX   6
O10   5    0.532034    0.853767    0.542214    11.00000    0.09192    0.09918 =
         0.11600   -0.00314    0.00614   -0.00367
H10C  2    0.461361    0.887695    0.555905    11.00000   -1.50000
H10D  2    0.555241    0.886225    0.504954    11.00000   -1.50000
AFIX   0
C8    1    0.967395    0.411450    0.177739    11.00000    0.04865    0.05277 =
         0.04279    0.00158    0.00975    0.01017
AFIX  23
H8A   2    0.998072    0.406052    0.131423    11.00000   -1.20000
H8B   2    0.975995    0.330382    0.198239    11.00000   -1.20000
AFIX   0
C13   1    0.477766    0.450786    0.277503    11.00000    0.03620    0.04553 =
         0.05951    0.00578   -0.00243    0.00180
AFIX  23
H13A  2    0.404622    0.399473    0.262823    11.00000   -1.20000
H13B  2    0.472178    0.528317    0.253025    11.00000   -1.20000
AFIX   0
C3    1    0.850764    0.693209    0.456970    11.00000    0.07767    0.03876 =
         0.04811   -0.00211   -0.01946   -0.00399
AFIX  23
H3A   2    0.944899    0.702764    0.450027    11.00000   -1.20000
H3B   2    0.817365    0.771168    0.474064    11.00000   -1.20000
AFIX   0
C14   1    0.462641    0.476811    0.351700    11.00000    0.04107    0.05629 =
         0.06493    0.00012    0.00737    0.00461
AFIX  23
H14A  2    0.440785    0.401067    0.375403    11.00000   -1.20000
H14B  2    0.545096    0.508051    0.369923    11.00000   -1.20000
AFIX   0
C2    1    0.829517    0.596462    0.509274    11.00000    0.05406    0.06459 =
         0.03924    0.00184   -0.00579   -0.01007
AFIX  23
H2A   2    0.847406    0.516578    0.489003    11.00000   -1.20000
H2B   2    0.737092    0.597494    0.521824    11.00000   -1.20000
AFIX   0
C7    1    1.051022    0.504024    0.216478    11.00000    0.04038    0.05912 =
         0.04982    0.00769    0.01053    0.00212
AFIX  23
H7A   2    1.135643    0.467410    0.227709    11.00000   -1.20000
H7B   2    1.066719    0.576359    0.188659    11.00000   -1.20000
AFIX   6
O9    5    0.455997    0.626997    0.490438    11.00000    0.17962    0.10624 =
         0.09977   -0.01699   -0.01277   -0.01388
H6    2    0.691139    0.719062    0.257744    11.00000   -1.50000
H7    2    0.897531    0.295947    0.348879    11.00000   -1.50000
H5    2    1.041734    0.531317    0.309305    11.00000   -1.50000
AFIX   5
H9C   2    0.418851    0.624575    0.451870    11.00000   -1.50000
H9D   2    0.466146    0.701837    0.502467    11.00000   -1.50000
AFIX   0
H12C  2    0.872234    1.153988    0.473696    11.00000    0.16154
H12D  2    0.979789    1.105444    0.497051    11.00000    0.31423
HKLF 4
REM  sevgi_4_b_a.res in P2(1)/c
REM wR2 = 0.1133, GooF = S = 1.056, Restrained GooF = 1.064 for all data
REM R1 = 0.0406 for 3581 Fo > 4sig(Fo) and 0.0540 for all 4472 data
REM 283 parameters refined using 14 restraints
END
WGHT      0.0674      0.0617
REM Highest difference peak  0.526,  deepest hole -0.430,  1-sigma level  0.065
Q1    1   0.7622  0.4800  0.2128  11.00000  0.05    0.53
Q2    1   0.7370  0.6963  0.2779  11.00000  0.05    0.45
Q3    1   0.8047  0.5150  0.3405  11.00000  0.05    0.45
;
_shelx_res_checksum     4558
