# Supplementary material for: Crystal structure and Hirshfeld surface analysis of (succinato-κO)[N,N,N′,N′-tetra­kis­(2-hy­droxy­eth­yl)ethyl­enedi­amine-κ5 O,N,N′,O′,O′′]nickel(II) tetra­hydrate
Source: Acta Crystallogr E Crystallogr Commun. 2018 Nov 6;74(Pt 12):1700–4. doi: 10.1107/S2056989018015359 (PMC6281127; doi:10.1107/S2056989018015359)
Supplement: Supplementary file 2 [file e-74-01700-Isup2.hkl]

data_I                                                                          
_shelx_title ' sevgi_4_b_a.res in P2(1)/c'                                      
_shelx_refln_list_code          4                                               
_shelx_F_calc_maximum      187.95                                               
_exptl_crystal_F_000      1032.00                                               
_reflns_d_resolution_high  0.7964                                               
                                                                                
loop_                                                                           
 _space_group_symop_operation_xyz                                               
 'x, y, z'                                                                      
 '-x, y+1/2, -z+1/2'                                                            
 '-x, -y, -z'                                                                   
 'x, -y-1/2, z-1/2'                                                             
                                                                                
_cell_length_a    10.1369                                                       
_cell_length_b    10.8182                                                       
_cell_length_c    19.7771                                                       
_cell_angle_alpha  90.000                                                       
_cell_angle_beta   90.172                                                       
_cell_angle_gamma  90.000                                                       
                                                                                
_shelx_F_squared_multiplier     1.000                                           
                                                                                
loop_                                                                           
 _refln_index_h                                                                 
 _refln_index_k                                                                 
 _refln_index_l                                                                 
 _refln_F_squared_calc                                                          
 _refln_F_squared_meas                                                          
 _refln_F_squared_sigma                                                         
 _refln_observed_status                                                         
   2   0   0      12084.54      13967.15       111.99 o                         
   3   0   0       9581.58       9454.20        76.27 o                         
   4   0   0       9793.15       9832.77        69.20 o                         
   5   0   0       9106.09       9541.72        64.13 o                         
   6   0   0          4.30         25.16        18.16 o                         
   7   0   0       1491.26       1665.71        30.50 o                         
   8   0   0        131.45        185.61        20.65 o                         
   9   0   0        635.40        687.47        22.90 o                         
  10   0   0        552.59        603.57        26.00 o                         
  11   0   0         63.38         72.05        19.65 o                         
  12   0   0        328.67        315.45        28.77 o                         
   1   1   0        323.46        404.93        21.42 o                         
   2   1   0       6206.44       6730.48        64.94 o                         
   3   1   0       5721.13       6763.95        58.11 o                         
   4   1   0        102.27        139.33        13.60 o                         
   5   1   0        556.90        608.14        55.63 o                         
   6   1   0        305.71        442.99        31.30 o                         
   7   1   0        107.73         70.72        13.64 o                         
   8   1   0        549.18        553.44        15.63 o                         
   9   1   0          5.11          3.02        15.19 o                         
  10   1   0         57.03         46.26        13.79 o                         
  11   1   0          0.52         -2.60        15.42 o                         
  12   1   0          1.00          5.95        17.33 o                         
   0   2   0      30729.77      33655.93       508.83 o                         
   1   2   0       2373.40       2661.30        63.69 o                         
   2   2   0         15.76         23.58        11.26 o                         
   3   2   0       2905.49       2962.64       178.92 o                         
   4   2   0        599.67        569.21        20.33 o                         
   5   2   0       1816.85       1987.39       113.02 o                         
   6   2   0          8.39         25.54        12.15 o                         
   7   2   0       4170.46       4354.75       181.05 o                         
   8   2   0        121.63        138.40        15.11 o                         
   9   2   0       1886.22       1906.11        74.46 o                         
  10   2   0         79.08         88.78        15.48 o                         
  11   2   0        353.19        327.02        14.81 o                         
  12   2   0        238.46        232.33        16.85 o                         
   1   3   0          1.55          5.37         9.40 o                         
   2   3   0         48.07         36.01        10.00 o                         
   3   3   0        162.12        155.97        15.84 o                         
   4   3   0         61.12         62.01        16.84 o                         
   5   3   0         44.07         61.87        12.23 o                         
   6   3   0       1400.19       1428.16        19.06 o                         
   7   3   0        384.15        376.34        14.81 o                         
   8   3   0          0.60         17.64        12.95 o                         
   9   3   0          0.23          4.84        11.89 o                         
  10   3   0         57.68         76.33        12.94 o                         
  11   3   0         30.13         36.39        13.93 o                         
  12   3   0          4.22         13.28        16.92 o                         
   0   4   0       3607.50       4333.70       136.61 o                         
   1   4   0       1828.77       1611.11        67.66 o                         
   2   4   0       8820.47       8405.26       257.60 o                         
   3   4   0        656.35        701.89        24.71 o                         
   4   4   0       3511.35       3762.00        33.79 o                         
   5   4   0       1627.55       1604.63        24.87 o                         
   6   4   0          1.02         -0.56        16.35 o                         
   7   4   0       1803.37       1793.10        89.47 o                         
   8   4   0          8.31         20.07        13.83 o                         
   9   4   0       1117.62        999.40        23.28 o                         
  10   4   0          0.88          6.39        14.97 o                         
  11   4   0        232.30        246.93        20.69 o                         
  12   4   0        230.79        207.27        22.26 o                         
   1   5   0         17.68         15.95         9.59 o                         
   2   5   0         22.97         34.96         8.67 o                         
   3   5   0        232.14        262.16        13.02 o                         
   4   5   0          1.14         11.05        13.64 o                         
   5   5   0         50.51         87.28        16.48 o                         
   6   5   0        421.00        453.40        18.81 o                         
   7   5   0          6.67         26.88        16.31 o                         
   8   5   0        121.43        150.85        18.16 o                         
   9   5   0        278.80        259.47        19.25 o                         
  10   5   0         14.02         37.21        18.20 o                         
  11   5   0         24.55         11.81        19.85 o                         
   0   6   0       2733.15       2745.79       144.96 o                         
   1   6   0        315.17        392.80        15.68 o                         
   2   6   0       1872.93       1843.81        89.55 o                         
   3   6   0       1356.96       1260.78        82.72 o                         
   4   6   0       3028.01       3030.21        54.61 o                         
   5   6   0        995.74        953.69        21.38 o                         
   6   6   0         39.13         31.46        16.44 o                         
   7   6   0        280.16        316.49        19.21 o                         
   8   6   0        113.37         91.62        17.76 o                         
   9   6   0        573.51        548.39        19.69 o                         
  10   6   0         52.59         50.51        18.85 o                         
  11   6   0        156.70        144.30        20.78 o                         
   1   7   0         60.31         62.29         9.26 o                         
   2   7   0       1090.01       1165.59        83.81 o                         
   3   7   0       1887.54       1658.45        26.26 o                         
   4   7   0        322.11        298.93        14.82 o                         
   5   7   0          6.73        -16.48        16.48 o                         
   6   7   0        284.76        298.73        19.53 o                         
   7   7   0          0.31         24.39        17.24 o                         
   8   7   0         91.49         83.14        18.28 o                         
   9   7   0         41.46         43.72        19.01 o                         
  10   7   0          0.80         42.27        24.15 o                         
   0   8   0        214.45        187.70        17.88 o                         
   1   8   0        712.16        666.91        15.90 o                         
   2   8   0        459.88        389.55        15.21 o                         
   3   8   0          2.99        218.81       119.31 o                         
   4   8   0        393.23        412.19        15.86 o                         
   5   8   0         36.89         35.38        15.93 o                         
   6   8   0       1399.67       1371.44        23.27 o                         
   7   8   0        338.86        351.37        20.41 o                         
   8   8   0          0.58         30.02        22.34 o                         
   9   8   0         24.87         51.68        19.89 o                         
  10   8   0         48.25         56.22        20.33 o                         
   1   9   0        313.73        313.87        15.09 o                         
   2   9   0        143.76        149.44        13.85 o                         
   3   9   0        531.58        493.36        16.24 o                         
   4   9   0        950.73        943.59        31.36 o                         
   5   9   0         19.10         11.26        17.88 o                         
   6   9   0        684.95        628.68        25.16 o                         
   7   9   0         69.30         69.60        18.61 o                         
   8   9   0        120.15        119.55        24.47 o                         
   9   9   0         97.46         69.16        24.71 o                         
   0  10   0         10.53        215.63        19.41 o                         
   1  10   0        350.91        349.03        15.05 o                         
   2  10   0          3.37         69.91        14.10 o                         
   3  10   0        169.84        170.71        14.56 o                         
   4  10   0         18.41         25.87        14.17 o                         
   5  10   0        256.74        276.37        17.31 o                         
   6  10   0         20.43         29.41        18.77 o                         
   7  10   0        134.89        113.32        20.45 o                         
   8  10   0         40.17         42.47        20.86 o                         
   1  11   0        634.77        618.24        17.53 o                         
   2  11   0         36.03         57.98        16.12 o                         
   3  11   0        803.57        718.31        24.13 o                         
   4  11   0        498.41        528.09        23.15 o                         
   5  11   0        306.07        273.47        19.96 o                         
   6  11   0        363.23        333.97        20.86 o                         
   7  11   0         29.82         16.40        20.33 o                         
   0  12   0        178.88        158.20        24.39 o                         
   1  12   0         61.39         63.49        15.40 o                         
   2  12   0        312.97        301.13        16.53 o                         
   3  12   0         19.57         22.24        15.93 o                         
   4  12   0        152.30        134.89        16.43 o                         
   5  12   0         86.20         73.84        17.85 o                         
   1  13   0        186.21        131.59        15.61 o                         
   2  13   0         71.49         81.18        16.27 o                         
   3  13   0        125.34        107.96        16.59 o                         
 -12   1   1        106.64        115.09        18.06 o                         
 -11   1   1        371.40        365.27        16.53 o                         
 -10   1   1        857.11        969.81        19.84 o                         
  -9   1   1         62.50         54.28        13.45 o                         
  -8   1   1         16.82         12.76        12.10 o                         
  -7   1   1        136.04        157.12        14.26 o                         
  -6   1   1       8045.73       8480.81       162.52 o                         
  -5   1   1       5507.86       5361.77        44.72 o                         
  -4   1   1       9360.79      10206.24        63.57 o                         
  -2   1   1       3262.75       3858.00        65.66 o                         
  -1   1   1      32008.87      39739.70       433.45 o                         
   0   1   1       3020.26       3275.40        46.29 o                         
   1   1   1      27995.94      28405.41      1080.43 o                         
   2   1   1       3773.81       3748.64        79.76 o                         
   3   1   1       7569.71       8050.09       130.56 o                         
   4   1   1      11157.35      12019.42       382.03 o                         
   5   1   1        298.40        343.91        16.19 o                         
   6   1   1       7926.33       7863.31       187.94 o                         
   7   1   1          3.99         15.08        13.80 o                         
   8   1   1        485.68        551.33        27.02 o                         
   9   1   1       1054.24       1146.45        24.27 o                         
  10   1   1        746.70        724.46        18.29 o                         
  11   1   1        379.84        327.21        24.11 o                         
  12   1   1         10.99         30.50        16.21 o                         
 -12   2   1         25.51         24.79        14.75 o                         
 -11   2   1         26.97         26.34        12.57 o                         
 -10   2   1          4.40         12.30        10.98 o                         
  -9   2   1        164.25        175.99        14.96 o                         
  -8   2   1         66.86         76.15        13.19 o                         
  -7   2   1         98.10        119.02        39.28 o                         
  -6   2   1         18.45         28.73        14.04 o                         
  -5   2   1        644.80        781.66        46.43 o                         
  -4   2   1        130.81        233.90        13.67 o                         
  -3   2   1         62.18         39.93        12.83 o                         
  -2   2   1      20165.12      21443.83       389.42 o                         
  -1   2   1       1097.21       1239.35        38.70 o                         
   0   2   1       4227.69       4639.73       163.93 o                         
   1   2   1       2008.64       2184.37        67.62 o                         
   2   2   1       3196.24       3113.71       185.99 o                         
   3   2   1        451.47        588.96        17.64 o                         
   4   2   1       1561.91       1700.74        62.14 o                         
   5   2   1        439.95        415.42        18.52 o                         
   6   2   1         76.32         99.92        14.91 o                         
   7   2   1        805.50        885.95        47.44 o                         
   8   2   1         27.41         24.28        13.98 o                         
   9   2   1         40.50         50.81        17.32 o                         
  10   2   1          0.08         -3.37        16.53 o                         
  11   2   1         14.51         18.24        15.25 o                         
  12   2   1         35.29         37.30        13.80 o                         
 -12   3   1        121.67        110.57        17.25 o                         
 -11   3   1          9.08         14.57        14.72 o                         
 -10   3   1        826.30        789.96        29.19 o                         
  -9   3   1          8.60         18.80        11.56 o                         
  -8   3   1       1179.51       1344.46        18.36 o                         
  -7   3   1        520.54        551.91        27.79 o                         
  -6   3   1       1500.72       1367.48        17.68 o                         
  -5   3   1        282.27        269.71        14.63 o                         
  -4   3   1       1217.71       1251.91        70.02 o                         
  -3   3   1      11215.86      11313.77       380.84 o                         
  -2   3   1       1820.24       1800.77        65.66 o                         
  -1   3   1       3770.60       3977.16        87.50 o                         
   0   3   1        130.89        206.27        12.87 o                         
   1   3   1        262.80        245.74        12.53 o                         
   2   3   1       2886.25       2888.78       143.22 o                         
   3   3   1       2274.50       2330.29       166.94 o                         
   4   3   1       4429.72       4717.42        67.09 o                         
   5   3   1       1049.61       1044.93        27.86 o                         
   6   3   1       7761.84       7937.80       157.82 o                         
   7   3   1         30.29         36.94        12.42 o                         
   8   3   1       2748.86       2836.28        71.23 o                         
   9   3   1        310.92        349.85        15.77 o                         
  10   3   1        992.18        980.74        57.09 o                         
  11   3   1        108.47        117.97        14.43 o                         
  12   3   1         14.93         22.52        15.22 o                         
 -12   4   1         67.67         48.67        18.91 o                         
 -11   4   1         55.04         48.45        15.74 o                         
 -10   4   1         22.02         27.22        13.91 o                         
  -9   4   1         85.23        104.91        14.02 o                         
  -8   4   1         56.52         59.84        12.72 o                         
  -7   4   1        150.40        167.27        13.80 o                         
  -6   4   1        499.39        494.45        17.56 o                         
  -5   4   1         12.77         18.28        13.90 o                         
  -4   4   1         68.85         46.20        13.13 o                         
  -3   4   1        539.59        439.65        14.78 o                         
  -2   4   1        984.71       1099.46        32.14 o                         
  -1   4   1         86.73         65.07        11.42 o                         
   0   4   1        505.30        523.37        22.16 o                         
   1   4   1       1176.64       1280.40        54.41 o                         
   2   4   1       3863.02       4370.21       221.26 o                         
   3   4   1       5776.96       5962.53       287.90 o                         
   4   4   1        252.69        233.18        14.95 o                         
   5   4   1        759.54        676.14        20.37 o                         
   6   4   1         14.52          3.05        17.04 o                         
   7   4   1        224.62        211.93        18.69 o                         
   8   4   1        196.18        143.70        17.12 o                         
   9   4   1         52.03         89.77        18.16 o                         
  10   4   1         92.82         83.42        18.48 o                         
  11   4   1        106.39         88.08        19.77 o                         
  12   4   1         99.89         93.15        21.58 o                         
 -11   5   1         32.31         23.43        19.81 o                         
 -10   5   1        309.64        308.05        20.37 o                         
  -9   5   1         11.03         26.36        17.44 o                         
  -8   5   1        711.18        760.04        21.10 o                         
  -7   5   1         23.56         32.91        15.91 o                         
  -6   5   1       1579.31       1623.52        24.15 o                         
  -5   5   1        344.49        356.77        16.70 o                         
  -4   5   1       1586.43       1546.70        21.35 o                         
  -3   5   1       5705.20       5657.90       125.27 o                         
  -2   5   1       3029.82       3043.82       120.88 o                         
  -1   5   1      12784.49      12270.51       380.08 o                         
   0   5   1       1378.77       1562.14        35.65 o                         
   1   5   1       1610.79       1550.97        39.42 o                         
   2   5   1       1140.33       1290.53        93.08 o                         
   3   5   1       3064.29       3036.44       194.69 o                         
   4   5   1       3203.30       3266.43       261.48 o                         
   5   5   1         22.05         29.05        16.31 o                         
   6   5   1        879.76        820.84        24.51 o                         
   7   5   1         82.18         74.54        16.92 o                         
   8   5   1       1555.48       1633.77        28.41 o                         
   9   5   1        248.60        261.60        20.49 o                         
  10   5   1         80.16         75.55        19.37 o                         
  11   5   1        111.62        111.55        20.53 o                         
 -11   6   1          1.33         36.93        24.47 o                         
 -10   6   1         10.94         26.68        18.48 o                         
  -9   6   1        227.50        307.09        23.59 o                         
  -8   6   1         25.30         37.69        17.00 o                         
  -7   6   1          6.62        191.96        18.97 o                         
  -6   6   1         14.95        117.22        18.16 o                         
  -5   6   1         10.45         82.23        48.74 o                         
  -4   6   1          4.78         24.02        11.42 o                         
  -3   6   1        759.48        872.63        15.88 o                         
  -2   6   1        529.84        468.15        18.59 o                         
  -1   6   1        335.43        302.72        18.64 o                         
   0   6   1       1088.83        989.52        43.48 o                         
   1   6   1        141.42        167.30        11.07 o                         
   2   6   1       2229.46       2174.96       113.14 o                         
   3   6   1       3203.40       3219.11       176.97 o                         
   4   6   1       1334.12       1524.02       126.55 o                         
   5   6   1        362.62        381.23        19.17 o                         
   6   6   1        461.12        436.60        19.01 o                         
   7   6   1         71.73        122.32        17.84 o                         
   8   6   1         43.04         44.00        17.76 o                         
   9   6   1          2.32         78.96        18.32 o                         
  10   6   1          3.25         11.73        18.20 o                         
  11   6   1          6.62         22.50        19.49 o                         
 -10   7   1        203.89        125.82        20.82 o                         
  -9   7   1          5.33          7.80        18.48 o                         
  -8   7   1        914.38       1030.32        23.15 o                         
  -7   7   1        460.68        466.66        19.69 o                         
  -6   7   1        165.49        180.59        17.72 o                         
  -5   7   1        425.92        422.41        21.02 o                         
  -4   7   1        271.24        275.55        20.52 o                         
  -3   7   1       2572.28       2584.95       120.83 o                         
  -2   7   1         51.27         47.18        10.52 o                         
  -1   7   1       3520.24       3348.69       202.02 o                         
   0   7   1         27.40         24.42        10.51 o                         
   1   7   1       1246.75       1093.35        68.24 o                         
   2   7   1         71.10        140.73        43.61 o                         
   3   7   1        599.81        618.48        93.31 o                         
   4   7   1        608.73        633.77        17.09 o                         
   5   7   1        111.96         92.14        17.16 o                         
   6   7   1        512.19        511.10        19.97 o                         
   7   7   1         37.00         61.56        17.08 o                         
   8   7   1        309.65        348.76        23.59 o                         
   9   7   1        108.60        107.05        19.21 o                         
  10   7   1         45.42         28.85        19.85 o                         
 -10   8   1         12.68         13.54        19.53 o                         
  -9   8   1        308.74        378.01        21.54 o                         
  -8   8   1          0.77         17.60        18.00 o                         
  -7   8   1        622.76        614.46        21.42 o                         
  -6   8   1          0.54        107.57        17.64 o                         
  -5   8   1        135.90        154.19        15.85 o                         
  -4   8   1          5.55          8.37        13.87 o                         
  -3   8   1       2117.45       2135.89       118.81 o                         
  -2   8   1        849.01        859.16        50.85 o                         
  -1   8   1          7.93         39.90        11.78 o                         
   0   8   1        166.50        167.64        10.25 o                         
   1   8   1         36.20         41.88         9.87 o                         
   2   8   1        317.74        313.66        39.18 o                         
   3   8   1        825.43        806.14        30.88 o                         
   4   8   1         70.52         78.66        14.32 o                         
   5   8   1         37.72         32.75        17.72 o                         
   6   8   1         16.03        179.06        19.29 o                         
   7   8   1        167.44        191.12        22.74 o                         
   8   8   1         19.64         21.58        18.77 o                         
   9   8   1         98.24         94.87        19.69 o                         
  10   8   1          1.58         27.29        24.51 o                         
  -9   9   1         19.58         10.69        20.29 o                         
  -8   9   1        349.29        400.43        21.78 o                         
  -7   9   1        167.79        183.44        19.61 o                         
  -6   9   1        110.59        117.26        18.81 o                         
  -5   9   1          4.46         -0.16        14.75 o                         
  -4   9   1        145.17        158.35        35.02 o                         
  -3   9   1         51.13         81.82        13.71 o                         
  -2   9   1        402.81        411.18        26.92 o                         
  -1   9   1         58.23         76.40         9.89 o                         
   0   9   1          8.61         10.69        10.86 o                         
   1   9   1        250.77        295.43        11.85 o                         
   2   9   1        168.03        180.82        15.64 o                         
   3   9   1         26.93         84.58        42.86 o                         
   4   9   1        144.06        201.69        34.04 o                         
   5   9   1         48.44         50.19        17.56 o                         
   6   9   1        224.87        249.78        20.29 o                         
   7   9   1        119.40        128.87        18.73 o                         
   8   9   1         45.66         21.18        19.45 o                         
   9   9   1          3.23          6.39        19.89 o                         
  -8  10   1          6.47         27.57        20.33 o                         
  -7  10   1        405.16        357.96        21.74 o                         
  -6  10   1        264.64        226.28        19.69 o                         
  -5  10   1        187.93        181.46        17.30 o                         
  -4  10   1         47.40         57.51        14.36 o                         
  -3  10   1         24.25         45.29        15.99 o                         
  -2  10   1       1115.56       1082.62        19.64 o                         
  -1  10   1        365.11        367.26        14.01 o                         
   0  10   1       1985.21       1806.59        31.58 o                         
   1  10   1          1.64          8.52        13.27 o                         
   2  10   1       1233.82       1181.33        29.31 o                         
   3  10   1        578.74        539.86        17.32 o                         
   4  10   1         81.90         61.58        16.36 o                         
   5  10   1        585.86        591.60        36.29 o                         
   6  10   1        203.25        187.14        19.25 o                         
   7  10   1        566.84        538.23        26.52 o                         
   8  10   1          2.05         13.10        20.45 o                         
  -7  11   1         11.65         27.12        20.41 o                         
  -6  11   1        202.52        180.23        20.33 o                         
  -5  11   1         83.44         98.08        16.33 o                         
  -4  11   1        266.29        305.60        16.24 o                         
  -3  11   1        264.25        286.74        27.93 o                         
  -2  11   1         76.33         87.22        15.83 o                         
  -1  11   1        233.01        241.20        14.72 o                         
   0  11   1         60.19         65.33        26.94 o                         
   1  11   1         99.88        117.10        16.92 o                         
   2  11   1        330.04        307.33        16.47 o                         
   3  11   1         46.53         33.41        16.80 o                         
   4  11   1        307.26        278.57        16.98 o                         
   5  11   1          5.03          7.06        16.72 o                         
   6  11   1         17.94         37.97        20.45 o                         
   7  11   1          2.17         10.37        19.57 o                         
  -5  12   1        137.02        116.17        17.52 o                         
  -4  12   1        142.70        132.30        18.78 o                         
  -3  12   1          4.38         12.64        15.17 o                         
  -2  12   1        257.90        230.79        17.94 o                         
  -1  12   1         25.38         16.06        14.44 o                         
   0  12   1        641.19        565.26        30.26 o                         
   1  12   1         19.30         24.98        14.90 o                         
   2  12   1        262.65        227.70        16.00 o                         
   3  12   1        311.95        306.01        17.61 o                         
   4  12   1         25.25         37.76        18.06 o                         
   5  12   1        234.28        193.67        22.27 o                         
  -3  13   1         46.60         27.64        16.29 o                         
  -2  13   1         22.70         28.27        16.11 o                         
  -1  13   1         12.98         16.04        15.69 o                         
   0  13   1         20.09         23.84        16.04 o                         
   1  13   1        249.08        183.30        18.67 o                         
   2  13   1         14.47         29.55        18.00 o                         
   3  13   1        177.28        128.49        18.81 o                         
 -12   0   2         83.08         60.08        25.92 o                         
 -11   0   2        329.83        354.46        26.96 o                         
 -10   0   2          2.78         -1.69        21.78 o                         
  -9   0   2        167.00        188.83        17.92 o                         
  -8   0   2         52.08         71.73        19.25 o                         
  -7   0   2       1178.52       1211.95        26.44 o                         
  -6   0   2       3300.56       3395.28        36.73 o                         
  -1   0   2       1475.69       2232.03        45.65 o                         
   0   0   2      35325.09      39532.10       386.79 o                         
   1   0   2       1866.79       1853.83        34.32 o                         
   2   0   2       9452.16       8722.93       449.56 o                         
   3   0   2       9013.88      10195.45       739.61 o                         
   4   0   2       6317.62       7204.68       495.47 o                         
   5   0   2      15984.01      17618.72        86.92 o                         
   6   0   2        221.35        219.16        20.29 o                         
   7   0   2       1882.78       1775.01        32.67 o                         
   8   0   2          5.90         15.99        19.53 o                         
   9   0   2         10.74         31.71        20.57 o                         
  10   0   2       1185.98       1266.00        31.38 o                         
  11   0   2        356.69        355.39        26.92 o                         
  12   0   2        917.38        814.05        32.43 o                         
 -12   1   2         33.33         44.33        14.50 o                         
 -11   1   2         30.96         45.29        16.33 o                         
 -10   1   2         25.61         21.37        15.56 o                         
  -9   1   2          1.03          1.28        13.00 o                         
  -8   1   2          0.49          6.26        11.99 o                         
  -7   1   2        198.76        211.95        15.30 o                         
  -6   1   2       1856.22       2078.20        29.90 o                         
  -2   1   2       2153.85       2768.16        48.54 o                         
  -1   1   2       5030.71       5770.21       225.85 o                         
   0   1   2        379.23        322.09        18.95 o                         
   1   1   2       1077.33        822.88        26.16 o                         
   2   1   2       2077.79       2292.94        60.62 o                         
   3   1   2       2450.87       2402.58       104.84 o                         
   4   1   2        418.41        394.34        12.55 o                         
   5   1   2        162.89        184.13        11.75 o                         
   6   1   2          1.78        141.24        39.72 o                         
   7   1   2        205.37        231.88        27.71 o                         
   8   1   2        267.91        254.19        17.64 o                         
   9   1   2         20.36         31.73        13.38 o                         
  10   1   2        253.98        204.58        17.39 o                         
  11   1   2         97.62         88.15        14.81 o                         
  12   1   2         19.76          9.94        16.37 o                         
 -12   2   2         34.57         47.47        14.70 o                         
 -11   2   2        319.70        341.27        22.92 o                         
 -10   2   2         99.00        109.63        12.80 o                         
  -9   2   2       1942.88       2115.66        60.22 o                         
  -8   2   2        333.06        427.58        12.58 o                         
  -7   2   2       1527.43       1736.79        16.89 o                         
  -6   2   2        978.99        927.24        17.44 o                         
  -5   2   2       2027.83       2202.72        71.15 o                         
  -4   2   2       6148.18       6432.40        37.28 o                         
  -3   2   2         45.36         41.15        17.16 o                         
  -2   2   2       1042.03       1242.45        39.22 o                         
  -1   2   2      11096.25      11112.39       325.81 o                         
   0   2   2      11415.70      10893.21        94.73 o                         
   1   2   2         51.60         34.18        13.15 o                         
   2   2   2         80.96         64.05        13.90 o                         
   3   2   2       8702.14       7998.45       505.05 o                         
   4   2   2       7874.18       7692.63       316.68 o                         
   5   2   2      10683.04      10716.54       501.46 o                         
   6   2   2       1480.26       1499.30        35.46 o                         
   7   2   2       1593.11       1530.10        25.56 o                         
   8   2   2        427.82        379.03        17.84 o                         
   9   2   2        375.60        379.49        17.94 o                         
  10   2   2        765.97        673.47        20.53 o                         
  11   2   2        211.79        200.61        16.59 o                         
  12   2   2        320.12        252.17        20.31 o                         
 -12   3   2         10.07         10.07        15.57 o                         
 -11   3   2         19.75         19.27        14.59 o                         
 -10   3   2         65.83         77.45        14.24 o                         
  -9   3   2          0.57          1.97        12.84 o                         
  -8   3   2         34.27         39.19        11.47 o                         
  -7   3   2         42.57         55.90        12.97 o                         
  -6   3   2         19.71         26.39        13.87 o                         
  -5   3   2        952.79       1031.74        18.15 o                         
  -4   3   2        356.55        425.79        20.09 o                         
  -3   3   2       8585.82       9401.90       105.76 o                         
  -2   3   2         86.32         66.14        10.49 o                         
  -1   3   2       2734.59       2839.70        64.10 o                         
   0   3   2       1181.03       1066.97        55.18 o                         
   1   3   2        293.28        240.53        15.22 o                         
   2   3   2         17.09         19.83        11.42 o                         
   3   3   2       1561.67       1499.05        38.36 o                         
   4   3   2        534.05        470.78        22.88 o                         
   5   3   2        659.48        647.67        19.71 o                         
   6   3   2       2512.57       2709.61       119.35 o                         
   7   3   2          2.34         10.46        13.20 o                         
   8   3   2          2.05         21.52        14.80 o                         
   9   3   2        304.46        278.01        18.09 o                         
  10   3   2         20.67         31.90        12.70 o                         
  11   3   2          2.79          5.73        15.86 o                         
  12   3   2          7.08         11.97        15.32 o                         
 -12   4   2         58.14         56.33        18.71 o                         
 -11   4   2        112.95        104.52        17.15 o                         
 -10   4   2          2.42          8.93        12.90 o                         
  -9   4   2       1045.63       1079.11        35.37 o                         
  -8   4   2          2.95          4.10        11.74 o                         
  -7   4   2       1435.39       1466.39        71.61 o                         
  -6   4   2       1012.04        896.06        34.20 o                         
  -5   4   2         25.67         24.24        14.18 o                         
  -4   4   2       2492.36       2475.58       101.40 o                         
  -3   4   2       1625.97       1585.94        53.40 o                         
  -2   4   2         84.90        106.74        10.22 o                         
  -1   4   2       2689.44       2290.64        95.46 o                         
   0   4   2      16693.64      14718.92       773.92 o                         
   1   4   2      11756.51      12446.42       611.96 o                         
   2   4   2        815.64        950.87        21.99 o                         
   3   4   2      11031.01      10997.26       924.09 o                         
   4   4   2       3903.24       3790.68       168.73 o                         
   5   4   2       4831.72       4902.80       374.52 o                         
   6   4   2        239.87        239.82        17.92 o                         
   7   4   2       3316.77       3092.57        30.66 o                         
   8   4   2         25.91         35.08        16.72 o                         
   9   4   2        697.58        716.00        24.27 o                         
  10   4   2         71.61         96.96        18.44 o                         
  11   4   2         18.05          4.46        23.15 o                         
  12   4   2        166.03        157.92        22.02 o                         
 -11   5   2          0.37          9.36        19.61 o                         
 -10   5   2        171.09        231.18        20.01 o                         
  -9   5   2        120.86        118.11        15.67 o                         
  -8   5   2         33.93         48.90        14.56 o                         
  -7   5   2          2.42         23.73        14.88 o                         
  -6   5   2         24.08         28.68        14.90 o                         
  -5   5   2        378.40        356.19        31.89 o                         
  -4   5   2         98.05         78.84        11.43 o                         
  -3   5   2       3922.99       3959.90        37.01 o                         
  -2   5   2          0.16          2.11         8.99 o                         
  -1   5   2       1549.58       1425.21        30.63 o                         
   0   5   2        419.58        458.92        17.29 o                         
   1   5   2       2978.55       3100.39       160.03 o                         
   2   5   2        139.34        173.67        11.25 o                         
   3   5   2        227.47        267.79        23.49 o                         
   4   5   2         47.66        106.51        11.99 o                         
   5   5   2         67.96         71.70        11.72 o                         
   6   5   2       1053.58       1021.52        22.62 o                         
   7   5   2          1.11         19.25        16.31 o                         
   8   5   2         48.42         45.89        18.04 o                         
   9   5   2        114.24        118.02        18.57 o                         
  10   5   2          2.33          9.76        19.41 o                         
  11   5   2         40.08         19.61        20.25 o                         
 -11   6   2         92.75         64.46        21.02 o                         
 -10   6   2          0.17          5.59        18.32 o                         
  -9   6   2        418.93        401.08        20.21 o                         
  -8   6   2         27.12         33.19        17.60 o                         
  -7   6   2       1887.88       1923.61        25.88 o                         
  -6   6   2       1729.33       1725.86        45.19 o                         
  -5   6   2       1091.05       1149.77        19.28 o                         
  -4   6   2       1488.77       1504.41        17.42 o                         
  -3   6   2       2168.31       2344.29        28.55 o                         
  -2   6   2       7464.38       7390.76       233.86 o                         
  -1   6   2        341.90        333.42        14.42 o                         
   0   6   2       3384.39       3311.05       102.54 o                         
   1   6   2       3155.99       3035.62       113.22 o                         
   2   6   2       1441.27       1260.67        90.26 o                         
   3   6   2        977.73       1043.72        80.20 o                         
   4   6   2        193.50        224.81        47.26 o                         
   5   6   2          6.80         30.02        18.36 o                         
   6   6   2        144.99        155.31        17.32 o                         
   7   6   2        144.86        147.80        18.32 o                         
   8   6   2        345.18        361.62        19.25 o                         
   9   6   2        113.20        109.06        18.00 o                         
  10   6   2        187.07        178.94        20.86 o                         
  11   6   2         27.71         20.37        20.05 o                         
 -10   7   2         85.49         59.39        20.13 o                         
  -9   7   2          0.27        -18.44        18.44 o                         
  -8   7   2        195.21        207.75        19.65 o                         
  -7   7   2         22.42         24.71        17.00 o                         
  -6   7   2         72.99         79.78        15.76 o                         
  -5   7   2         61.71        121.61        20.10 o                         
  -4   7   2         37.08         55.04        10.97 o                         
  -3   7   2       2340.92       2499.26        82.55 o                         
  -2   7   2       1078.89       1156.21        49.42 o                         
  -1   7   2       1634.87       1608.77        69.08 o                         
   0   7   2        221.15        224.03        11.14 o                         
   1   7   2        326.02        318.82        23.16 o                         
   2   7   2        464.26        448.52        14.84 o                         
   3   7   2        241.70        270.66        28.63 o                         
   4   7   2        987.48       1087.57        90.79 o                         
   5   7   2        136.59        110.83        17.32 o                         
   6   7   2         23.58        103.92        17.84 o                         
   7   7   2          1.39          2.97        16.64 o                         
   8   7   2        487.40        512.35        20.61 o                         
   9   7   2         59.72         68.39        18.61 o                         
  10   7   2        121.40        113.60        20.74 o                         
 -10   8   2         39.69         40.79        19.97 o                         
  -9   8   2         88.64         71.49        20.17 o                         
  -8   8   2         95.53         72.97        18.81 o                         
  -7   8   2        247.10        282.13        19.61 o                         
  -6   8   2        950.82        974.83        22.10 o                         
  -5   8   2        551.50        626.75        23.18 o                         
  -4   8   2        258.55        263.78        13.15 o                         
  -3   8   2        228.08        262.21        16.80 o                         
  -2   8   2        694.58        694.45        24.43 o                         
  -1   8   2        139.64        119.20        10.91 o                         
   0   8   2       1398.18       1368.39        81.15 o                         
   1   8   2        663.26        635.63        27.51 o                         
   2   8   2       1269.40       1257.68        85.09 o                         
   3   8   2         85.05        127.95        27.63 o                         
   4   8   2         83.02        106.10        12.02 o                         
   5   8   2        699.87        684.90        20.90 o                         
   6   8   2         65.94         79.69        17.40 o                         
   7   8   2        245.68        263.97        19.49 o                         
   8   8   2          3.64         -7.55        18.69 o                         
   9   8   2        103.79         81.69        19.73 o                         
  10   8   2         70.37         59.27        20.53 o                         
  -9   9   2         12.37         -6.07        20.13 o                         
  -8   9   2        349.86        319.26        21.62 o                         
  -7   9   2        235.82        237.05        20.33 o                         
  -6   9   2        353.71        364.71        20.25 o                         
  -5   9   2         41.82         73.90        14.67 o                         
  -4   9   2        285.44        289.50        14.96 o                         
  -3   9   2        422.42        490.93        23.73 o                         
  -2   9   2         75.87         82.73        11.41 o                         
  -1   9   2        248.03        273.02        19.83 o                         
   0   9   2          0.49          1.47        10.29 o                         
   1   9   2        758.03        833.33        57.02 o                         
   2   9   2          9.39         21.38        12.25 o                         
   3   9   2         74.85         78.03        10.79 o                         
   4   9   2        166.95        180.17        21.32 o                         
   5   9   2        118.15        135.10        18.00 o                         
   6   9   2        591.66        609.71        21.26 o                         
   7   9   2          4.67         21.18        18.20 o                         
   8   9   2        424.70        367.56        22.10 o                         
   9   9   2        130.96         93.27        20.41 o                         
  -8  10   2         25.25         12.02        19.97 o                         
  -7  10   2        407.85        406.26        21.38 o                         
  -6  10   2         55.49         42.80        18.89 o                         
  -5  10   2        667.30        609.72        34.68 o                         
  -4  10   2        267.39        322.53        14.84 o                         
  -3  10   2         78.51        103.54        11.72 o                         
  -2  10   2        280.15        329.89        32.80 o                         
  -1  10   2         69.73        106.77        15.68 o                         
   0  10   2         12.78        194.25        53.09 o                         
   1  10   2         36.69         31.41        12.65 o                         
   2  10   2         61.27        174.21        65.56 o                         
   3  10   2         60.65         75.08        22.46 o                         
   4  10   2          0.64         10.37        14.77 o                         
   5  10   2        132.36        143.66        24.39 o                         
   6  10   2        107.94         95.88        18.97 o                         
   7  10   2        196.30        129.11        21.50 o                         
   8  10   2         13.99         22.34        19.77 o                         
  -7  11   2        137.95        149.16        20.21 o                         
  -6  11   2         34.40         29.98        19.01 o                         
  -5  11   2        210.06        211.89        16.59 o                         
  -4  11   2          5.04         20.74        14.66 o                         
  -3  11   2        391.78        378.57        16.42 o                         
  -2  11   2         10.25          8.57        13.78 o                         
  -1  11   2       1000.46        919.06        16.75 o                         
   0  11   2        380.00        333.56        15.94 o                         
   1  11   2        681.66        582.50        15.98 o                         
   2  11   2        383.24        357.88        22.30 o                         
   3  11   2         59.22         63.75        14.99 o                         
   4  11   2        402.32        346.00        17.94 o                         
   5  11   2          8.83        -10.65        18.12 o                         
   6  11   2        398.58        373.23        21.82 o                         
   7  11   2         26.69         25.84        20.49 o                         
  -5  12   2         11.05         25.43        18.84 o                         
  -4  12   2        175.41        168.99        17.01 o                         
  -3  12   2          5.14          8.76        14.84 o                         
  -2  12   2        397.37        345.64        17.46 o                         
  -1  12   2         29.72         45.58        15.10 o                         
   0  12   2        114.61         86.68        14.97 o                         
   1  12   2        134.73        143.04        17.06 o                         
   2  12   2        103.54         99.55        17.22 o                         
   3  12   2         30.96         19.81        18.77 o                         
   4  12   2          3.02          2.49        16.58 o                         
   5  12   2         50.11         49.31        20.37 o                         
  -3  13   2        252.98        205.53        22.00 o                         
  -2  13   2          2.79          3.72        16.36 o                         
  -1  13   2        359.28        317.58        50.85 o                         
   0  13   2        141.51        108.87        23.85 o                         
   1  13   2        239.40        196.62        17.21 o                         
   2  13   2        113.23         89.82        16.29 o                         
   3  13   2         19.08         21.11        16.86 o                         
 -12   1   3        180.18        191.80        14.00 o                         
 -11   1   3         79.75         78.70        12.04 o                         
 -10   1   3        773.26        853.15        42.72 o                         
  -9   1   3        608.32        591.93        31.12 o                         
  -8   1   3         42.01         50.52        11.42 o                         
  -7   1   3       2507.94       2828.64        32.43 o                         
  -3   1   3       1260.49       1180.61        27.08 o                         
  -2   1   3        206.99        170.33        12.70 o                         
  -1   1   3      11380.60      12496.93       321.13 o                         
   0   1   3       4004.26       4626.07       157.77 o                         
   1   1   3      28119.09      27222.81       803.72 o                         
   2   1   3        243.99        201.26        11.74 o                         
   3   1   3          7.20          6.55         9.21 o                         
   4   1   3        447.67        370.60        14.58 o                         
   5   1   3          0.10         -1.68        10.31 o                         
   6   1   3       2136.40       1923.90        95.86 o                         
   7   1   3        403.66        367.77        17.04 o                         
   8   1   3       1409.03       1335.97        21.33 o                         
   9   1   3       2267.71       2119.76        81.88 o                         
  10   1   3        243.39        245.37        16.63 o                         
  11   1   3        507.71        449.66        19.00 o                         
  12   1   3         51.92         52.32        18.66 o                         
 -12   2   3         43.52         53.21        14.04 o                         
 -11   2   3         55.54         55.48        14.00 o                         
 -10   2   3         32.22         36.23        11.42 o                         
  -9   2   3        104.70        138.62        12.99 o                         
  -8   2   3         17.45         20.51        10.55 o                         
  -7   2   3        711.94        733.56        17.58 o                         
  -6   2   3        407.82        397.11        15.01 o                         
  -5   2   3       8885.71       9766.35        67.11 o                         
  -4   2   3        772.41        829.76        25.92 o                         
  -3   2   3       2717.69       2903.38        44.16 o                         
  -2   2   3       4518.02       4934.15        39.05 o                         
  -1   2   3      10602.08      10013.68       669.53 o                         
   0   2   3       1404.89       1068.13        21.22 o                         
   1   2   3       1597.42       1336.09        78.55 o                         
   2   2   3       3238.36       2864.10       118.68 o                         
   3   2   3       8637.02       7633.96       312.51 o                         
   4   2   3         95.80        174.77        10.69 o                         
   5   2   3        128.57        105.80        12.70 o                         
   6   2   3          7.88          3.05         9.99 o                         
   7   2   3        965.64        917.43        20.03 o                         
   8   2   3          5.48         16.44        13.89 o                         
   9   2   3        202.79        165.23        16.80 o                         
  10   2   3         56.04         51.63        16.82 o                         
  11   2   3        197.08        150.33        19.22 o                         
  12   2   3          6.62         12.20        16.15 o                         
 -12   3   3        165.57        153.71        15.57 o                         
 -11   3   3         18.15         29.24        14.34 o                         
 -10   3   3       1385.34       1421.12        18.02 o                         
  -9   3   3        797.40        819.70        14.96 o                         
  -8   3   3        757.52        811.06        16.38 o                         
  -7   3   3        299.66        287.57        14.15 o                         
  -6   3   3        248.99        289.75        13.18 o                         
  -5   3   3       1060.88        992.30        54.45 o                         
  -4   3   3         18.24         32.03        19.29 o                         
  -3   3   3       2998.55       2745.56        57.58 o                         
  -2   3   3         16.68         35.80        12.40 o                         
  -1   3   3       3036.30       3082.94        70.88 o                         
   0   3   3      12052.46      11317.76        77.66 o                         
   1   3   3       7815.41       6831.96       235.26 o                         
   2   3   3       4543.36       4537.17       212.08 o                         
   3   3   3       2194.69       2206.97       156.38 o                         
   4   3   3       7830.35       7474.01       102.53 o                         
   5   3   3        148.00        176.94        11.87 o                         
   6   3   3       3441.62       3229.81       175.95 o                         
   7   3   3        678.92        631.76        18.22 o                         
   8   3   3       2620.67       2556.83        85.51 o                         
   9   3   3        588.55        559.72        34.26 o                         
  10   3   3        437.21        429.01        21.74 o                         
  11   3   3        321.61        307.71        22.55 o                         
  12   3   3         28.27         29.58        16.43 o                         
 -12   4   3         25.92         28.50        15.65 o                         
 -11   4   3          0.37          6.99        14.37 o                         
 -10   4   3         40.71         51.60        13.16 o                         
  -9   4   3        102.22        113.09        12.59 o                         
  -8   4   3        439.81        426.27        17.01 o                         
  -7   4   3          6.49          1.54        12.99 o                         
  -6   4   3        332.88        333.75        16.29 o                         
  -5   4   3        388.40        391.61        14.36 o                         
  -4   4   3        456.51        387.26        12.85 o                         
  -3   4   3         32.13         41.96         9.35 o                         
  -2   4   3          3.11          5.70         8.37 o                         
  -1   4   3         96.06        128.66        13.65 o                         
   0   4   3       1614.16       1891.08        72.43 o                         
   1   4   3        900.06        915.73        38.37 o                         
   2   4   3       4787.17       4643.95       308.40 o                         
   3   4   3          8.58         16.55        10.32 o                         
   4   4   3       2651.02       2851.02       207.67 o                         
   5   4   3        973.49        889.37        20.88 o                         
   6   4   3         18.05         12.00        13.25 o                         
   7   4   3       1092.74        974.75        23.71 o                         
   8   4   3        223.34        195.46        17.04 o                         
   9   4   3          4.73         -4.54        18.00 o                         
  10   4   3         83.11         79.85        18.40 o                         
  11   4   3          0.74         16.11        23.43 o                         
  12   4   3          4.45        -12.90        19.81 o                         
 -11   5   3         26.25         18.23        17.39 o                         
 -10   5   3        544.09        505.96        27.94 o                         
  -9   5   3          4.40          0.40        13.69 o                         
  -8   5   3       1226.71       1209.54       100.98 o                         
  -7   5   3         12.91         24.20        13.73 o                         
  -6   5   3       1018.17       1062.10       122.80 o                         
  -5   5   3       1862.47       1900.88       119.67 o                         
  -4   5   3        243.13        230.33        10.91 o                         
  -3   5   3       8942.41       8705.11       188.13 o                         
  -2   5   3         70.16         33.85         9.76 o                         
  -1   5   3       1790.54       1873.53        32.79 o                         
   0   5   3       3431.41       3347.37       154.72 o                         
   1   5   3       2085.54       1817.42        86.67 o                         
   2   5   3       1854.65       1626.56        88.50 o                         
   3   5   3       1648.79       1707.26        86.87 o                         
   4   5   3       3664.17       3462.09       288.96 o                         
   5   5   3        168.35        162.39        13.70 o                         
   6   5   3        362.50        365.01        13.48 o                         
   7   5   3         82.34         36.05        16.48 o                         
   8   5   3        472.84        385.25        19.21 o                         
   9   5   3         49.72         43.64        21.78 o                         
  10   5   3        131.64        135.22        19.61 o                         
  11   5   3        154.21        112.72        19.97 o                         
 -11   6   3         15.18         21.78        20.57 o                         
 -10   6   3          0.50         17.76        18.24 o                         
  -9   6   3         54.38         64.13        18.40 o                         
  -8   6   3         47.80         49.49        14.78 o                         
  -7   6   3        360.43        371.40        17.32 o                         
  -6   6   3        707.15        704.49        38.74 o                         
  -5   6   3          9.97         11.37        11.54 o                         
  -4   6   3        642.01        751.09       100.07 o                         
  -3   6   3        837.86        882.97        13.83 o                         
  -2   6   3       1511.44       1397.76        27.97 o                         
  -1   6   3        389.14        360.28        11.67 o                         
   0   6   3        188.86        189.44        10.43 o                         
   1   6   3        854.73        740.61        40.94 o                         
   2   6   3       4676.28       4748.49       239.21 o                         
   3   6   3       2444.59       2518.18       174.38 o                         
   4   6   3         28.31         29.01        11.74 o                         
   5   6   3        101.42        155.79        19.33 o                         
   6   6   3          8.67         18.05        12.55 o                         
   7   6   3       1111.92       1102.53        22.58 o                         
   8   6   3         48.77         87.68        17.96 o                         
   9   6   3          0.66         -4.02        18.04 o                         
  10   6   3          2.12        -11.85        23.07 o                         
  11   6   3          2.72         18.40        19.53 o                         
 -10   7   3        160.47        171.79        20.49 o                         
  -9   7   3         10.41         25.28        18.57 o                         
  -8   7   3        628.06        600.27        25.32 o                         
  -7   7   3        180.68        177.43        16.50 o                         
  -6   7   3        424.55        470.29        16.71 o                         
  -5   7   3       1376.17       1507.72        17.96 o                         
  -4   7   3         24.44         36.92        10.76 o                         
  -3   7   3       6147.42       6258.42        84.36 o                         
  -2   7   3         17.42         29.24        11.47 o                         
  -1   7   3       3978.63       4089.93       164.82 o                         
   0   7   3         46.02         38.48         9.53 o                         
   1   7   3       1035.77        936.46        46.47 o                         
   2   7   3        628.87        551.88        31.61 o                         
   3   7   3         86.49        101.88        10.82 o                         
   4   7   3       1925.74       1842.01        88.62 o                         
   5   7   3         27.83         44.68        12.06 o                         
   6   7   3         22.31         39.95        12.09 o                         
   7   7   3         53.47         58.43        17.64 o                         
   8   7   3         78.05         51.76        18.93 o                         
   9   7   3        429.92        420.37        21.06 o                         
  10   7   3         46.73         62.33        19.81 o                         
 -10   8   3         37.08         39.14        20.21 o                         
  -9   8   3        282.48        317.90        25.88 o                         
  -8   8   3          0.27          9.16        17.96 o                         
  -7   8   3        806.84        819.55        22.74 o                         
  -6   8   3        608.03        640.25        87.00 o                         
  -5   8   3        190.96        197.46        12.64 o                         
  -4   8   3        533.03        530.89        13.40 o                         
  -3   8   3        481.72        481.77        12.65 o                         
  -2   8   3        742.44        745.04        35.12 o                         
  -1   8   3        339.73        307.15        12.37 o                         
   0   8   3         43.54        109.86        50.47 o                         
   1   8   3        140.24        145.66        27.99 o                         
   2   8   3        462.10        439.59        29.63 o                         
   3   8   3       2487.50       2545.01       217.31 o                         
   4   8   3        268.19        269.66        11.88 o                         
   5   8   3        384.83        440.66        51.09 o                         
   6   8   3         47.29         38.66        17.20 o                         
   7   8   3        533.51        537.22        21.30 o                         
   8   8   3        111.72         97.45        19.09 o                         
   9   8   3         56.51         19.49        19.57 o                         
  10   8   3        126.72        107.61        25.88 o                         
  -9   9   3          8.15         23.11        20.21 o                         
  -8   9   3        467.43        473.17        21.62 o                         
  -7   9   3        122.92        126.22        19.09 o                         
  -6   9   3        311.47        343.41        19.65 o                         
  -5   9   3        509.79        540.61        26.91 o                         
  -4   9   3        410.65        452.80        17.58 o                         
  -3   9   3        454.15        480.55        14.17 o                         
  -2   9   3        118.40        132.95        11.86 o                         
  -1   9   3       1051.81       1145.25        52.21 o                         
   0   9   3         20.15         20.04        11.18 o                         
   1   9   3        989.01        993.84        45.94 o                         
   2   9   3        743.75        750.14        59.15 o                         
   3   9   3         80.04        106.53        15.15 o                         
   4   9   3       1334.79       1406.17        79.56 o                         
   5   9   3         65.74         56.78        17.96 o                         
   6   9   3        708.28        641.74        21.30 o                         
   7   9   3         40.01         46.73        18.81 o                         
   8   9   3        296.36        313.72        21.22 o                         
   9   9   3         62.10         47.78        20.21 o                         
  -8  10   3         30.33         24.07        19.93 o                         
  -7  10   3         12.25          2.37        19.25 o                         
  -6  10   3        229.31        241.77        31.91 o                         
  -5  10   3         55.22         61.17        15.42 o                         
  -4  10   3         77.60         82.16        12.36 o                         
  -3  10   3        128.50        149.55        12.16 o                         
  -2  10   3         99.33        143.85        17.13 o                         
  -1  10   3         55.52         63.77        10.60 o                         
   0  10   3         92.82        107.29        12.40 o                         
   1  10   3         14.22         11.60        11.47 o                         
   2  10   3        140.11        163.21        11.60 o                         
   3  10   3        771.35        839.01        46.85 o                         
   4  10   3        160.53        152.03        15.88 o                         
   5  10   3       1166.11       1087.46        24.23 o                         
   6  10   3          5.71          5.42        18.48 o                         
   7  10   3        276.41        249.70        21.14 o                         
   8  10   3          6.93         -4.62        19.93 o                         
  -7  11   3         25.22          4.10        20.05 o                         
  -6  11   3         18.02         14.74        16.60 o                         
  -5  11   3        192.54        205.17        16.46 o                         
  -4  11   3        192.01        204.10        15.32 o                         
  -3  11   3        579.84        569.38        38.44 o                         
  -2  11   3         22.08         35.50        11.62 o                         
  -1  11   3         96.06        133.09        21.36 o                         
   0  11   3          4.94         28.30        10.34 o                         
   1  11   3        102.29        115.90        17.45 o                         
   2  11   3        361.24        363.84        26.55 o                         
   3  11   3          4.64          6.79        14.36 o                         
   4  11   3        180.24        180.73        16.19 o                         
   5  11   3          4.84         34.96        19.37 o                         
   6  11   3        106.69         99.25        20.86 o                         
   7  11   3          6.03         15.99        20.65 o                         
  -5  12   3         70.68         78.88        16.18 o                         
  -4  12   3        549.59        456.20        51.50 o                         
  -3  12   3          0.06         19.11        14.76 o                         
  -2  12   3       1242.45       1241.31        19.87 o                         
  -1  12   3        134.02         97.67        15.34 o                         
   0  12   3        116.36         89.54        14.38 o                         
   1  12   3        182.80        199.70        15.94 o                         
   2  12   3         32.67         42.22        15.32 o                         
   3  12   3        304.77        257.87        17.41 o                         
   4  12   3         37.07         49.72        16.42 o                         
   5  12   3         78.07         88.93        20.53 o                         
  -3  13   3        117.06         93.23        16.95 o                         
  -2  13   3         17.95         11.13        15.79 o                         
  -1  13   3         12.47          2.51        13.99 o                         
   0  13   3         14.90         33.06        17.96 o                         
   1  13   3         62.20         73.21        18.34 o                         
   2  13   3         26.44         21.87        18.64 o                         
   3  13   3         51.22         54.44        17.46 o                         
 -12   0   4          1.62         12.74        23.51 o                         
 -11   0   4        358.28        439.05        22.10 o                         
 -10   0   4         47.53         62.49        20.17 o                         
  -9   0   4         45.34         57.02        19.73 o                         
  -8   0   4         73.08         99.09        16.35 o                         
  -2   0   4       1597.21       1567.34        28.73 o                         
  -1   0   4        500.14        539.57        15.13 o                         
   0   0   4       2706.94       2523.12        32.33 o                         
   1   0   4        185.07        128.76        12.40 o                         
   2   0   4      11628.84      10309.30       129.23 o                         
   3   0   4       2494.22       2265.69       139.48 o                         
   4   0   4        323.38        394.00        30.22 o                         
   5   0   4       4021.33       3723.14       413.96 o                         
   6   0   4        789.47        712.81        79.02 o                         
   7   0   4       1248.39       1099.80        29.70 o                         
   8   0   4        956.62        856.48        26.12 o                         
   9   0   4         15.08         14.99        19.45 o                         
  10   0   4        671.84        554.98        25.68 o                         
  11   0   4         72.67         79.32        23.47 o                         
  12   0   4        167.82        140.16        25.72 o                         
 -12   1   4        142.13        134.55        14.13 o                         
 -11   1   4          0.18          9.86        12.67 o                         
 -10   1   4        147.21        148.22        12.92 o                         
  -9   1   4        171.84        175.31        13.28 o                         
  -8   1   4       1140.22       1230.76        25.76 o                         
  -5   1   4        295.09        299.13        15.83 o                         
  -4   1   4       5046.19       5907.59        49.55 o                         
  -3   1   4        684.85        830.49        24.47 o                         
  -2   1   4       3398.47       3618.61       135.16 o                         
  -1   1   4        229.51        240.53        14.24 o                         
   0   1   4          7.07         13.66         7.82 o                         
   1   1   4        858.59       1130.81        22.86 o                         
   2   1   4       7077.42       6237.60       105.85 o                         
   3   1   4       4019.70       4131.77       102.38 o                         
   4   1   4          3.88         24.64         8.38 o                         
   5   1   4        185.57        180.17        10.74 o                         
   6   1   4        297.96        302.11        25.66 o                         
   7   1   4        280.82        202.77        13.83 o                         
   8   1   4         76.44         68.88        15.06 o                         
   9   1   4         33.09         36.45        15.21 o                         
  10   1   4        114.74        100.80        17.33 o                         
  11   1   4         38.56         31.45        18.04 o                         
  12   1   4          2.43         13.93        19.09 o                         
 -12   2   4          0.93          4.35        15.44 o                         
 -11   2   4        501.14        562.98        15.62 o                         
 -10   2   4        228.71        247.03        12.75 o                         
  -9   2   4        571.63        647.47        13.42 o                         
  -8   2   4        447.25        471.54        14.59 o                         
  -7   2   4        163.95        159.50        11.41 o                         
  -6   2   4       4154.87       4152.71        42.27 o                         
  -5   2   4         29.01         34.00        16.40 o                         
  -4   2   4      11161.01      11648.01        71.13 o                         
  -3   2   4        891.69        941.07        17.63 o                         
  -2   2   4      12974.29      12729.41       109.02 o                         
  -1   2   4       2026.83       2165.33        30.22 o                         
   0   2   4       4306.75       3924.64       124.13 o                         
   1   2   4       3917.23       3362.18       128.99 o                         
   2   2   4        637.49        703.79        13.56 o                         
   3   2   4       2623.91       2210.86        54.64 o                         
   4   2   4       3962.07       3867.51       128.86 o                         
   5   2   4       6371.13       6084.32       316.42 o                         
   6   2   4        765.54        724.37        46.81 o                         
   7   2   4       1526.73       1556.33       142.06 o                         
   8   2   4        592.93        571.34        16.87 o                         
   9   2   4         47.56         52.31        13.65 o                         
  10   2   4       1257.52       1192.20        90.68 o                         
  11   2   4          2.99         -6.11        16.96 o                         
  12   2   4         69.82         39.91        19.05 o                         
 -12   3   4         48.25         50.87        14.50 o                         
 -11   3   4          0.00         -0.33        12.87 o                         
 -10   3   4        105.48         96.42        12.49 o                         
  -9   3   4          6.44          1.26        11.89 o                         
  -8   3   4        272.78        319.02        25.84 o                         
  -7   3   4        540.93        552.91        15.45 o                         
  -6   3   4         70.87        106.66        12.69 o                         
  -5   3   4         69.20        105.08        18.32 o                         
  -4   3   4        199.90        196.46        18.24 o                         
  -3   3   4         65.64        100.09        10.93 o                         
  -2   3   4        355.50        406.96        13.45 o                         
  -1   3   4         17.09         14.32        12.96 o                         
   0   3   4       4344.96       3945.18        45.45 o                         
   1   3   4       5243.58       4690.21       120.87 o                         
   2   3   4       5058.56       4994.93       189.15 o                         
   3   3   4         70.24         49.42        10.76 o                         
   4   3   4       3128.37       3275.75       206.95 o                         
   5   3   4        193.91        243.26        11.89 o                         
   6   3   4          2.13        -10.92        10.92 o                         
   7   3   4          3.95         -7.84        11.04 o                         
   8   3   4        173.26        135.60        16.39 o                         
   9   3   4        947.14        765.44        30.38 o                         
  10   3   4        115.04        128.07        18.13 o                         
  11   3   4        171.39        151.68        16.03 o                         
  12   3   4          3.66          0.42        19.45 o                         
 -11   4   4        579.83        592.28        17.62 o                         
 -10   4   4        127.07        144.23        13.45 o                         
  -9   4   4        460.25        479.34        14.57 o                         
  -8   4   4          3.27          9.83        13.13 o                         
  -7   4   4        730.47        782.61        80.73 o                         
  -6   4   4       2177.37       2247.03       175.60 o                         
  -5   4   4        510.05        479.11        41.51 o                         
  -4   4   4       1819.92       1826.18        98.67 o                         
  -3   4   4       1278.84       1226.77        65.88 o                         
  -2   4   4       1551.19       1161.27        80.49 o                         
  -1   4   4        117.54        152.75        12.56 o                         
   0   4   4        176.66        127.69        12.53 o                         
   1   4   4      13001.39      11732.49       546.10 o                         
   2   4   4        338.99        247.94        21.54 o                         
   3   4   4       2568.25       2684.41       112.32 o                         
   4   4   4        254.61        298.04        21.26 o                         
   5   4   4       7283.60       7104.62       587.87 o                         
   6   4   4       2369.18       2519.93       285.73 o                         
   7   4   4       3414.59       3518.84       408.21 o                         
   8   4   4         59.17         65.90        16.72 o                         
   9   4   4        428.51        381.27        20.61 o                         
  10   4   4        407.46        378.94        21.18 o                         
  11   4   4          2.64        -13.26        19.81 o                         
 -11   5   4          0.83          2.91        15.09 o                         
 -10   5   4        149.53        153.56        14.99 o                         
  -9   5   4          3.43         12.97        12.58 o                         
  -8   5   4         79.55         71.43        14.40 o                         
  -7   5   4        768.55        769.85        84.07 o                         
  -6   5   4        165.90        157.85        13.78 o                         
  -5   5   4        345.55        266.15        14.40 o                         
  -4   5   4          0.40          1.23         9.42 o                         
  -3   5   4       1271.44       1142.93        34.73 o                         
  -2   5   4       1645.24       1743.39        72.13 o                         
  -1   5   4        566.00        604.81        16.64 o                         
   0   5   4        425.47        349.83        27.17 o                         
   1   5   4      11677.99      11791.95       618.09 o                         
   2   5   4        460.69        424.93        39.14 o                         
   3   5   4       3098.75       3297.35       133.59 o                         
   4   5   4        603.87        599.49        79.56 o                         
   5   5   4        731.86        797.41       103.31 o                         
   6   5   4         90.61         98.49        12.10 o                         
   7   5   4          2.93         24.51        14.71 o                         
   8   5   4        235.77        229.53        18.40 o                         
   9   5   4         83.62         87.24        18.24 o                         
  10   5   4          1.05         -6.03        19.17 o                         
  11   5   4         38.31         49.31        24.67 o                         
 -11   6   4         82.67        101.14        20.78 o                         
 -10   6   4         58.58         52.40        19.09 o                         
  -9   6   4        171.85        160.82        17.43 o                         
  -8   6   4         91.75        111.93        27.14 o                         
  -7   6   4       1169.22       1117.51        84.00 o                         
  -6   6   4       1219.62       1138.84        86.40 o                         
  -5   6   4        187.38        229.93        15.14 o                         
  -4   6   4       3977.13       4286.17       150.75 o                         
  -3   6   4         10.23         13.69         9.96 o                         
  -2   6   4       7020.94       7164.05       122.18 o                         
  -1   6   4         94.41         74.73         9.48 o                         
   0   6   4       2766.25       2509.16       108.26 o                         
   1   6   4        466.55        420.20        20.16 o                         
   2   6   4        673.87        659.58        31.74 o                         
   3   6   4        148.73        130.26        11.02 o                         
   4   6   4        161.27        200.70        17.30 o                         
   5   6   4        735.64        771.21        94.47 o                         
   6   6   4        148.02        169.38        13.04 o                         
   7   6   4         85.47         85.44        13.18 o                         
   8   6   4        203.15        217.92        22.02 o                         
   9   6   4        121.10        127.18        17.80 o                         
  10   6   4        152.51        149.97        24.39 o                         
  11   6   4         37.55         17.56        20.17 o                         
 -10   7   4        133.82        153.70        19.97 o                         
  -9   7   4          0.35          2.21        18.44 o                         
  -8   7   4        903.84        883.52        43.30 o                         
  -7   7   4        268.27        275.12        16.09 o                         
  -6   7   4         53.93         85.11        14.47 o                         
  -5   7   4         62.72         56.63        11.68 o                         
  -4   7   4        351.04        361.33        12.48 o                         
  -3   7   4       3757.81       3872.19        59.09 o                         
  -2   7   4        113.17        110.55        10.89 o                         
  -1   7   4        502.18        436.21        20.35 o                         
   0   7   4       1749.42       1746.88        56.54 o                         
   1   7   4        245.05        197.99        12.64 o                         
   2   7   4       3604.51       3715.70       192.37 o                         
   3   7   4         26.55         55.18        10.44 o                         
   4   7   4        509.75        616.73        93.01 o                         
   5   7   4         13.79         17.63        11.69 o                         
   6   7   4        420.89        516.21        59.43 o                         
   7   7   4        616.94        598.90        20.69 o                         
   8   7   4         83.55        110.31        18.48 o                         
   9   7   4        187.98        169.54        18.57 o                         
  10   7   4        118.48         87.16        19.53 o                         
 -10   8   4          5.08         -1.53        20.33 o                         
  -9   8   4        171.72        183.12        20.29 o                         
  -8   8   4        209.30        212.69        19.69 o                         
  -7   8   4        495.60        542.53        22.78 o                         
  -6   8   4        566.63        571.73        20.31 o                         
  -5   8   4        450.88        466.64        13.50 o                         
  -4   8   4        452.24        511.51        13.65 o                         
  -3   8   4          0.11          2.82        10.19 o                         
  -2   8   4       2023.46       1951.47        43.55 o                         
  -1   8   4       1437.28       1367.46        55.01 o                         
   0   8   4       2783.62       2740.24       138.94 o                         
   1   8   4       1749.49       1726.96        87.18 o                         
   2   8   4        231.65        216.16        12.86 o                         
   3   8   4        829.93        838.35        39.34 o                         
   4   8   4         51.74         64.26        10.47 o                         
   5   8   4       2321.12       2427.26       293.04 o                         
   6   8   4        245.36        234.63        35.46 o                         
   7   8   4        492.00        461.51        20.45 o                         
   8   8   4        380.57        398.75        20.78 o                         
   9   8   4         84.10         56.18        20.33 o                         
  10   8   4        166.68        119.11        21.46 o                         
  -9   9   4        154.09        140.60        21.58 o                         
  -8   9   4        173.06        168.25        19.85 o                         
  -7   9   4        195.86        176.01        19.45 o                         
  -6   9   4        156.70        172.54        14.02 o                         
  -5   9   4         43.11         64.16        16.26 o                         
  -4   9   4         74.45         93.83        11.85 o                         
  -3   9   4          5.02         33.70        12.25 o                         
  -2   9   4         18.84         26.41        10.11 o                         
  -1   9   4        535.77        574.03        24.91 o                         
   0   9   4        240.66        232.76        19.67 o                         
   1   9   4        654.45        658.07        36.95 o                         
   2   9   4        151.85        171.41        11.37 o                         
   3   9   4        344.50        360.28        33.75 o                         
   4   9   4       1160.21       1243.08        69.64 o                         
   5   9   4          2.23         -6.56        20.31 o                         
   6   9   4        330.63        258.06        20.61 o                         
   7   9   4         96.83         76.11        18.97 o                         
   8   9   4        133.86        115.17        20.74 o                         
   9   9   4         70.00         46.94        20.45 o                         
  -8  10   4         78.12         38.62        19.69 o                         
  -7  10   4        249.18        236.44        20.65 o                         
  -6  10   4        317.51        361.93        15.50 o                         
  -5  10   4        256.74        272.93        14.00 o                         
  -4  10   4        179.23        162.59        12.35 o                         
  -3  10   4         55.55         76.48        11.74 o                         
  -2  10   4       1484.98       1525.69        72.50 o                         
  -1  10   4        119.84        132.01        10.41 o                         
   0  10   4       1027.61       1039.41        74.46 o                         
   1  10   4        803.14        804.51        50.59 o                         
   2  10   4        505.33        502.47        26.69 o                         
   3  10   4        797.61        801.01        69.03 o                         
   4  10   4         18.66         32.07        11.61 o                         
   5  10   4        493.43        506.94        93.13 o                         
   6  10   4          4.67         30.74        18.73 o                         
   7  10   4        179.02        160.01        20.57 o                         
   8  10   4         56.55         56.22        19.77 o                         
  -7  11   4         71.40         59.63        21.10 o                         
  -6  11   4         14.67         16.74        16.67 o                         
  -5  11   4        170.81        179.22        13.62 o                         
  -4  11   4         24.86         34.02        12.37 o                         
  -3  11   4        108.60        100.75        12.98 o                         
  -2  11   4        391.68        420.65        14.44 o                         
  -1  11   4        259.01        265.16        22.36 o                         
   0  11   4        311.04        321.31        17.95 o                         
   1  11   4        218.81        231.95        11.18 o                         
   2  11   4        127.87        121.02        11.93 o                         
   3  11   4         37.23         48.08        11.25 o                         
   4  11   4        190.79        170.64        16.90 o                         
   5  11   4         12.44          7.47        18.81 o                         
   6  11   4         21.47         -5.91        20.13 o                         
   7  11   4         25.48         11.57        20.98 o                         
  -5  12   4          5.43          6.17        16.09 o                         
  -4  12   4         65.16         58.01        17.23 o                         
  -3  12   4          0.68         -0.76        12.69 o                         
  -2  12   4         81.74         85.27        19.66 o                         
  -1  12   4         48.03         48.35        12.67 o                         
   0  12   4         20.89         25.35        11.54 o                         
   1  12   4        277.41        232.00        19.06 o                         
   2  12   4         48.60         46.28        15.54 o                         
   3  12   4         95.42         81.25        16.50 o                         
   4  12   4         74.53         68.30        16.74 o                         
   5  12   4          0.84         -9.36        19.97 o                         
  -3  13   4        270.41        238.98        17.73 o                         
  -2  13   4        160.49        157.90        18.31 o                         
  -1  13   4        216.58        181.10        18.37 o                         
   0  13   4        206.95        167.25        15.43 o                         
   1  13   4        244.11        213.34        16.29 o                         
   2  13   4        212.86        175.29        17.13 o                         
   3  13   4          3.91          3.72        16.99 o                         
 -12   1   5         81.26        107.79        13.79 o                         
 -11   1   5         24.89         24.63        11.94 o                         
 -10   1   5        587.74        620.09        19.28 o                         
  -9   1   5        688.60        781.51        16.72 o                         
  -8   1   5        476.61        477.95        18.85 o                         
  -7   1   5       1229.59       1301.93        23.79 o                         
  -6   1   5        908.18        933.20        21.46 o                         
  -5   1   5       3224.83       3182.78        34.16 o                         
  -4   1   5       1162.72       1244.02        23.71 o                         
  -3   1   5       1695.91       1573.85        28.93 o                         
  -2   1   5       8073.05       8378.74        40.07 o                         
  -1   1   5       1888.00       1887.75        39.12 o                         
   0   1   5        192.81        165.42         8.65 o                         
   1   1   5       2825.62       2647.26        39.41 o                         
   2   1   5        610.80        589.99        11.58 o                         
   3   1   5        545.27        389.18        10.33 o                         
   4   1   5       6386.36       5744.99       216.91 o                         
   5   1   5       1180.06       1022.81        54.74 o                         
   6   1   5          9.26          9.00         9.96 o                         
   7   1   5        128.62        128.09        16.31 o                         
   8   1   5        137.59        143.86        16.27 o                         
   9   1   5        161.61        131.91        15.12 o                         
  10   1   5         55.98         49.84        15.77 o                         
  11   1   5        508.23        444.10        20.07 o                         
  12   1   5          0.29          5.79        18.43 o                         
 -12   2   5         16.92         27.10        14.19 o                         
 -11   2   5         31.46         21.04        13.12 o                         
 -10   2   5         21.12         27.04        12.59 o                         
  -9   2   5        457.69        441.37        24.45 o                         
  -8   2   5        349.64        380.96        27.99 o                         
  -7   2   5        683.04        651.91        20.21 o                         
  -6   2   5         13.55         14.91        17.40 o                         
  -5   2   5        799.01        881.44        21.42 o                         
  -4   2   5        278.42        275.02        16.03 o                         
  -3   2   5       2315.02       2377.87       101.89 o                         
  -2   2   5        630.40        533.22        14.83 o                         
  -1   2   5        348.37        457.90        13.56 o                         
   0   2   5        994.71        939.45        40.83 o                         
   1   2   5        418.33        222.52        13.18 o                         
   2   2   5        377.31        350.88        11.99 o                         
   3   2   5        164.21        201.99        10.00 o                         
   4   2   5       2238.95       2217.15        63.69 o                         
   5   2   5       3092.35       2957.65       159.83 o                         
   6   2   5         26.61         43.06        10.33 o                         
   7   2   5       1798.20       1681.94       160.87 o                         
   8   2   5        246.36        237.36        16.83 o                         
   9   2   5         30.45         27.69        13.92 o                         
  10   2   5        227.67        183.06        17.41 o                         
  11   2   5          1.22          8.14        14.80 o                         
  12   2   5         11.82         32.91        19.13 o                         
 -12   3   5        128.56        103.20        15.66 o                         
 -11   3   5          4.93         10.55        12.19 o                         
 -10   3   5       1200.47       1317.71        56.11 o                         
  -9   3   5       1085.02       1144.55        18.06 o                         
  -8   3   5        552.56        607.61        68.05 o                         
  -7   3   5       1832.45       1962.44        35.34 o                         
  -6   3   5        634.63        589.50        23.59 o                         
  -5   3   5       3591.56       3587.24        40.18 o                         
  -4   3   5       1108.58       1275.94        18.70 o                         
  -3   3   5        465.84        343.75        29.19 o                         
  -2   3   5        101.63         61.55        16.72 o                         
  -1   3   5       3152.03       2752.03        29.07 o                         
   0   3   5       7004.87       6617.37        95.48 o                         
   1   3   5        655.29        716.45        17.26 o                         
   2   3   5       7263.71       6232.37       168.28 o                         
   3   3   5       1455.42       1311.26        41.09 o                         
   4   3   5      11937.77      11036.91       516.44 o                         
   5   3   5       1071.37       1010.49        53.34 o                         
   6   3   5       1701.70       1695.46       107.20 o                         
   7   3   5        589.22        616.04        57.08 o                         
   8   3   5        738.39        801.82        59.93 o                         
   9   3   5       1219.85       1133.91        45.69 o                         
  10   3   5         77.61         63.63        16.05 o                         
  11   3   5        246.52        212.11        18.98 o                         
  12   3   5         78.08         66.59        25.36 o                         
 -11   4   5          7.11          8.26        14.04 o                         
 -10   4   5        175.10        200.86        15.00 o                         
  -9   4   5          5.86          1.13        13.54 o                         
  -8   4   5        145.04        171.72        13.93 o                         
  -7   4   5         34.02         29.10        11.99 o                         
  -6   4   5         12.06          8.00        11.78 o                         
  -5   4   5        312.10        347.71        21.46 o                         
  -4   4   5         15.47         23.96        10.64 o                         
  -3   4   5          3.46         16.07        10.16 o                         
  -2   4   5       4541.30       4403.33       315.24 o                         
  -1   4   5        181.56        181.06        12.40 o                         
   0   4   5       5837.20       5358.18        74.92 o                         
   1   4   5       6207.46       5803.38       158.51 o                         
   2   4   5       7748.82       7788.49       299.75 o                         
   3   4   5       1327.61       1298.06        76.43 o                         
   4   4   5          1.64         18.25        10.80 o                         
   5   4   5        130.91        132.88        22.70 o                         
   6   4   5         39.58         36.70        13.73 o                         
   7   4   5       1726.68       1753.93       226.08 o                         
   8   4   5        312.26        330.72        28.09 o                         
   9   4   5         40.04         45.17        16.76 o                         
  10   4   5        113.55        128.43        23.35 o                         
  11   4   5          6.42          1.13        19.57 o                         
 -11   5   5          0.09          9.67        14.63 o                         
 -10   5   5        375.94        398.65        17.94 o                         
  -9   5   5        182.13        198.70        16.66 o                         
  -8   5   5        466.20        431.15        36.29 o                         
  -7   5   5        784.70        876.84       112.62 o                         
  -6   5   5          3.19          1.84        11.73 o                         
  -5   5   5       1990.91       2008.50        95.87 o                         
  -4   5   5        272.01        266.12        13.80 o                         
  -3   5   5       1297.64       1210.83        97.75 o                         
  -2   5   5         29.51         37.35        12.63 o                         
  -1   5   5       1994.50       1709.56        19.66 o                         
   0   5   5       2368.94       2360.57        68.73 o                         
   1   5   5        603.49        625.16        43.08 o                         
   2   5   5       7620.15       7353.79       534.27 o                         
   3   5   5          3.39         18.04         9.18 o                         
   4   5   5        907.16        953.26        81.09 o                         
   5   5   5         21.96         21.00        11.66 o                         
   6   5   5        928.49        957.22       105.18 o                         
   7   5   5        503.04        517.77        57.56 o                         
   8   5   5        505.25        533.77        49.35 o                         
   9   5   5        195.89        201.88        19.85 o                         
  10   5   5         33.53         52.16        18.28 o                         
  11   5   5        222.82        148.32        25.24 o                         
 -11   6   5         91.15         73.93        18.69 o                         
 -10   6   5         37.35         39.88        15.34 o                         
  -9   6   5        242.11        269.81        42.49 o                         
  -8   6   5         68.99         76.61        14.83 o                         
  -7   6   5         62.81         63.81        14.15 o                         
  -6   6   5        409.69        461.33        41.27 o                         
  -5   6   5         86.45        121.35        10.64 o                         
  -4   6   5       2685.62       2634.77       104.62 o                         
  -3   6   5        595.28        602.31        16.61 o                         
  -2   6   5       2721.57       2681.25        48.35 o                         
  -1   6   5       2378.63       2148.73        44.22 o                         
   0   6   5        370.03        330.89        20.74 o                         
   1   6   5         17.95         17.36        10.12 o                         
   2   6   5         33.45         54.72         9.74 o                         
   3   6   5        240.61        198.47        10.21 o                         
   4   6   5         30.45         47.94        11.09 o                         
   5   6   5         90.82         79.04        34.36 o                         
   6   6   5        324.54        348.28        44.42 o                         
   7   6   5       1406.81       1554.06       203.87 o                         
   8   6   5        107.94         97.41        17.52 o                         
   9   6   5         55.72         49.06        17.64 o                         
  10   6   5        191.18        201.04        20.45 o                         
  11   6   5          0.71         15.07        19.81 o                         
 -10   7   5         99.47         91.70        19.65 o                         
  -9   7   5        130.87        107.24        17.17 o                         
  -8   7   5        150.30        160.38        18.24 o                         
  -7   7   5        161.99        149.62        15.32 o                         
  -6   7   5          1.13          2.01        13.52 o                         
  -5   7   5       1615.86       1680.63        68.14 o                         
  -4   7   5         15.34         10.15        10.08 o                         
  -3   7   5       2159.01       2119.32        43.34 o                         
  -2   7   5        174.57        147.03        10.80 o                         
  -1   7   5       2467.78       2596.44        39.44 o                         
   0   7   5        999.03        906.42        42.53 o                         
   1   7   5        558.31        559.96        16.71 o                         
   2   7   5       2007.76       1933.65        64.22 o                         
   3   7   5         76.83         69.56        10.81 o                         
   4   7   5       1605.20       1713.87        88.47 o                         
   5   7   5          1.73          8.36        11.72 o                         
   6   7   5        179.83        199.22        13.99 o                         
   7   7   5        730.04        806.47        91.70 o                         
   8   7   5        141.35        130.96        19.21 o                         
   9   7   5        788.88        639.73        21.94 o                         
  10   7   5          0.83         -2.33        18.16 o                         
  -9   8   5        232.87        214.82        20.90 o                         
  -8   8   5         93.70        112.75        17.09 o                         
  -7   8   5        239.94        271.90        16.36 o                         
  -6   8   5        169.39        189.80        12.73 o                         
  -5   8   5         13.49         27.39        11.26 o                         
  -4   8   5       1073.77       1143.02        22.02 o                         
  -3   8   5        286.25        319.64        11.19 o                         
  -2   8   5       2295.57       2522.10        37.41 o                         
  -1   8   5        508.65        545.51        12.98 o                         
   0   8   5         17.04          7.23         9.66 o                         
   1   8   5       1514.69       1397.42        52.89 o                         
   2   8   5          2.68         -0.20        10.31 o                         
   3   8   5        687.28        709.19        29.28 o                         
   4   8   5         17.85         18.83        10.27 o                         
   5   8   5        403.65        381.85        68.78 o                         
   6   8   5        100.03        113.92        12.54 o                         
   7   8   5        344.92        333.46        14.15 o                         
   8   8   5        254.70        264.45        19.89 o                         
   9   8   5         48.03         63.65        19.77 o                         
  -9   9   5         67.95         45.13        20.61 o                         
  -8   9   5        112.84         94.71        20.13 o                         
  -7   9   5        270.46        270.26        18.02 o                         
  -6   9   5        191.73        211.12        13.74 o                         
  -5   9   5       1044.14       1107.21        47.13 o                         
  -4   9   5        389.98        384.47        13.92 o                         
  -3   9   5       1342.04       1448.80        40.01 o                         
  -2   9   5        633.74        619.59        18.01 o                         
  -1   9   5        636.74        627.20        23.69 o                         
   0   9   5       1052.73       1140.21        36.04 o                         
   1   9   5        636.08        633.34        15.74 o                         
   2   9   5       1991.46       2086.26       120.98 o                         
   3   9   5         43.86         55.20        12.00 o                         
   4   9   5       2081.18       2071.48       101.94 o                         
   5   9   5        336.50        347.22        29.56 o                         
   6   9   5        576.07        641.92       124.21 o                         
   7   9   5        168.41        141.85        19.25 o                         
   8   9   5        188.30        158.16        20.33 o                         
   9   9   5        186.22        134.26        21.14 o                         
  -8  10   5         33.29          6.31        20.01 o                         
  -7  10   5          7.70          7.76        16.58 o                         
  -6  10   5        152.38        161.40        14.18 o                         
  -5  10   5          0.92         10.09        12.38 o                         
  -4  10   5          9.28         12.65        12.07 o                         
  -3  10   5         40.51         50.01        11.83 o                         
  -2  10   5        240.99        282.12        16.02 o                         
  -1  10   5         78.18         54.79        10.20 o                         
   0  10   5         20.00         21.83        11.62 o                         
   1  10   5        350.31        370.61        22.55 o                         
   2  10   5         31.62         30.84        10.59 o                         
   3  10   5        155.00        140.55        11.81 o                         
   4  10   5         67.31         72.52        11.94 o                         
   5  10   5        192.11        181.48        35.02 o                         
   6  10   5         28.62         25.72        19.13 o                         
   7  10   5        178.73        124.85        21.78 o                         
   8  10   5        125.82         95.68        20.86 o                         
  -7  11   5         20.99         10.25        20.57 o                         
  -6  11   5          9.23         15.02        14.24 o                         
  -5  11   5         97.27         85.05        13.95 o                         
  -4  11   5         74.66         74.19        12.47 o                         
  -3  11   5        763.51        775.43        15.45 o                         
  -2  11   5        577.14        561.76        14.89 o                         
  -1  11   5        102.84        103.73        10.84 o                         
   0  11   5         57.69         61.76        11.83 o                         
   1  11   5         81.40         79.75        11.29 o                         
   2  11   5        452.86        446.86        46.09 o                         
   3  11   5         32.30         13.98        12.13 o                         
   4  11   5         58.93         51.14        11.19 o                         
   5  11   5         14.35          7.27        13.68 o                         
   6  11   5         25.45         24.71        24.91 o                         
   7  11   5          2.55          0.12        20.45 o                         
  -5  12   5          0.10          5.91        15.37 o                         
  -4  12   5        579.51        609.51        25.75 o                         
  -3  12   5        124.43        119.89        13.45 o                         
  -2  12   5        660.00        677.00        35.37 o                         
  -1  12   5        189.85        206.12        13.24 o                         
   0  12   5        258.27        257.55        13.45 o                         
   1  12   5        267.22        243.78        13.85 o                         
   2  12   5         21.08          7.77        12.86 o                         
   3  12   5         54.10         66.70        12.60 o                         
   4  12   5          1.69          6.01        14.49 o                         
   5  12   5         61.10         49.19        20.25 o                         
  -2  13   5         43.00         43.06        12.91 o                         
  -1  13   5         32.97         33.87        12.76 o                         
   0  13   5         20.23         25.69        13.79 o                         
   1  13   5         19.15         26.93        13.24 o                         
   2  13   5         47.15         52.16        20.65 o                         
 -12   0   6          9.09         23.24        16.61 o                         
 -11   0   6        561.11        619.78        16.88 o                         
 -10   0   6          3.74         -4.82        13.05 o                         
  -5   0   6        918.70        857.45        19.65 o                         
  -4   0   6       1437.78       1286.74        23.23 o                         
  -3   0   6       2620.91       2495.80        29.94 o                         
  -2   0   6       1679.07       1551.67        25.44 o                         
  -1   0   6       5315.04       5353.79        32.48 o                         
   0   0   6       1864.66       2088.64        31.46 o                         
   1   0   6       9460.58       9636.06       133.01 o                         
   2   0   6       4710.24       4963.44       106.49 o                         
   3   0   6      10121.52      10220.74       186.41 o                         
   4   0   6        343.87        372.51        21.96 o                         
   5   0   6        290.19        289.67        23.75 o                         
   6   0   6       1888.45       1737.64       229.05 o                         
   7   0   6        451.23        443.49        66.71 o                         
   8   0   6        121.58        104.12        20.94 o                         
   9   0   6        936.23        883.29        24.07 o                         
  10   0   6       1816.58       1619.78        35.84 o                         
  11   0   6          2.05          3.34        23.03 o                         
  12   0   6        127.03         99.82        25.24 o                         
 -12   1   6         21.60         35.36        13.42 o                         
 -11   1   6          1.05          4.57        12.81 o                         
 -10   1   6        104.90        103.07        11.64 o                         
  -9   1   6          9.74          3.88        12.34 o                         
  -8   1   6         16.13         24.31        15.67 o                         
  -7   1   6        722.61        842.62        22.95 o                         
  -6   1   6        153.72        192.96        18.40 o                         
  -5   1   6        172.96        172.27        14.51 o                         
  -4   1   6         25.57         33.03        16.27 o                         
  -3   1   6       1024.26       1007.62        23.91 o                         
  -2   1   6        785.10        759.68        11.88 o                         
  -1   1   6       5038.08       4739.00        85.69 o                         
   0   1   6       5149.85       4883.17        56.53 o                         
   1   1   6        581.11        617.19        11.04 o                         
   2   1   6        491.73        448.09         9.86 o                         
   3   1   6         85.47         98.26         8.84 o                         
   4   1   6       1946.40       1722.41        24.50 o                         
   5   1   6        262.03        299.75        17.62 o                         
   6   1   6       1266.99       1251.79        82.71 o                         
   7   1   6        173.29        167.16        15.86 o                         
   8   1   6        301.91        271.49        33.38 o                         
   9   1   6          3.22         20.95        13.83 o                         
  10   1   6         24.15         27.94        14.22 o                         
  11   1   6          2.92          8.99        17.48 o                         
  12   1   6          0.89         16.55        17.39 o                         
 -12   2   6          4.60          4.19        13.46 o                         
 -11   2   6        676.16        707.34        15.46 o                         
 -10   2   6        360.02        401.80        18.55 o                         
  -9   2   6        246.58        306.53        20.03 o                         
  -8   2   6       1263.77       1385.99        26.28 o                         
  -7   2   6        323.73        355.91        20.05 o                         
  -6   2   6       2968.41       2939.79        35.56 o                         
  -5   2   6        866.79        882.36        23.03 o                         
  -4   2   6       1669.35       1419.34        24.35 o                         
  -3   2   6        766.71        703.60        14.92 o                         
  -2   2   6      10010.58      10283.77        40.53 o                         
  -1   2   6      14031.04      14243.21       182.38 o                         
   0   2   6       4546.24       4511.82       114.40 o                         
   1   2   6      11286.60      10135.58       249.03 o                         
   2   2   6       1230.63       1199.85        23.80 o                         
   3   2   6       4061.63       3384.67        52.15 o                         
   4   2   6        530.66        481.14        10.77 o                         
   5   2   6       2650.15       2351.66        98.35 o                         
   6   2   6        320.84        320.25        14.73 o                         
   7   2   6        563.14        536.45        28.41 o                         
   8   2   6       1059.63       1070.34       108.99 o                         
   9   2   6         16.88         30.87        15.64 o                         
  10   2   6        907.88        755.53        28.09 o                         
  11   2   6         13.02          6.69        15.98 o                         
  12   2   6         53.74         59.71        19.00 o                         
 -12   3   6         46.01         55.99        13.86 o                         
 -11   3   6          0.61         13.71        13.39 o                         
 -10   3   6          0.23         12.42        13.44 o                         
  -9   3   6          2.93          3.38        12.64 o                         
  -8   3   6          0.70          7.51        13.45 o                         
  -7   3   6        430.14        417.55        21.54 o                         
  -6   3   6         44.57         36.29        17.88 o                         
  -5   3   6        261.77        300.54        19.89 o                         
  -4   3   6        515.56        535.30        44.68 o                         
  -3   3   6       1384.80       1349.89        54.93 o                         
  -2   3   6       1030.92       1072.58        17.78 o                         
  -1   3   6       1621.20       1556.33        44.48 o                         
   0   3   6        289.47        269.79        11.85 o                         
   1   3   6        143.16        138.84        10.55 o                         
   2   3   6        264.54        256.29        13.80 o                         
   3   3   6        142.70        109.69        10.09 o                         
   4   3   6       1969.61       1869.98        52.80 o                         
   5   3   6          0.70          2.13         9.85 o                         
   6   3   6        250.71        304.23        17.46 o                         
   7   3   6        508.52        528.68        49.82 o                         
   8   3   6         56.05         53.99        12.09 o                         
   9   3   6        120.70         83.19        16.84 o                         
  10   3   6          1.78          6.86        15.66 o                         
  11   3   6         17.65         24.94        16.92 o                         
  12   3   6          4.78        -12.70        21.46 o                         
 -11   4   6        582.08        580.26        36.43 o                         
 -10   4   6        273.38        276.53        15.71 o                         
  -9   4   6        342.07        379.76        15.34 o                         
  -8   4   6        553.10        579.50        38.44 o                         
  -7   4   6        717.45        726.48        56.90 o                         
  -6   4   6        906.89        787.29        24.67 o                         
  -5   4   6         12.46         21.50        17.84 o                         
  -4   4   6       1830.67       1722.20        60.58 o                         
  -3   4   6        128.94        160.25        11.37 o                         
  -2   4   6        488.80        507.84        16.25 o                         
  -1   4   6       3280.24       2771.35       124.25 o                         
   0   4   6       1125.41        794.88        26.62 o                         
   1   4   6       8679.94       7983.87        60.14 o                         
   2   4   6        319.17        279.09        10.17 o                         
   3   4   6        765.50        689.81        17.42 o                         
   4   4   6        601.55        627.06        23.26 o                         
   5   4   6       2389.25       2319.83       149.82 o                         
   6   4   6       2190.22       2044.07       158.75 o                         
   7   4   6        214.53        224.47        12.43 o                         
   8   4   6        753.84        820.06        99.48 o                         
   9   4   6         72.44         89.49        18.24 o                         
  10   4   6        295.22        252.84        20.37 o                         
  11   4   6         35.64         17.16        19.69 o                         
 -11   5   6         68.99         83.59        14.49 o                         
 -10   5   6          1.90          8.16        15.11 o                         
  -9   5   6          2.28         12.76        13.33 o                         
  -8   5   6          6.66         15.14        15.51 o                         
  -7   5   6       1816.34       1910.11       176.65 o                         
  -6   5   6        464.05        467.72        33.55 o                         
  -5   5   6       1774.20       1828.23       172.77 o                         
  -4   5   6        221.29        220.33        13.86 o                         
  -3   5   6       1175.73       1183.66        46.67 o                         
  -2   5   6        386.85        308.34        27.18 o                         
  -1   5   6          1.87         -3.46        11.45 o                         
   0   5   6          7.01         14.55        10.40 o                         
   1   5   6       2661.28       2654.90        57.32 o                         
   2   5   6        789.53        733.95        41.58 o                         
   3   5   6        703.99        683.95        31.36 o                         
   4   5   6        548.05        464.51        16.04 o                         
   5   5   6          2.01         15.65        11.86 o                         
   6   5   6        444.12        440.37        46.33 o                         
   7   5   6        357.03        434.26        71.21 o                         
   8   5   6        145.25        187.73        31.48 o                         
   9   5   6         46.84         12.46        17.36 o                         
  10   5   6          2.22          0.16        19.17 o                         
  11   5   6         47.02         60.96        24.75 o                         
 -11   6   6         38.73         36.22        16.58 o                         
 -10   6   6         85.90         83.50        15.02 o                         
  -9   6   6         89.84         97.90        15.24 o                         
  -8   6   6        180.96        164.22        25.96 o                         
  -7   6   6        117.28        118.82        14.83 o                         
  -6   6   6        394.81        411.44        42.72 o                         
  -5   6   6        197.61        191.10        11.15 o                         
  -4   6   6       2498.61       2552.16        97.12 o                         
  -3   6   6       2818.20       2850.98       114.64 o                         
  -2   6   6       4435.04       4315.26        93.53 o                         
  -1   6   6        402.23        347.10        13.72 o                         
   0   6   6       3643.25       3413.58        51.21 o                         
   1   6   6       4563.22       4090.21        86.90 o                         
   2   6   6         89.49         72.85        10.29 o                         
   3   6   6       1070.09       1054.96        45.73 o                         
   4   6   6         96.55        101.16        10.42 o                         
   5   6   6       1550.54       1618.53       176.09 o                         
   6   6   6        340.34        369.63        56.28 o                         
   7   6   6         51.42         50.22        12.79 o                         
   8   6   6        172.48        187.42        24.37 o                         
   9   6   6        154.51        145.87        19.09 o                         
  10   6   6        367.68        352.78        21.18 o                         
 -10   7   6        117.61         92.95        17.08 o                         
  -9   7   6         19.86          9.10        15.71 o                         
  -8   7   6        586.89        509.61        28.17 o                         
  -7   7   6        733.75        775.17        92.85 o                         
  -6   7   6          2.16          7.73        15.20 o                         
  -5   7   6       1554.83       1750.78        83.84 o                         
  -4   7   6       1053.74       1047.72        42.74 o                         
  -3   7   6        273.47        278.43        12.02 o                         
  -2   7   6        494.57        514.67        11.96 o                         
  -1   7   6        226.19        277.15        12.90 o                         
   0   7   6         72.60         70.65         9.53 o                         
   1   7   6         18.78         23.46        10.52 o                         
   2   7   6       1260.10       1246.78        72.58 o                         
   3   7   6        531.11        533.79        22.35 o                         
   4   7   6        738.82        761.83        33.97 o                         
   5   7   6         11.33         13.70        11.88 o                         
   6   7   6        145.90        164.79        12.71 o                         
   7   7   6        343.73        350.55        61.46 o                         
   8   7   6         59.90         75.74        13.75 o                         
   9   7   6        209.39        176.41        20.05 o                         
  10   7   6          2.58         43.80        24.19 o                         
  -9   8   6         24.89         25.01        17.91 o                         
  -8   8   6        109.39         89.35        17.12 o                         
  -7   8   6        144.23        136.43        15.69 o                         
  -6   8   6        655.15        693.40        31.06 o                         
  -5   8   6         60.42         60.82        10.97 o                         
  -4   8   6        171.04        179.75        11.62 o                         
  -3   8   6         84.43        105.50        10.52 o                         
  -2   8   6       1114.78       1115.52        18.78 o                         
  -1   8   6        135.25        134.93        10.38 o                         
   0   8   6        466.57        449.63        17.39 o                         
   1   8   6       1060.36       1059.97        43.66 o                         
   2   8   6        217.68        218.63        10.94 o                         
   3   8   6       2073.93       2083.49       123.41 o                         
   4   8   6       1059.27       1074.41        62.50 o                         
   5   8   6       1193.08       1145.68       130.76 o                         
   6   8   6        715.91        694.81        49.47 o                         
   7   8   6        225.57        298.50        42.21 o                         
   8   8   6        867.94        797.90        23.27 o                         
   9   8   6          9.52         35.64        19.37 o                         
  -9   9   6         52.47         48.98        20.82 o                         
  -8   9   6        132.28        110.99        18.07 o                         
  -7   9   6        249.75        263.70        17.40 o                         
  -6   9   6          5.32         21.92        12.68 o                         
  -5   9   6        405.49        447.65        14.53 o                         
  -4   9   6         86.86         97.47        11.49 o                         
  -3   9   6        218.74        243.96        11.13 o                         
  -2   9   6        138.21        152.71        10.80 o                         
  -1   9   6         18.40          9.46         9.87 o                         
   0   9   6        318.70        357.04        16.50 o                         
   1   9   6         47.78         56.37        10.32 o                         
   2   9   6       1554.53       1623.85        88.38 o                         
   3   9   6        143.77        148.92        11.08 o                         
   4   9   6        835.81        826.01        35.89 o                         
   5   9   6         25.20         49.01        12.99 o                         
   6   9   6        347.10        369.57        26.12 o                         
   7   9   6        146.88        113.93        13.68 o                         
   8   9   6         78.15         49.99        19.81 o                         
   9   9   6          4.99         -5.26        20.78 o                         
  -8  10   6        156.97        118.14        21.58 o                         
  -7  10   6         56.30         62.75        17.05 o                         
  -6  10   6        335.08        342.05        14.89 o                         
  -5  10   6         10.32         21.19        11.72 o                         
  -4  10   6        440.07        520.01        13.75 o                         
  -3  10   6        241.55        263.15        11.91 o                         
  -2  10   6        468.09        518.88        14.17 o                         
  -1  10   6        583.03        636.27        22.15 o                         
   0  10   6        169.52        181.11        11.18 o                         
   1  10   6        708.99        689.74        31.22 o                         
   2  10   6          0.33          3.22        10.54 o                         
   3  10   6        514.86        506.13        23.73 o                         
   4  10   6        213.22        227.27        11.57 o                         
   5  10   6        567.34        558.97        86.48 o                         
   6  10   6          0.80          1.73        13.41 o                         
   7  10   6         50.07         69.84        21.18 o                         
   8  10   6         43.36         52.16        20.69 o                         
  -6  11   6          7.53         15.88        13.96 o                         
  -5  11   6        272.82        279.35        23.53 o                         
  -4  11   6          1.13          2.56        14.00 o                         
  -3  11   6        345.03        329.24        20.65 o                         
  -2  11   6        167.70        155.70        16.75 o                         
  -1  11   6        406.79        435.38        19.47 o                         
   0  11   6         11.61          6.37        11.33 o                         
   1  11   6         39.90         32.59        11.37 o                         
   2  11   6         92.87         94.11        11.98 o                         
   3  11   6          3.02          4.29        11.35 o                         
   4  11   6        273.54        266.42        19.74 o                         
   5  11   6         57.69         52.75        13.89 o                         
   6  11   6         77.28         96.40        20.65 o                         
  -5  12   6          0.21          9.16        13.30 o                         
  -4  12   6         70.97         64.88        13.44 o                         
  -3  12   6          0.26          0.35        12.68 o                         
  -2  12   6         35.51         31.14        12.19 o                         
  -1  12   6         90.44         97.66        12.54 o                         
   0  12   6          4.21         16.97        11.89 o                         
   1  12   6         44.00         30.86        11.69 o                         
   2  12   6          5.90          7.93        12.21 o                         
   3  12   6         60.51         55.50        12.74 o                         
   4  12   6         26.46         17.09        11.66 o                         
   5  12   6         58.79         36.45        24.75 o                         
  -2  13   6        230.37        195.61        14.70 o                         
  -1  13   6        258.27        252.13        15.93 o                         
   0  13   6        268.56        258.94        31.17 o                         
   1  13   6         14.76         10.97        12.73 o                         
   2  13   6        191.65        152.42        13.92 o                         
 -12   1   7         84.12         89.44        12.35 o                         
 -11   1   7          5.71         17.32        12.06 o                         
 -10   1   7       1239.28       1265.79        17.90 o                         
  -9   1   7        291.11        308.05        20.86 o                         
  -8   1   7        164.57        156.84        15.95 o                         
  -7   1   7       1995.88       2063.25        29.29 o                         
  -6   1   7          6.98         -1.04        16.64 o                         
  -5   1   7       8133.17       8085.65        46.21 o                         
  -4   1   7       3982.75       4244.41        38.09 o                         
  -3   1   7       6620.88       6335.58        94.79 o                         
  -2   1   7       1955.24       1910.03        17.64 o                         
  -1   1   7       8323.24       7809.43       115.06 o                         
   0   1   7       1598.64       1731.05        21.43 o                         
   1   1   7       2289.07       1905.60        26.14 o                         
   2   1   7        222.69        146.27         8.50 o                         
   3   1   7        147.07        139.09         8.25 o                         
   4   1   7       3691.44       3282.14        43.89 o                         
   5   1   7       1104.24       1039.57        35.29 o                         
   6   1   7       1708.36       1610.29        83.13 o                         
   7   1   7        512.69        518.09        32.54 o                         
   8   1   7        643.99        683.79        42.08 o                         
   9   1   7       1435.91       1290.70        21.15 o                         
  10   1   7        187.46        162.39        16.41 o                         
  11   1   7        205.12        192.91        18.91 o                         
  12   1   7          2.36         -3.27        18.54 o                         
 -12   2   7         10.57          7.73        14.20 o                         
 -11   2   7         18.35         20.63        12.36 o                         
 -10   2   7          4.05          5.73        13.28 o                         
  -9   2   7        175.36        195.78        17.28 o                         
  -8   2   7         24.34         39.30        15.07 o                         
  -7   2   7          3.08          4.22        13.74 o                         
  -6   2   7         49.64         67.55        14.39 o                         
  -5   2   7        476.48        467.14        19.61 o                         
  -4   2   7         63.64         55.61        13.74 o                         
  -3   2   7        239.24        254.96        11.15 o                         
  -2   2   7       1270.11       1394.92        24.91 o                         
  -1   2   7       3795.73       3667.96        89.71 o                         
   0   2   7        463.99        495.89        17.23 o                         
   1   2   7        191.75        228.11         9.14 o                         
   2   2   7       5097.18       4696.69        93.45 o                         
   3   2   7       2546.08       2273.28        19.77 o                         
   4   2   7        566.34        593.34        10.81 o                         
   5   2   7        125.40        139.74         8.83 o                         
   6   2   7         93.20         93.23         8.94 o                         
   7   2   7        206.59        225.56        17.81 o                         
   8   2   7         53.60         43.01        11.54 o                         
   9   2   7         86.72         77.94        12.84 o                         
  10   2   7         74.28         72.90        16.87 o                         
  11   2   7          1.83          2.33        17.99 o                         
  12   2   7         16.27         27.84        19.14 o                         
 -11   3   7        136.92        132.88        13.44 o                         
 -10   3   7        454.45        527.49        16.29 o                         
  -9   3   7        497.98        550.60        17.04 o                         
  -8   3   7        295.94        302.06        20.69 o                         
  -7   3   7        608.54        692.05        22.30 o                         
  -6   3   7        201.03        241.67        16.80 o                         
  -5   3   7       2987.81       2675.14        33.63 o                         
  -4   3   7        211.48        146.43        10.54 o                         
  -3   3   7       4148.90       3998.19        51.11 o                         
  -2   3   7       1593.80       1448.42        22.68 o                         
  -1   3   7        394.53        396.51        12.27 o                         
   0   3   7        813.56        643.08        22.75 o                         
   1   3   7       1519.61       1274.91        55.19 o                         
   2   3   7       5638.72       5217.27       110.52 o                         
   3   3   7       1747.16       1508.06        29.96 o                         
   4   3   7       6398.11       5913.20       120.44 o                         
   5   3   7       1142.88       1127.68        24.78 o                         
   6   3   7        988.37        917.77        52.83 o                         
   7   3   7       1550.81       1735.57       129.73 o                         
   8   3   7          0.91          8.00        11.44 o                         
   9   3   7        267.44        269.37        21.68 o                         
  10   3   7        132.74        139.50        29.56 o                         
  11   3   7        111.03        103.53        20.49 o                         
 -11   4   7          0.87          6.37        13.89 o                         
 -10   4   7         54.12         91.29        18.87 o                         
  -9   4   7         31.91         39.41        12.92 o                         
  -8   4   7        194.14        200.33        14.47 o                         
  -7   4   7         64.15         68.84        18.69 o                         
  -6   4   7        153.74        140.72        18.93 o                         
  -5   4   7        455.21        442.75        21.50 o                         
  -4   4   7         25.92         24.24        11.71 o                         
  -3   4   7        308.96        289.43        14.25 o                         
  -2   4   7       1630.32       1575.39        80.65 o                         
  -1   4   7       1255.38       1336.18        42.51 o                         
   0   4   7          1.17         -3.03        11.80 o                         
   1   4   7        587.00        606.78        28.02 o                         
   2   4   7        115.14        113.11         9.00 o                         
   3   4   7        508.84        516.09        18.30 o                         
   4   4   7        793.72        739.14        20.61 o                         
   5   4   7        175.24        184.90        11.81 o                         
   6   4   7        229.84        237.92        12.78 o                         
   7   4   7         57.45         53.58        11.76 o                         
   8   4   7         53.77         72.40        12.30 o                         
   9   4   7         55.41         62.84        13.20 o                         
  10   4   7        205.59        178.18        19.97 o                         
  11   4   7          9.53         23.51        19.57 o                         
 -11   5   7         17.12         21.70        14.33 o                         
 -10   5   7        275.01        276.08        16.35 o                         
  -9   5   7        491.66        463.79        15.78 o                         
  -8   5   7          9.65         30.28        14.02 o                         
  -7   5   7        401.40        441.46        49.93 o                         
  -6   5   7        384.00        354.18        21.62 o                         
  -5   5   7       6429.71       6635.82       635.73 o                         
  -4   5   7       1886.75       1977.14       129.13 o                         
  -3   5   7       1783.71       1745.42       163.21 o                         
  -2   5   7       3853.87       3579.58       272.05 o                         
  -1   5   7         58.39         54.55        12.77 o                         
   0   5   7       2138.16       1842.91        49.19 o                         
   1   5   7        377.20        429.87        12.90 o                         
   2   5   7        826.49        799.07        20.54 o                         
   3   5   7         10.40          7.22        10.13 o                         
   4   5   7       1399.29       1330.82        75.05 o                         
   5   5   7       1113.57       1153.68       117.36 o                         
   6   5   7        171.62        170.36        16.72 o                         
   7   5   7        466.94        506.96        50.67 o                         
   8   5   7        461.52        474.53        48.68 o                         
   9   5   7        415.82        428.61        48.36 o                         
  10   5   7          4.76        -18.57        23.67 o                         
  11   5   7        199.20        176.57        26.64 o                         
 -10   6   7         63.79         50.97        16.30 o                         
  -9   6   7        168.63        159.98        15.72 o                         
  -8   6   7        585.84        602.72        44.08 o                         
  -7   6   7         38.48         20.27        14.12 o                         
  -6   6   7        372.29        339.84        26.40 o                         
  -5   6   7        241.48        251.46        18.87 o                         
  -4   6   7        462.49        462.01        32.53 o                         
  -3   6   7         93.46         90.96        13.35 o                         
  -2   6   7        436.58        487.34        13.70 o                         
  -1   6   7        100.45         80.01        11.78 o                         
   0   6   7         30.34         21.14        10.74 o                         
   1   6   7       1254.52       1122.81        43.98 o                         
   2   6   7         12.27         31.26         9.42 o                         
   3   6   7         33.60         30.51        10.07 o                         
   4   6   7        431.01        453.48        22.89 o                         
   5   6   7         11.86         13.65        11.73 o                         
   6   6   7         46.90         73.33        12.17 o                         
   7   6   7         73.11         74.25        13.74 o                         
   8   6   7        364.75        384.89        18.34 o                         
   9   6   7          7.97         26.29        14.27 o                         
  10   6   7        192.49        167.57        20.25 o                         
 -10   7   7         23.31         24.98        17.50 o                         
  -9   7   7        242.90        205.43        17.84 o                         
  -8   7   7         21.22         24.21        14.24 o                         
  -7   7   7        245.86        266.60        24.31 o                         
  -6   7   7         12.25          6.95        10.46 o                         
  -5   7   7        614.82        643.04        39.77 o                         
  -4   7   7         99.40        105.34        10.54 o                         
  -3   7   7        678.11        738.15        15.79 o                         
  -2   7   7       2225.91       2145.63        53.59 o                         
  -1   7   7        657.70        657.85        20.56 o                         
   0   7   7        535.10        536.10        19.49 o                         
   1   7   7        204.06        185.78        14.37 o                         
   2   7   7       3097.40       3052.85       166.13 o                         
   3   7   7         15.91          9.92         8.99 o                         
   4   7   7        554.18        528.30        13.44 o                         
   5   7   7        593.25        653.31        95.06 o                         
   6   7   7        215.02        267.01        39.84 o                         
   7   7   7        793.23        773.24       116.41 o                         
   8   7   7          2.00         -1.12        13.38 o                         
   9   7   7        303.08        252.44        20.78 o                         
  10   7   7          4.39         17.60        19.77 o                         
  -9   8   7        105.14         94.41        17.24 o                         
  -8   8   7        317.19        327.33        35.78 o                         
  -7   8   7         15.44         14.27        14.06 o                         
  -6   8   7         28.63         40.87        11.54 o                         
  -5   8   7        154.79        184.53        11.49 o                         
  -4   8   7        111.98        134.10        11.24 o                         
  -3   8   7        588.75        663.54        13.29 o                         
  -2   8   7          4.87          9.71        10.27 o                         
  -1   8   7       1486.75       1504.95        26.27 o                         
   0   8   7         15.64          6.38         9.60 o                         
   1   8   7       1764.48       1839.08        72.54 o                         
   2   8   7        110.17        116.61        12.65 o                         
   3   8   7       1285.40       1366.70        56.86 o                         
   4   8   7         24.20         30.05        10.30 o                         
   5   8   7        276.29        306.37        48.56 o                         
   6   8   7         27.48         21.38        12.93 o                         
   7   8   7        103.41        111.01        13.57 o                         
   8   8   7        207.63        224.98        59.77 o                         
   9   8   7          4.39          8.92        19.37 o                         
  -8   9   7          8.57         22.13        16.28 o                         
  -7   9   7        370.13        369.94        17.96 o                         
  -6   9   7        143.13        149.55        12.72 o                         
  -5   9   7        112.22        118.44        12.43 o                         
  -4   9   7        259.43        258.32        11.58 o                         
  -3   9   7         99.75        110.59        11.19 o                         
  -2   9   7        548.44        579.36        12.01 o                         
  -1   9   7        100.50        115.96        10.76 o                         
   0   9   7        665.63        711.40        13.10 o                         
   1   9   7         58.45         51.95        10.98 o                         
   2   9   7       1590.41       1608.77        73.42 o                         
   3   9   7        190.56        228.61        10.71 o                         
   4   9   7        196.81        206.57        12.94 o                         
   5   9   7        508.45        513.57        86.07 o                         
   6   9   7        286.45        265.86        14.05 o                         
   7   9   7        524.27        505.37        90.98 o                         
   8   9   7         10.17         10.11        13.85 o                         
  -7  10   7         16.37         16.63        16.91 o                         
  -6  10   7        231.18        239.63        20.53 o                         
  -5  10   7         66.83         71.66        12.61 o                         
  -4  10   7        418.13        437.24        13.67 o                         
  -3  10   7          2.22         12.52        11.39 o                         
  -2  10   7         92.06        104.61        11.38 o                         
  -1  10   7        302.46        315.96        11.26 o                         
   0  10   7        137.00        142.03        11.15 o                         
   1  10   7        626.10        663.51        38.12 o                         
   2  10   7         78.58         85.95        11.19 o                         
   3  10   7        355.23        376.87        12.46 o                         
   4  10   7        188.72        179.85        11.70 o                         
   5  10   7         37.92         17.90        13.35 o                         
   6  10   7        239.12        269.50        14.75 o                         
   7  10   7         17.61         27.28        14.29 o                         
  -6  11   7         17.01         19.15        13.78 o                         
  -5  11   7         22.27         21.38        12.92 o                         
  -4  11   7          8.46         17.13        12.48 o                         
  -3  11   7         15.06         25.01        13.08 o                         
  -2  11   7        363.78        348.78        16.30 o                         
  -1  11   7         29.78         33.00        12.16 o                         
   0  11   7        265.67        309.59        17.17 o                         
   1  11   7         18.02         19.59        10.80 o                         
   2  11   7        179.87        157.89        14.18 o                         
   3  11   7         34.69         40.90        12.45 o                         
   4  11   7         79.52         93.11        11.73 o                         
   5  11   7         12.63         -0.19        15.17 o                         
   6  11   7         25.89         40.65        17.62 o                         
  -4  12   7        258.93        217.29        14.39 o                         
  -3  12   7        152.12        163.56        12.67 o                         
  -2  12   7        267.19        303.38        13.43 o                         
  -1  12   7        350.45        345.26        13.22 o                         
   0  12   7        254.73        244.43        16.44 o                         
   1  12   7        367.79        331.46        22.98 o                         
   2  12   7         86.67         93.32        12.52 o                         
   3  12   7        221.19        194.10        13.87 o                         
   4  12   7        104.32        105.69        12.73 o                         
   0  13   7         20.69         18.95        13.09 o                         
 -12   0   8         14.27         18.20        17.19 o                         
 -11   0   8        404.93        377.42        32.31 o                         
 -10   0   8        386.29        386.37        23.35 o                         
  -9   0   8        134.37        146.47        20.09 o                         
  -8   0   8       1909.85       1914.49        25.84 o                         
  -7   0   8        727.93        794.52        19.69 o                         
  -6   0   8      13170.80      13726.33        57.34 o                         
  -5   0   8       2411.01       2608.87        27.53 o                         
  -4   0   8       6464.63       6845.73        43.64 o                         
  -3   0   8         58.52        131.04        17.56 o                         
  -2   0   8       2001.29       2107.24        18.99 o                         
  -1   0   8      15921.41      16303.87       214.72 o                         
   0   0   8       2870.30       2882.75        22.11 o                         
   1   0   8       2343.55       2335.89        26.94 o                         
   2   0   8       4804.92       5054.09       187.80 o                         
   3   0   8       2724.21       2545.76        80.29 o                         
   4   0   8       2396.36       2245.07        21.64 o                         
   5   0   8        743.73        666.93        16.56 o                         
   6   0   8       2811.91       2592.80       258.93 o                         
   7   0   8          6.12         10.79        12.13 o                         
   8   0   8        528.80        540.69        64.07 o                         
   9   0   8         83.40        112.30        15.78 o                         
  10   0   8        786.58        652.51        28.33 o                         
  11   0   8        129.17        110.06        24.55 o                         
  12   0   8        304.40        212.98        28.81 o                         
 -12   1   8          2.15          7.80        11.00 o                         
 -11   1   8          1.78         12.96         9.65 o                         
 -10   1   8          0.02          2.91        15.03 o                         
  -9   1   8         24.32         23.43        16.07 o                         
  -8   1   8          0.05          3.42        19.01 o                         
  -7   1   8         50.32         59.31        14.71 o                         
  -6   1   8        266.13        261.20        18.48 o                         
  -5   1   8         91.99         79.35        10.13 o                         
  -4   1   8        297.80        292.52        10.90 o                         
  -3   1   8       2172.15       2209.86        15.97 o                         
  -2   1   8        488.61        472.89         9.94 o                         
  -1   1   8       1488.66       1636.65        14.73 o                         
   0   1   8       1971.50       2089.92        32.17 o                         
   1   1   8        782.35        727.64        10.31 o                         
   2   1   8         73.91         86.67         7.74 o                         
   3   1   8         38.27         45.29         7.80 o                         
   4   1   8         85.75        102.28         8.32 o                         
   5   1   8        146.24        148.47         9.15 o                         
   6   1   8         12.90          3.09         9.15 o                         
   7   1   8         38.72         37.43         9.95 o                         
   8   1   8        832.95        924.42        79.94 o                         
   9   1   8          5.30         12.38        12.21 o                         
  10   1   8          7.83         20.86        15.60 o                         
  11   1   8          0.35          2.04        16.41 o                         
  12   1   8          1.09          0.54        16.47 o                         
 -11   2   8         91.36        103.85        14.82 o                         
 -10   2   8        237.63        250.20        16.22 o                         
  -9   2   8        159.41        178.78        16.44 o                         
  -8   2   8        878.01        902.94        23.83 o                         
  -7   2   8        466.43        434.87        17.84 o                         
  -6   2   8       1930.42       1928.36        25.20 o                         
  -5   2   8         80.81         99.50        17.12 o                         
  -4   2   8        638.39        522.76        19.93 o                         
  -3   2   8        581.54        473.99        14.15 o                         
  -2   2   8       1040.00       1111.78        12.32 o                         
  -1   2   8       8810.51       8273.78       232.46 o                         
   0   2   8       4737.85       4558.14        86.42 o                         
   1   2   8      17434.61      16801.94       296.60 o                         
   2   2   8       2412.76       2249.40        65.38 o                         
   3   2   8      10959.04      10022.64       140.63 o                         
   4   2   8       1675.06       1641.47        22.53 o                         
   5   2   8       3508.64       3391.93        60.18 o                         
   6   2   8       2496.59       2474.29       121.16 o                         
   7   2   8         31.32         35.10         9.17 o                         
   8   2   8         45.39         67.52        10.32 o                         
   9   2   8         30.72         44.03        13.02 o                         
  10   2   8        573.60        486.95        17.54 o                         
  11   2   8         49.30         42.33        16.33 o                         
 -11   3   8         46.80         47.16        15.00 o                         
 -10   3   8          4.73         14.34        13.71 o                         
  -9   3   8          1.46          7.20        13.17 o                         
  -8   3   8        211.09        262.92        19.61 o                         
  -7   3   8        681.41        660.67        19.81 o                         
  -6   3   8         21.55          7.55        17.72 o                         
  -5   3   8         40.34         25.84        17.72 o                         
  -4   3   8        431.45        486.15        13.85 o                         
  -3   3   8        345.60        390.16        13.76 o                         
  -2   3   8       3472.61       3528.33        28.61 o                         
  -1   3   8       1259.45       1513.37        51.61 o                         
   0   3   8         60.80         45.84         8.59 o                         
   1   3   8         31.83         25.63         8.40 o                         
   2   3   8        596.02        567.44        26.96 o                         
   3   3   8        660.76        591.44        10.24 o                         
   4   3   8        315.64        256.82         9.77 o                         
   5   3   8          7.38         18.56         9.09 o                         
   6   3   8         17.94         23.89         9.88 o                         
   7   3   8         24.18         19.87        10.27 o                         
   8   3   8         20.22         37.49        11.71 o                         
   9   3   8          0.36         10.42        11.28 o                         
  10   3   8         50.41         48.52        16.19 o                         
  11   3   8          3.22         16.34        17.98 o                         
 -11   4   8        158.28        156.14        16.01 o                         
 -10   4   8        296.47        326.06        19.51 o                         
  -9   4   8        332.93        309.92        14.49 o                         
  -8   4   8       1080.42       1033.33        27.00 o                         
  -7   4   8        115.21        105.97        16.60 o                         
  -6   4   8       2369.23       2253.08        31.79 o                         
  -5   4   8        184.84        186.39        13.15 o                         
  -4   4   8       1086.00       1069.98        79.34 o                         
  -3   4   8         71.32         74.01        12.06 o                         
  -2   4   8        555.77        527.59        31.18 o                         
  -1   4   8        455.28        418.50        14.77 o                         
   0   4   8          0.94          7.77         8.19 o                         
   1   4   8       4291.02       4043.05       194.04 o                         
   2   4   8       1254.76       1186.85        44.97 o                         
   3   4   8        986.59        860.66        12.99 o                         
   4   4   8         51.99         38.90        10.04 o                         
   5   4   8        256.67        252.66        12.46 o                         
   6   4   8       1028.02       1109.57        90.46 o                         
   7   4   8         14.29         31.33        11.58 o                         
   8   4   8        547.18        558.82        60.20 o                         
   9   4   8          0.19         14.13        12.54 o                         
  10   4   8        254.55        260.03        24.23 o                         
  11   4   8         79.88         80.57        24.35 o                         
 -11   5   8         87.57         89.98        16.77 o                         
 -10   5   8          6.25         18.05        14.50 o                         
  -9   5   8         19.17         28.95        13.41 o                         
  -8   5   8         30.01         37.85        15.43 o                         
  -7   5   8        858.00        813.93        26.76 o                         
  -6   5   8         20.70         24.63        15.43 o                         
  -5   5   8        196.09        177.65        20.84 o                         
  -4   5   8        757.74        754.20        77.56 o                         
  -3   5   8       1931.69       1970.93       151.21 o                         
  -2   5   8       3084.05       2940.71       174.80 o                         
  -1   5   8        546.77        546.37        12.67 o                         
   0   5   8        659.69        609.19        23.15 o                         
   1   5   8          1.26          2.44         9.49 o                         
   2   5   8          2.23          8.10         9.26 o                         
   3   5   8       1060.32       1003.47        27.63 o                         
   4   5   8        510.35        586.68        22.98 o                         
   5   5   8        874.44        923.06        48.53 o                         
   6   5   8          9.19         28.16        11.92 o                         
   7   5   8       1104.70       1131.31       116.59 o                         
   8   5   8         13.37         28.34        12.54 o                         
   9   5   8        159.49        173.61        13.78 o                         
  10   5   8          1.52         21.02        23.63 o                         
  11   5   8         56.90         34.08        25.72 o                         
 -10   6   8        158.01        107.60        16.50 o                         
  -9   6   8         42.51         41.91        17.08 o                         
  -8   6   8        785.85        763.56        49.93 o                         
  -7   6   8         15.07         22.63        12.74 o                         
  -6   6   8        931.91        963.33        73.80 o                         
  -5   6   8       2845.49       2736.17       324.65 o                         
  -4   6   8        785.78        815.16        61.30 o                         
  -3   6   8       2302.75       2390.08       206.27 o                         
  -2   6   8        358.86        339.78        27.51 o                         
  -1   6   8       3139.42       3035.34       131.78 o                         
   0   6   8        533.46        493.10        14.43 o                         
   1   6   8       2320.26       2202.21        18.81 o                         
   2   6   8        633.54        610.79        26.63 o                         
   3   6   8       1126.91       1137.51        41.83 o                         
   4   6   8        183.39        216.95        11.08 o                         
   5   6   8       1035.91       1081.59        64.52 o                         
   6   6   8        172.44        155.49        14.57 o                         
   7   6   8         81.72        111.38        13.71 o                         
   8   6   8       1092.82       1071.64       127.32 o                         
   9   6   8          1.01         -0.37        13.98 o                         
  10   6   8        290.18        222.50        20.69 o                         
 -10   7   8         36.03         31.33        16.99 o                         
  -9   7   8         71.59         57.01        15.89 o                         
  -8   7   8         16.27         22.66        13.84 o                         
  -7   7   8         42.46         62.02        15.65 o                         
  -6   7   8         63.36         68.01        11.02 o                         
  -5   7   8         29.08         33.73        10.73 o                         
  -4   7   8        319.40        358.74        18.94 o                         
  -3   7   8        849.54        832.58        41.35 o                         
  -2   7   8       1869.49       1780.17       100.42 o                         
  -1   7   8          3.91         -7.92        11.32 o                         
   0   7   8        197.53        177.42        12.16 o                         
   1   7   8        237.72        202.77        12.70 o                         
   2   7   8         25.77         26.59         9.77 o                         
   3   7   8         55.97         67.02         9.34 o                         
   4   7   8         31.86         37.31        10.61 o                         
   5   7   8          5.62         28.17        12.00 o                         
   6   7   8         46.17         52.74        15.15 o                         
   7   7   8        162.72        194.08        24.31 o                         
   8   7   8          0.25         17.71        12.78 o                         
   9   7   8         43.31         57.91        17.08 o                         
  10   7   8          0.98         32.39        20.29 o                         
  -9   8   8          2.88          3.33        16.39 o                         
  -8   8   8        125.00        142.00        18.16 o                         
  -7   8   8        120.53        108.76        14.87 o                         
  -6   8   8         55.47         68.17        12.80 o                         
  -5   8   8         22.74         24.89        10.73 o                         
  -4   8   8        805.25        915.06        35.78 o                         
  -3   8   8          2.70         12.29         9.48 o                         
  -2   8   8        195.02        210.28        10.25 o                         
  -1   8   8        286.64        306.77        14.97 o                         
   0   8   8        112.33         94.98        10.77 o                         
   1   8   8       1118.34       1160.93        35.90 o                         
   2   8   8        112.22        130.12        11.17 o                         
   3   8   8        209.48        224.52        10.47 o                         
   4   8   8        317.13        372.29        15.13 o                         
   5   8   8        241.45        298.96        45.57 o                         
   6   8   8        722.87        679.98        99.05 o                         
   7   8   8        103.65        122.77        13.27 o                         
   8   8   8        258.89        269.57        45.89 o                         
   9   8   8         16.43         11.37        16.74 o                         
  -8   9   8          1.84         16.28        16.62 o                         
  -7   9   8         75.42         83.93        15.84 o                         
  -6   9   8         58.98         77.54        11.94 o                         
  -5   9   8        199.48        216.12        12.85 o                         
  -4   9   8         57.13         61.52        11.86 o                         
  -3   9   8        539.92        570.01        17.39 o                         
  -2   9   8       1081.33       1112.85        34.69 o                         
  -1   9   8          5.85         15.69         9.38 o                         
   0   9   8        685.64        698.82        14.70 o                         
   1   9   8         35.98         45.54         9.76 o                         
   2   9   8       1343.37       1439.21        86.90 o                         
   3   9   8        179.62        191.39        10.58 o                         
   4   9   8        229.62        235.29        11.30 o                         
   5   9   8        128.42        114.89        14.37 o                         
   6   9   8        326.99        278.71        14.57 o                         
   7   9   8        681.14        728.75       113.52 o                         
   8   9   8          0.13         -2.57        13.78 o                         
  -7  10   8          0.49         12.86        15.62 o                         
  -6  10   8         61.62         71.63        13.73 o                         
  -5  10   8        108.15        110.12        12.57 o                         
  -4  10   8          2.01         13.83        11.48 o                         
  -3  10   8        278.94        304.73        12.67 o                         
  -2  10   8          6.38          6.70        11.45 o                         
  -1  10   8        642.28        677.65        12.88 o                         
   0  10   8        123.18        131.60        10.94 o                         
   1  10   8         60.32         63.83        12.22 o                         
   2  10   8         49.65         56.35        11.05 o                         
   3  10   8        320.30        329.66        11.96 o                         
   4  10   8        232.69        242.42        12.61 o                         
   5  10   8        319.39        298.00        32.31 o                         
   6  10   8        130.59        135.24        14.35 o                         
   7  10   8          1.85         -1.64        14.16 o                         
  -6  11   8          0.92         16.19        13.72 o                         
  -5  11   8        385.06        338.36        31.05 o                         
  -4  11   8         12.81         12.82        12.52 o                         
  -3  11   8        499.97        518.05        15.56 o                         
  -2  11   8        133.49        132.87        11.97 o                         
  -1  11   8        601.53        634.08        13.16 o                         
   0  11   8        266.94        288.38        14.93 o                         
   1  11   8         32.68         50.51        10.72 o                         
   2  11   8        283.25        265.39        14.44 o                         
   3  11   8         74.68         90.51        16.21 o                         
   4  11   8         59.29         61.95        12.10 o                         
   5  11   8        105.37        114.66        31.42 o                         
   6  11   8         67.86         58.88        15.15 o                         
  -4  12   8         33.41         25.53        13.46 o                         
  -3  12   8         33.59         26.69        13.15 o                         
  -2  12   8         86.43        100.34        12.53 o                         
  -1  12   8        142.66        139.45        12.40 o                         
   0  12   8          0.94         -0.71        11.76 o                         
   1  12   8         82.99         93.74        12.86 o                         
   2  12   8          0.12          6.22        12.52 o                         
   3  12   8         66.27         60.66        11.63 o                         
   4  12   8         70.00         64.84        12.69 o                         
 -11   1   9        225.74        212.36        18.07 o                         
 -10   1   9        318.53        345.52        15.23 o                         
  -9   1   9        427.34        483.56        14.06 o                         
  -8   1   9         54.86         34.46        10.81 o                         
  -7   1   9       1731.05       1863.34        20.27 o                         
  -6   1   9          2.97          9.33        10.30 o                         
  -5   1   9       7481.12       7608.82       127.22 o                         
  -4   1   9       4275.16       4335.13       180.27 o                         
  -3   1   9       7224.42       7372.82        39.12 o                         
  -2   1   9       5288.32       5575.09        44.36 o                         
  -1   1   9          3.22          5.08         7.19 o                         
   0   1   9      23263.79      23054.36       291.79 o                         
   1   1   9          1.94          7.35         7.53 o                         
   2   1   9       2588.41       2374.09        29.60 o                         
   3   1   9        581.75        541.11        13.58 o                         
   4   1   9       1690.21       1490.29        13.16 o                         
   5   1   9       2864.61       2643.05        29.21 o                         
   6   1   9         10.52          9.61         8.95 o                         
   7   1   9       1107.82       1166.56        61.97 o                         
   8   1   9         52.72         58.96         9.95 o                         
   9   1   9       1523.25       1689.94       141.75 o                         
  10   1   9        185.09        176.07        17.84 o                         
  11   1   9        278.32        241.74        33.92 o                         
 -11   2   9         33.00         33.51        13.42 o                         
 -10   2   9          0.25          6.43        20.13 o                         
  -9   2   9         10.17          5.34        16.60 o                         
  -8   2   9         49.99         40.91        18.32 o                         
  -7   2   9        183.33        170.34        16.07 o                         
  -6   2   9        159.29        145.06        15.15 o                         
  -5   2   9         86.26        107.05        17.00 o                         
  -4   2   9        134.97        180.49        10.48 o                         
  -3   2   9         84.40        105.53         8.43 o                         
  -2   2   9        385.35        442.04        10.25 o                         
  -1   2   9        285.40        283.93         9.25 o                         
   0   2   9       5724.68       5821.60       131.36 o                         
   1   2   9        111.70        103.50         7.55 o                         
   2   2   9       1284.17       1273.05        35.55 o                         
   3   2   9          7.29          5.51         7.76 o                         
   4   2   9         35.80         34.26         8.06 o                         
   5   2   9        135.45        135.53         9.03 o                         
   6   2   9         88.44        109.73         9.76 o                         
   7   2   9        155.49        146.37        10.33 o                         
   8   2   9         68.20         67.52        10.82 o                         
   9   2   9         21.68         21.03        12.53 o                         
  10   2   9         20.24         16.47        12.46 o                         
  11   2   9         16.67         14.84        18.04 o                         
 -11   3   9         89.67         96.29        15.64 o                         
 -10   3   9        340.10        347.43        19.43 o                         
  -9   3   9        451.24        491.77        22.18 o                         
  -8   3   9         14.55         33.23        19.05 o                         
  -7   3   9        124.43        133.37        19.01 o                         
  -6   3   9       1009.96       1038.72        24.07 o                         
  -5   3   9        711.74        658.82        21.82 o                         
  -4   3   9        218.77        219.94        10.64 o                         
  -3   3   9       1058.98       1125.71        31.99 o                         
  -2   3   9       2803.64       2551.85        51.14 o                         
  -1   3   9       2603.40       2416.69        75.95 o                         
   0   3   9       7559.29       7207.48       245.68 o                         
   1   3   9       2638.28       2403.56        91.05 o                         
   2   3   9       4698.68       4134.81       159.47 o                         
   3   3   9        614.03        635.51        13.39 o                         
   4   3   9       1300.36       1094.06        29.70 o                         
   5   3   9       1157.86       1163.23        18.19 o                         
   6   3   9        133.49        153.43        10.47 o                         
   7   3   9        402.90        459.92        23.26 o                         
   8   3   9         21.66         26.52         9.72 o                         
   9   3   9        741.15        770.02        88.18 o                         
  10   3   9         42.92         55.64        13.37 o                         
  11   3   9         51.69         46.63        20.88 o                         
 -11   4   9          3.14         -2.84        14.95 o                         
 -10   4   9          9.08         16.37        16.25 o                         
  -9   4   9         22.70         40.59        16.58 o                         
  -8   4   9        164.16        166.12        20.78 o                         
  -7   4   9        324.52        272.21        19.81 o                         
  -6   4   9        272.58        247.69        17.16 o                         
  -5   4   9         68.42         85.48        10.63 o                         
  -4   4   9        918.44        913.98        23.25 o                         
  -3   4   9        521.46        538.17        20.45 o                         
  -2   4   9        392.45        374.39        11.51 o                         
  -1   4   9        228.14        232.39        11.66 o                         
   0   4   9        131.73        156.47         9.48 o                         
   1   4   9        252.60        234.32        16.55 o                         
   2   4   9       2022.09       1887.42        79.66 o                         
   3   4   9        361.90        302.74        10.73 o                         
   4   4   9       1002.72       1046.56        13.63 o                         
   5   4   9          7.95         19.71        10.35 o                         
   6   4   9       1117.44       1106.30        45.78 o                         
   7   4   9        846.74        867.72        56.37 o                         
   8   4   9          0.90         13.15        12.37 o                         
   9   4   9        228.31        221.32        21.22 o                         
  10   4   9          3.30         -1.78        13.25 o                         
  11   4   9          1.69        -11.17        23.91 o                         
 -10   5   9        259.76        252.22        16.02 o                         
  -9   5   9       1248.65       1198.09       107.61 o                         
  -8   5   9         65.65         60.47        14.35 o                         
  -7   5   9        997.81        964.18        26.60 o                         
  -6   5   9        528.14        483.94        21.54 o                         
  -5   5   9        330.62        344.82        14.30 o                         
  -4   5   9       2038.24       1985.83        69.56 o                         
  -3   5   9        370.85        354.85        26.20 o                         
  -2   5   9       3734.40       3594.88       301.02 o                         
  -1   5   9         11.93         19.66         9.99 o                         
   0   5   9       1125.83       1083.83        34.17 o                         
   1   5   9        311.48        347.17        13.93 o                         
   2   5   9       2524.65       2509.52        69.48 o                         
   3   5   9        647.15        592.96        17.52 o                         
   4   5   9        161.76        155.39        10.60 o                         
   5   5   9        614.40        602.81        21.01 o                         
   6   5   9        198.39        231.75        14.97 o                         
   7   5   9       1680.22       1740.37       184.95 o                         
   8   5   9         16.06          9.49        12.63 o                         
   9   5   9        769.60        742.32        65.54 o                         
  10   5   9        145.39        162.42        38.19 o                         
 -10   6   9          5.57         -3.72        18.21 o                         
  -9   6   9         50.01         49.64        16.12 o                         
  -8   6   9        106.09        112.91        14.91 o                         
  -7   6   9          8.14         18.09        13.62 o                         
  -6   6   9        713.34        695.99        21.14 o                         
  -5   6   9        442.75        447.96        50.89 o                         
  -4   6   9        967.42        993.57        64.72 o                         
  -3   6   9        260.29        240.82        16.68 o                         
  -2   6   9          8.51         13.78        10.05 o                         
  -1   6   9         84.03         65.30        10.72 o                         
   0   6   9        171.27        189.96        12.96 o                         
   1   6   9          7.76         21.63         8.74 o                         
   2   6   9        686.24        704.12        22.11 o                         
   3   6   9        514.78        493.46        39.47 o                         
   4   6   9        438.86        508.98        15.41 o                         
   5   6   9        554.35        649.77        42.82 o                         
   6   6   9         14.03         24.74        12.97 o                         
   7   6   9         17.35         23.32        12.21 o                         
   8   6   9        168.84        195.39        13.65 o                         
   9   6   9         15.28         11.64        14.92 o                         
  10   6   9         23.17         19.95        17.38 o                         
  -9   7   9        473.29        443.56       100.78 o                         
  -8   7   9         24.02         28.62        13.90 o                         
  -7   7   9        389.86        424.19        38.72 o                         
  -6   7   9        166.25        168.37        16.78 o                         
  -5   7   9        250.23        278.50        23.14 o                         
  -4   7   9        758.08        778.41        69.86 o                         
  -3   7   9        234.51        241.68        13.42 o                         
  -2   7   9       1623.13       1613.25       107.71 o                         
  -1   7   9        102.58         89.91        11.29 o                         
   0   7   9        894.68        854.20        14.59 o                         
   1   7   9         40.59         62.36        14.75 o                         
   2   7   9        878.59        915.72        29.18 o                         
   3   7   9        846.64        914.13        42.88 o                         
   4   7   9         12.76         17.55         9.76 o                         
   5   7   9        602.34        690.13        31.74 o                         
   6   7   9         74.67         82.74        18.67 o                         
   7   7   9        314.29        374.66        43.86 o                         
   8   7   9          8.76          4.24        12.98 o                         
   9   7   9        189.31        198.15        16.58 o                         
  -9   8   9        106.38        108.23        17.38 o                         
  -8   8   9        125.40        134.69        15.96 o                         
  -7   8   9          4.35          5.08        13.94 o                         
  -6   8   9         79.38         94.00        11.88 o                         
  -5   8   9         83.33        102.17        12.37 o                         
  -4   8   9         41.57         51.49        10.91 o                         
  -3   8   9        636.87        634.44        21.49 o                         
  -2   8   9         54.07         52.79        10.69 o                         
  -1   8   9        164.41        188.70         9.77 o                         
   0   8   9         69.53         60.33         9.83 o                         
   1   8   9        779.84        811.77        37.16 o                         
   2   8   9        311.62        298.96        10.35 o                         
   3   8   9       1158.12       1222.85        42.28 o                         
   4   8   9        439.20        462.86        18.42 o                         
   5   8   9         48.32         58.85        12.63 o                         
   6   8   9          6.63         16.91        12.70 o                         
   7   8   9         86.20         99.46        13.30 o                         
   8   8   9         28.07         31.28        13.44 o                         
   9   8   9          2.29         -1.91        19.93 o                         
  -8   9   9          8.28          5.72        18.44 o                         
  -7   9   9         42.47         48.03        15.15 o                         
  -6   9   9         39.78         40.68        12.11 o                         
  -5   9   9        126.65        127.17        12.04 o                         
  -4   9   9         75.96         90.26        10.61 o                         
  -3   9   9         18.69         25.04        11.45 o                         
  -2   9   9        258.55        276.10        11.95 o                         
  -1   9   9         12.99         27.25        10.16 o                         
   0   9   9         96.87         93.59        10.44 o                         
   1   9   9          2.27          2.90        10.40 o                         
   2   9   9        365.03        408.65        11.23 o                         
   3   9   9        345.54        322.93        10.76 o                         
   4   9   9          3.86         10.36        10.49 o                         
   5   9   9        614.64        606.63        53.12 o                         
   6   9   9          8.39          9.33        13.24 o                         
   7   9   9         88.87         86.81        14.24 o                         
   8   9   9          9.76         10.05        15.07 o                         
  -7  10   9         26.67         32.42        15.86 o                         
  -6  10   9        268.50        270.20        14.24 o                         
  -5  10   9         34.98         31.50        12.21 o                         
  -4  10   9        704.58        794.40        17.49 o                         
  -3  10   9        188.70        189.99        11.72 o                         
  -2  10   9        112.23        110.96        10.63 o                         
  -1  10   9        427.24        479.36        21.40 o                         
   0  10   9        148.44        138.18        11.34 o                         
   1  10   9        899.63        966.16        32.45 o                         
   2  10   9         37.08         39.45        10.67 o                         
   3  10   9        220.34        217.76        11.03 o                         
   4  10   9        387.54        432.79        16.63 o                         
   5  10   9         67.75         75.11        13.61 o                         
   6  10   9        440.77        392.63        23.95 o                         
   7  10   9          4.24          9.27        14.42 o                         
  -5  11   9         14.93         17.50        13.03 o                         
  -4  11   9        105.87        104.46        12.85 o                         
  -3  11   9         29.47         34.39        12.32 o                         
  -2  11   9        408.08        442.72        13.74 o                         
  -1  11   9         39.62         49.78        12.08 o                         
   0  11   9          1.78          0.38        12.12 o                         
   1  11   9         22.13         42.16        10.97 o                         
   2  11   9        219.70        231.13        11.33 o                         
   3  11   9        144.53        135.56        11.46 o                         
   4  11   9        124.53        115.36        13.60 o                         
   5  11   9        121.19         91.47        14.99 o                         
  -3  12   9         86.98         85.11        14.32 o                         
  -2  12   9         49.22         49.50        12.42 o                         
  -1  12   9        416.19        391.52        16.27 o                         
   0  12   9          8.76          3.49        13.25 o                         
   1  12   9         29.43         24.11        13.50 o                         
   2  12   9          9.75         12.06        10.89 o                         
   3  12   9        138.17        140.33        12.41 o                         
 -11   0  10         27.51         39.42        23.71 o                         
 -10   0  10       1039.62       1066.85        26.88 o                         
  -9   0  10         22.02         47.78        16.15 o                         
  -8   0  10       1041.86       1091.72        24.39 o                         
  -7   0  10        929.30        987.16        20.57 o                         
  -6   0  10       7731.85       7934.27        42.47 o                         
  -5   0  10       7203.41       7677.17        41.91 o                         
  -4   0  10       2918.64       2726.37        27.49 o                         
  -3   0  10       4639.26       4385.01        32.91 o                         
  -2   0  10       6270.03       6475.11        92.97 o                         
  -1   0  10      16377.21      16551.12       179.18 o                         
   0   0  10        388.72        313.66        11.36 o                         
   1   0  10       1659.63       1815.62        17.86 o                         
   2   0  10        898.37        853.28        14.11 o                         
   3   0  10        325.74        279.46        11.39 o                         
   4   0  10        531.21        478.82        12.80 o                         
   5   0  10        679.78        693.76        18.40 o                         
   6   0  10       5481.90       5494.24       277.15 o                         
   7   0  10          9.01         21.70        14.07 o                         
   8   0  10        515.82        554.52        76.59 o                         
   9   0  10        383.13        404.30        44.56 o                         
  10   0  10        344.19        385.82        50.15 o                         
  11   0  10        374.96        280.57        28.49 o                         
 -11   1  10          9.64         18.02        14.14 o                         
 -10   1  10          6.41          0.72        13.44 o                         
  -9   1  10        125.34        129.24        13.19 o                         
  -8   1  10          2.06          0.89        13.14 o                         
  -7   1  10          0.86          4.97        11.68 o                         
  -6   1  10         49.56         54.58        11.18 o                         
  -5   1  10        478.42        456.33        13.18 o                         
  -4   1  10         34.10         29.07         9.91 o                         
  -3   1  10          5.97         12.99         7.79 o                         
  -2   1  10         16.66         11.91         8.20 o                         
  -1   1  10       2318.59       2514.53        24.24 o                         
   0   1  10          9.32          1.94         7.05 o                         
   1   1  10        344.16        319.31         8.42 o                         
   2   1  10         29.78         17.84         7.03 o                         
   3   1  10        267.38        261.02         8.08 o                         
   4   1  10        302.45        313.50         8.77 o                         
   5   1  10         98.53         97.02         9.23 o                         
   6   1  10        443.27        459.45        11.30 o                         
   7   1  10          7.51          4.82         8.84 o                         
   8   1  10          0.00          4.91         9.59 o                         
   9   1  10         11.02         15.50        10.18 o                         
  10   1  10          0.04         10.69        11.09 o                         
  11   1  10         30.57         33.32        16.80 o                         
 -11   2  10          5.17         13.51        11.78 o                         
 -10   2  10        328.38        350.69        23.59 o                         
  -9   2  10         68.60         82.92        11.89 o                         
  -8   2  10        185.02        193.85        11.79 o                         
  -7   2  10        162.93        175.35        11.58 o                         
  -6   2  10       1544.29       1589.57        17.15 o                         
  -5   2  10        847.24        831.66        19.07 o                         
  -4   2  10        172.56        152.83        11.62 o                         
  -3   2  10       2182.70       2096.49        43.15 o                         
  -2   2  10        517.63        497.11         9.64 o                         
  -1   2  10       7212.33       7127.24       118.19 o                         
   0   2  10        755.28        788.23        16.80 o                         
   1   2  10        558.46        485.04        16.18 o                         
   2   2  10       6145.74       5683.70        89.35 o                         
   3   2  10       1207.81       1043.44        20.31 o                         
   4   2  10       3484.00       3347.20        33.21 o                         
   5   2  10       2154.62       1990.43        17.99 o                         
   6   2  10       3711.06       3936.71        96.11 o                         
   7   2  10          0.81          1.09         9.13 o                         
   8   2  10        362.63        398.07        28.64 o                         
   9   2  10         54.29         64.68        10.31 o                         
  10   2  10        401.68        416.80        47.85 o                         
  11   2  10        106.50         84.21        16.20 o                         
 -11   3  10         63.50         69.69        11.92 o                         
 -10   3  10          3.57          4.58        21.70 o                         
  -9   3  10         29.71         31.50        16.56 o                         
  -8   3  10          3.70          8.56        19.97 o                         
  -7   3  10         66.33         74.66        15.47 o                         
  -6   3  10        302.45        330.68        17.40 o                         
  -5   3  10         16.22         19.81        16.48 o                         
  -4   3  10         14.44         20.42         9.38 o                         
  -3   3  10        669.76        637.89        10.38 o                         
  -2   3  10        630.95        690.79        11.01 o                         
  -1   3  10        414.42        379.34         9.56 o                         
   0   3  10       3271.12       3427.14       111.13 o                         
   1   3  10          0.54          3.83         8.08 o                         
   2   3  10         43.62         66.32         8.60 o                         
   3   3  10        994.79        945.57        12.92 o                         
   4   3  10          7.42         16.45         8.56 o                         
   5   3  10        273.18        298.52        15.27 o                         
   6   3  10          1.49          3.34         9.75 o                         
   7   3  10        182.44        210.03        13.37 o                         
   8   3  10        125.74        151.16        12.20 o                         
   9   3  10        144.86        133.20        12.70 o                         
  10   3  10         34.49         33.48        13.19 o                         
  11   3  10          0.23         -4.47        20.05 o                         
 -11   4  10         10.16          5.49        15.31 o                         
 -10   4  10        288.94        263.42        22.50 o                         
  -9   4  10         18.23          3.42        20.94 o                         
  -8   4  10        220.49        189.79        17.44 o                         
  -7   4  10          5.65         12.94        18.16 o                         
  -6   4  10       1024.31        976.67        24.83 o                         
  -5   4  10       1185.57       1222.86        31.58 o                         
  -4   4  10       1860.65       1794.05        77.88 o                         
  -3   4  10       2147.89       2017.93        86.82 o                         
  -2   4  10        462.81        476.81        12.40 o                         
  -1   4  10       2718.83       2456.51        69.38 o                         
   0   4  10         14.94         55.57         8.85 o                         
   1   4  10       2586.61       2376.14        78.27 o                         
   2   4  10        355.57        339.71        12.71 o                         
   3   4  10       3617.06       3508.41        57.69 o                         
   4   4  10       1056.88       1046.04        22.75 o                         
   5   4  10        260.23        278.02        12.01 o                         
   6   4  10       1416.64       1444.58        71.12 o                         
   7   4  10        225.58        255.35        26.34 o                         
   8   4  10        399.71        432.50        78.06 o                         
   9   4  10          1.43          4.35        14.41 o                         
  10   4  10         62.76         59.15        13.89 o                         
  11   4  10         91.10         60.48        21.06 o                         
 -10   5  10          2.58         10.13        14.81 o                         
  -9   5  10         55.16         65.83        14.45 o                         
  -8   5  10          0.09         23.31        19.69 o                         
  -7   5  10         85.72         89.97        16.64 o                         
  -6   5  10         57.70         45.45        15.07 o                         
  -5   5  10          7.52         20.00        12.89 o                         
  -4   5  10        144.15        155.42        11.09 o                         
  -3   5  10        616.74        643.44        44.64 o                         
  -2   5  10        480.82        493.73        13.76 o                         
  -1   5  10         25.54         25.60         9.14 o                         
   0   5  10       1415.75       1325.29        54.80 o                         
   1   5  10       1012.01       1057.51        29.36 o                         
   2   5  10         10.03         13.39         9.60 o                         
   3   5  10       3022.71       2962.96        91.12 o                         
   4   5  10        354.63        341.35        11.46 o                         
   5   5  10        361.48        383.46        12.25 o                         
   6   5  10        791.23        873.92        33.29 o                         
   7   5  10        403.53        453.46        36.39 o                         
   8   5  10        235.99        242.19        16.88 o                         
   9   5  10         78.30         69.04        13.50 o                         
  10   5  10         39.43         50.07        23.91 o                         
 -10   6  10        211.11        189.28        17.08 o                         
  -9   6  10          1.93         -1.96        14.50 o                         
  -8   6  10        694.05        714.01        76.71 o                         
  -7   6  10        201.00        172.99        21.38 o                         
  -6   6  10        678.51        719.45        66.32 o                         
  -5   6  10       1015.40       1017.08        85.31 o                         
  -4   6  10        498.71        465.60        30.62 o                         
  -3   6  10       1488.37       1441.44        95.76 o                         
  -2   6  10        127.10        128.42        11.29 o                         
  -1   6  10       1356.74       1268.24        74.34 o                         
   0   6  10        199.67        207.63         9.66 o                         
   1   6  10        576.54        576.07        12.65 o                         
   2   6  10        969.80       1022.54        25.75 o                         
   3   6  10       1207.11       1130.60        25.45 o                         
   4   6  10       1684.63       1719.00        48.85 o                         
   5   6  10          1.87          3.91        10.92 o                         
   6   6  10       1370.57       1482.00       179.76 o                         
   7   6  10        145.49        166.71        37.91 o                         
   8   6  10        534.81        575.05        61.68 o                         
   9   6  10        139.63        130.08        15.48 o                         
  10   6  10         76.21         94.39        14.59 o                         
  -9   7  10        119.65         95.11        16.08 o                         
  -8   7  10         72.28         63.05        14.85 o                         
  -7   7  10        513.80        507.05        75.45 o                         
  -6   7  10         39.55         40.93        11.12 o                         
  -5   7  10        100.30        104.18        20.63 o                         
  -4   7  10         91.27         95.79        11.11 o                         
  -3   7  10        346.82        329.65        25.64 o                         
  -2   7  10        514.71        492.06        13.47 o                         
  -1   7  10        110.27        100.25        12.92 o                         
   0   7  10         47.56         64.00        11.33 o                         
   1   7  10         44.85         51.81         9.39 o                         
   2   7  10        538.27        560.31        27.16 o                         
   3   7  10        268.18        284.65        11.83 o                         
   4   7  10          2.17         13.78        10.39 o                         
   5   7  10        498.73        495.19        20.14 o                         
   6   7  10        254.67        271.70        19.33 o                         
   7   7  10         79.58         82.55        14.58 o                         
   8   7  10          1.53         -0.44        16.94 o                         
   9   7  10         36.10         42.12        13.87 o                         
  -8   8  10        146.77        134.49        24.17 o                         
  -7   8  10        144.42        127.74        14.90 o                         
  -6   8  10        432.01        438.00        31.30 o                         
  -5   8  10        137.45        125.79        11.19 o                         
  -4   8  10        508.80        499.77        23.54 o                         
  -3   8  10         37.29         54.33         9.82 o                         
  -2   8  10         47.19         64.09        11.56 o                         
  -1   8  10        652.65        649.25        19.69 o                         
   0   8  10          5.11        -11.54        11.54 o                         
   1   8  10        604.05        608.29        13.15 o                         
   2   8  10         15.86         27.28         9.20 o                         
   3   8  10          5.01          5.64         9.32 o                         
   4   8  10         33.59         29.29        10.33 o                         
   5   8  10          0.78          2.42        12.17 o                         
   6   8  10        188.27        211.43        13.68 o                         
   7   8  10          2.13         13.73        14.44 o                         
   8   8  10         95.33        104.05        14.35 o                         
  -8   9  10         15.00         20.43        16.74 o                         
  -7   9  10        131.38        166.58        40.22 o                         
  -6   9  10         27.98         25.43        11.94 o                         
  -5   9  10         65.51         77.14        13.55 o                         
  -4   9  10         97.30        116.49        11.00 o                         
  -3   9  10        113.51        132.88        14.09 o                         
  -2   9  10        268.26        292.13        14.45 o                         
  -1   9  10         69.88        100.87        11.49 o                         
   0   9  10       1214.82       1311.91        20.40 o                         
   1   9  10        106.88        112.13        10.84 o                         
   2   9  10       1170.47       1213.26        46.49 o                         
   3   9  10        328.18        287.72        10.86 o                         
   4   9  10          1.77         15.28        10.47 o                         
   5   9  10        337.28        369.11        21.81 o                         
   6   9  10         16.14         17.97        14.75 o                         
   7   9  10        131.51        115.79        16.01 o                         
   8   9  10         15.32         29.45        14.31 o                         
  -6  10  10         10.31         21.06        12.64 o                         
  -5  10  10         56.57         50.99        12.37 o                         
  -4  10  10         98.15        117.11        11.67 o                         
  -3  10  10          8.19         24.36        11.77 o                         
  -2  10  10         76.61         73.34        11.22 o                         
  -1  10  10        346.37        350.20        13.07 o                         
   0  10  10        179.44        207.78        11.14 o                         
   1  10  10        175.35        188.54        11.17 o                         
   2  10  10        302.06        287.49        13.36 o                         
   3  10  10          6.21         26.22        10.33 o                         
   4  10  10        173.94        184.41        11.52 o                         
   5  10  10        121.58        153.52        14.17 o                         
   6  10  10         58.90         47.42        14.31 o                         
  -5  11  10        220.79        177.02        14.17 o                         
  -4  11  10        106.55        102.96        13.96 o                         
  -3  11  10         64.25         73.35        12.81 o                         
  -2  11  10        474.30        532.76        22.00 o                         
  -1  11  10          1.96          8.80        10.77 o                         
   0  11  10        350.84        303.99        13.51 o                         
   1  11  10          1.06          0.50        11.49 o                         
   2  11  10        250.73        230.26        11.30 o                         
   3  11  10         83.56         91.27        11.42 o                         
   4  11  10         39.07         43.53        12.00 o                         
   5  11  10        236.93        209.00        15.66 o                         
  -3  12  10         68.72         69.99        12.99 o                         
  -2  12  10         11.06          7.57        13.27 o                         
  -1  12  10        102.53         88.70        13.41 o                         
   0  12  10         11.11         23.24        11.56 o                         
   1  12  10         46.80         42.55        12.48 o                         
   2  12  10         21.39         28.04        11.61 o                         
   3  12  10         25.54         25.97        11.69 o                         
 -11   1  11        227.95        243.55        26.70 o                         
 -10   1  11          0.05         -4.80        12.46 o                         
  -9   1  11        951.55        901.11        47.50 o                         
  -8   1  11       1343.15       1399.43        49.61 o                         
  -7   1  11       1383.59       1422.29        16.96 o                         
  -6   1  11        829.84        825.67        13.61 o                         
  -5   1  11       1601.63       1594.08        16.36 o                         
  -4   1  11       2132.30       2034.22        36.09 o                         
  -3   1  11        134.34        134.22        18.21 o                         
  -2   1  11        889.73        806.60        15.09 o                         
  -1   1  11         18.39         22.55         6.98 o                         
   0   1  11      10471.92      10439.10       101.37 o                         
   1   1  11        696.51        607.89         9.74 o                         
   2   1  11       2098.17       1977.82        32.47 o                         
   3   1  11       3132.52       2983.00        39.89 o                         
   4   1  11        153.03        137.93         8.34 o                         
   5   1  11       3662.43       3588.00        30.67 o                         
   6   1  11        149.27        151.05         8.89 o                         
   7   1  11        854.90        955.48        40.96 o                         
   8   1  11        207.21        212.70        15.65 o                         
   9   1  11        453.11        498.44        40.11 o                         
  10   1  11        438.34        478.07        62.10 o                         
  11   1  11        121.33        130.75        18.04 o                         
 -11   2  11          8.14          8.45        14.96 o                         
 -10   2  11         29.52         32.52        12.59 o                         
  -9   2  11         98.91        102.55        13.28 o                         
  -8   2  11          1.75          5.94        10.86 o                         
  -7   2  11          0.15          1.55        10.68 o                         
  -6   2  11        420.32        471.32        21.70 o                         
  -5   2  11         49.72         42.96        10.21 o                         
  -4   2  11          2.71          5.03         8.16 o                         
  -3   2  11          7.95         22.58         7.96 o                         
  -2   2  11        871.51        889.74        20.47 o                         
  -1   2  11        185.76        193.59         9.34 o                         
   0   2  11       1946.61       1891.82        26.31 o                         
   1   2  11       1387.31       1399.59        25.59 o                         
   2   2  11          0.41         11.53         6.92 o                         
   3   2  11         23.24         42.47         7.65 o                         
   4   2  11        105.14         93.23         8.72 o                         
   5   2  11         84.47         83.89         8.97 o                         
   6   2  11         20.95         18.21         9.08 o                         
   7   2  11         71.15         80.85         9.55 o                         
   8   2  11         44.46         43.80         9.84 o                         
   9   2  11         19.68         18.94        11.76 o                         
  10   2  11          0.14         10.08        12.82 o                         
  11   2  11         36.92         34.27        18.23 o                         
 -11   3  11         48.38         44.13        12.26 o                         
 -10   3  11         17.18         25.91        13.75 o                         
  -9   3  11        537.10        557.70        57.89 o                         
  -8   3  11         29.94         45.77        15.35 o                         
  -7   3  11        464.49        438.57        17.92 o                         
  -6   3  11         10.47          8.94        10.79 o                         
  -5   3  11        239.00        242.56        13.38 o                         
  -4   3  11       3150.51       3210.39        41.67 o                         
  -3   3  11         15.62         15.89         9.91 o                         
  -2   3  11        588.44        547.38        19.70 o                         
  -1   3  11        652.55        616.83        20.97 o                         
   0   3  11       8521.51       7979.63       182.72 o                         
   1   3  11       1900.14       1855.97        38.92 o                         
   2   3  11       2987.19       2830.23        87.10 o                         
   3   3  11       4141.51       3908.60        71.79 o                         
   4   3  11       1592.04       1535.98        15.76 o                         
   5   3  11       1863.69       1846.86        25.77 o                         
   6   3  11        120.87        108.16         9.67 o                         
   7   3  11        264.22        273.47        14.59 o                         
   8   3  11          2.54          4.92        10.05 o                         
   9   3  11        483.69        537.32        48.74 o                         
  10   3  11        102.41         98.95        13.63 o                         
  11   3  11          0.72          5.11        17.84 o                         
 -10   4  11          0.90          8.71        15.78 o                         
  -9   4  11          7.26          8.08        20.98 o                         
  -8   4  11          8.89          6.07        19.21 o                         
  -7   4  11         80.50         83.94        15.75 o                         
  -6   4  11        992.11        978.44        21.10 o                         
  -5   4  11        199.65        187.00        22.04 o                         
  -4   4  11        232.40        231.95        13.09 o                         
  -3   4  11        386.62        408.64        15.79 o                         
  -2   4  11        518.81        506.69        19.55 o                         
  -1   4  11       2293.68       2215.65        49.26 o                         
   0   4  11         33.55         47.35         8.41 o                         
   1   4  11        787.62        806.07        16.42 o                         
   2   4  11       1261.64       1166.77        46.74 o                         
   3   4  11         77.32         77.94         9.78 o                         
   4   4  11       1384.97       1348.98        16.41 o                         
   5   4  11       1089.91       1072.60        37.12 o                         
   6   4  11        249.50        271.40        11.67 o                         
   7   4  11         39.38         43.20        11.93 o                         
   8   4  11         15.76         31.31        12.19 o                         
   9   4  11        140.48        121.86        28.25 o                         
  10   4  11          1.56         12.59        13.81 o                         
 -10   5  11         19.97         25.88        14.76 o                         
  -9   5  11        526.13        513.86        53.99 o                         
  -8   5  11         10.34          3.09        17.12 o                         
  -7   5  11        489.25        451.99        23.07 o                         
  -6   5  11        410.10        399.99        18.32 o                         
  -5   5  11        219.65        209.54        23.61 o                         
  -4   5  11       2609.55       2492.72       201.54 o                         
  -3   5  11        702.79        666.60        26.88 o                         
  -2   5  11       1696.70       1723.45        69.51 o                         
  -1   5  11        483.68        471.75        25.19 o                         
   0   5  11       1342.53       1233.84        35.47 o                         
   1   5  11        915.70        924.32        30.74 o                         
   2   5  11       2298.81       2286.45        52.62 o                         
   3   5  11       2399.46       2405.47        66.81 o                         
   4   5  11         36.44         32.06        10.50 o                         
   5   5  11        441.95        460.81        25.93 o                         
   6   5  11        156.05        131.52        11.56 o                         
   7   5  11        502.62        475.80        34.95 o                         
   8   5  11        175.79        186.53        14.22 o                         
   9   5  11        304.98        343.89        23.77 o                         
  10   5  11        162.09        159.91        18.34 o                         
  -9   6  11         24.50         38.16        14.64 o                         
  -8   6  11         47.34         34.37        13.91 o                         
  -7   6  11        104.67         82.62        20.86 o                         
  -6   6  11         13.91          1.09        14.12 o                         
  -5   6  11          1.58         14.39        11.66 o                         
  -4   6  11        477.60        478.78        31.40 o                         
  -3   6  11       1286.39       1289.83       146.83 o                         
  -2   6  11         47.93         59.75        11.96 o                         
  -1   6  11         15.76         22.48         9.86 o                         
   0   6  11          2.07          9.61         9.15 o                         
   1   6  11         94.74         91.57         8.99 o                         
   2   6  11         18.54         30.87         9.23 o                         
   3   6  11        240.61        248.51        11.82 o                         
   4   6  11         21.78         22.40        10.75 o                         
   5   6  11         11.43         10.28        10.55 o                         
   6   6  11        588.97        632.05        42.08 o                         
   7   6  11         42.27         28.11        20.29 o                         
   8   6  11        297.01        283.68        15.58 o                         
   9   6  11         36.76         52.46        14.04 o                         
  -9   7  11        330.12        264.79        49.17 o                         
  -8   7  11         57.44         66.05        16.68 o                         
  -7   7  11        401.79        386.94        30.06 o                         
  -6   7  11        153.92        140.17        13.50 o                         
  -5   7  11        576.66        595.85       101.81 o                         
  -4   7  11        511.79        483.95        66.34 o                         
  -3   7  11        214.96        208.45        12.09 o                         
  -2   7  11       1287.84       1336.50       133.71 o                         
  -1   7  11          0.48          7.47        11.71 o                         
   0   7  11         60.04         65.47         9.09 o                         
   1   7  11         91.20        123.64        10.00 o                         
   2   7  11        230.20        253.12        11.31 o                         
   3   7  11        493.40        507.97        13.33 o                         
   4   7  11          0.88          2.79        10.31 o                         
   5   7  11        695.41        711.16        17.87 o                         
   6   7  11         10.46         28.71        19.11 o                         
   7   7  11        204.46        223.13        13.76 o                         
   8   7  11        119.48         88.90        19.73 o                         
   9   7  11         94.53         95.57        15.03 o                         
  -8   8  11         92.31         95.41        15.76 o                         
  -7   8  11         18.16         24.82        14.29 o                         
  -6   8  11          1.01          9.92        11.50 o                         
  -5   8  11         26.34         23.75         9.93 o                         
  -4   8  11        205.12        208.52        12.31 o                         
  -3   8  11        559.28        569.91        24.37 o                         
  -2   8  11          1.38          1.08        12.30 o                         
  -1   8  11        312.32        317.59        13.80 o                         
   0   8  11         53.29         57.38         9.80 o                         
   1   8  11         32.88         37.02        10.78 o                         
   2   8  11         39.04         38.43        10.88 o                         
   3   8  11        315.92        307.64        11.48 o                         
   4   8  11        122.74        153.26        10.32 o                         
   5   8  11         87.65         99.79        11.43 o                         
   6   8  11        282.82        320.96        50.41 o                         
   7   8  11          3.14         18.06        14.54 o                         
   8   8  11        125.20        130.41        14.73 o                         
  -7   9  11          7.70          5.59        15.36 o                         
  -6   9  11         39.64         54.50        12.35 o                         
  -5   9  11         90.15         96.41        12.14 o                         
  -4   9  11        100.97        107.93        11.81 o                         
  -3   9  11          8.00         25.80        10.97 o                         
  -2   9  11        506.87        592.95        17.52 o                         
  -1   9  11         58.94         49.88        10.79 o                         
   0   9  11        162.44        160.90        10.49 o                         
   1   9  11         31.34         35.33         9.11 o                         
   2   9  11        141.15        170.41        10.08 o                         
   3   9  11         56.67         54.03        10.06 o                         
   4   9  11         18.70         35.65        10.60 o                         
   5   9  11        198.96        186.21        13.29 o                         
   6   9  11         47.57         63.32        21.80 o                         
   7   9  11         73.09         75.13        14.52 o                         
  -6  10  11        100.92         96.94        13.52 o                         
  -5  10  11        214.19        225.75        30.14 o                         
  -4  10  11        171.80        154.20        12.02 o                         
  -3  10  11        531.59        547.34        31.06 o                         
  -2  10  11         13.63         17.50        11.82 o                         
  -1  10  11        940.95       1017.08        14.42 o                         
   0  10  11         61.69         64.14        12.10 o                         
   1  10  11        245.42        232.61        10.99 o                         
   2  10  11        151.13        190.20        10.58 o                         
   3  10  11         90.51         94.60        11.13 o                         
   4  10  11        319.16        342.77        13.06 o                         
   5  10  11         22.66         27.59        12.74 o                         
   6  10  11        133.07        135.12        31.52 o                         
  -4  11  11        103.00        101.83        12.45 o                         
  -3  11  11         22.86         24.27        11.80 o                         
  -2  11  11        217.19        213.87        13.18 o                         
  -1  11  11         31.04         38.53        11.24 o                         
   0  11  11         12.44         13.72        12.61 o                         
   1  11  11         19.74         16.60        10.26 o                         
   2  11  11         83.38         91.33        10.97 o                         
   3  11  11        102.03        111.88        11.64 o                         
   4  11  11         29.98         34.07        11.73 o                         
  -1  12  11         55.34         52.17        13.57 o                         
   0  12  11          1.41          7.36        11.81 o                         
   1  12  11          9.63         -0.57        11.75 o                         
 -11   0  12         11.34         10.45        23.03 o                         
 -10   0  12        649.89        638.49        22.02 o                         
  -9   0  12        312.64        265.22        18.36 o                         
  -8   0  12         17.22         41.23        17.64 o                         
  -7   0  12       1462.64       1464.75        22.58 o                         
  -6   0  12       1306.07       1354.93        21.38 o                         
  -5   0  12       2222.89       2144.43        24.59 o                         
  -4   0  12        151.26        152.98        15.27 o                         
  -3   0  12       4289.51       4244.61        31.38 o                         
  -2   0  12         56.19         55.95         9.76 o                         
  -1   0  12       4259.92       4477.93        44.08 o                         
   0   0  12        566.04        597.52        12.76 o                         
   1   0  12       2870.86       2830.13        41.25 o                         
   2   0  12       1438.73       1215.79        51.62 o                         
   3   0  12         36.14         29.55        10.76 o                         
   4   0  12       1700.26       1667.96        64.98 o                         
   5   0  12         22.86         44.97        10.74 o                         
   6   0  12       3037.10       3155.36        86.88 o                         
   7   0  12        742.68        781.27        60.70 o                         
   8   0  12        123.75        138.14        17.40 o                         
   9   0  12        561.22        588.73        57.82 o                         
  10   0  12        480.46        582.80        70.20 o                         
  11   0  12        546.66        393.64        30.38 o                         
 -11   1  12          5.61          9.64        14.93 o                         
 -10   1  12        132.71        149.69        13.51 o                         
  -9   1  12         12.05         23.54        13.35 o                         
  -8   1  12          0.16         -1.11        12.72 o                         
  -7   1  12         63.20         57.09        11.83 o                         
  -6   1  12         51.58         66.07        10.56 o                         
  -5   1  12         30.38         39.92        10.03 o                         
  -4   1  12         40.81         52.65        10.26 o                         
  -3   1  12        352.27        348.94         9.41 o                         
  -2   1  12        714.18        647.56        10.52 o                         
  -1   1  12          3.21         14.75         6.88 o                         
   0   1  12        109.28        113.79         7.42 o                         
   1   1  12        714.88        758.99         9.30 o                         
   2   1  12          1.02          0.77         6.78 o                         
   3   1  12         33.50         41.91         7.49 o                         
   4   1  12        516.11        499.45         9.23 o                         
   5   1  12          1.00          6.05         8.15 o                         
   6   1  12          2.39          8.95         9.09 o                         
   7   1  12          7.59         15.77         9.46 o                         
   8   1  12         63.87         57.67        10.70 o                         
   9   1  12         29.93         37.45        10.34 o                         
  10   1  12         66.98         77.84        11.44 o                         
  11   1  12          0.04         12.60        14.39 o                         
 -11   2  12          1.52         16.00        16.17 o                         
 -10   2  12        566.65        531.78        38.32 o                         
  -9   2  12        103.66        102.51        23.81 o                         
  -8   2  12         41.66         39.16        12.35 o                         
  -7   2  12        141.13        134.08        11.25 o                         
  -6   2  12        848.58        928.27        39.82 o                         
  -5   2  12        750.08        741.90        37.45 o                         
  -4   2  12        109.27        122.47         8.67 o                         
  -3   2  12       1531.78       1469.73        23.85 o                         
  -2   2  12         14.29         11.00         8.64 o                         
  -1   2  12       4833.28       4622.09        67.90 o                         
   0   2  12       3146.46       3009.56        16.62 o                         
   1   2  12        308.27        283.80         9.74 o                         
   2   2  12       3678.52       3513.99        67.52 o                         
   3   2  12        242.77        208.07         8.77 o                         
   4   2  12       3898.54       3694.90        37.48 o                         
   5   2  12        269.13        267.99         9.42 o                         
   6   2  12       1845.05       1903.81        29.76 o                         
   7   2  12        420.93        482.34        12.27 o                         
   8   2  12        211.66        228.90        11.11 o                         
   9   2  12        590.74        648.88        46.82 o                         
  10   2  12        139.09        154.85        13.86 o                         
 -10   3  12         40.34         30.77        13.27 o                         
  -9   3  12         12.34         10.93        13.25 o                         
  -8   3  12          0.80          2.59        12.04 o                         
  -7   3  12        158.52        154.41        12.61 o                         
  -6   3  12          5.06         18.56        11.80 o                         
  -5   3  12        599.80        619.24        13.98 o                         
  -4   3  12         18.71         24.00         8.85 o                         
  -3   3  12        243.16        220.57         9.14 o                         
  -2   3  12        186.11        224.65         9.62 o                         
  -1   3  12          0.53          9.26         8.90 o                         
   0   3  12        697.10        685.69        14.91 o                         
   1   3  12        336.45        317.83        12.93 o                         
   2   3  12         37.34         38.36         9.42 o                         
   3   3  12       1435.16       1335.66        26.03 o                         
   4   3  12        418.73        424.42         9.51 o                         
   5   3  12         87.89         75.05         9.09 o                         
   6   3  12        223.06        209.15        11.12 o                         
   7   3  12         33.55         51.53        10.27 o                         
   8   3  12         32.31         51.24        10.85 o                         
   9   3  12         38.69         39.32        10.75 o                         
  10   3  12          0.81         -0.60        12.96 o                         
 -10   4  12        346.20        334.98        16.31 o                         
  -9   4  12          8.19         16.30        12.56 o                         
  -8   4  12        279.30        253.12        21.90 o                         
  -7   4  12        396.10        365.68        17.96 o                         
  -6   4  12         39.93         66.42        18.52 o                         
  -5   4  12       1741.07       1809.37        60.19 o                         
  -4   4  12         10.68         26.50         8.53 o                         
  -3   4  12       3326.44       3466.03       104.12 o                         
  -2   4  12        164.73        151.88         9.09 o                         
  -1   4  12       6300.61       6162.71       152.33 o                         
   0   4  12       3935.20       3847.90       138.96 o                         
   1   4  12       2395.00       2263.65        81.26 o                         
   2   4  12       2265.89       2303.00        56.44 o                         
   3   4  12       1625.33       1625.60        22.46 o                         
   4   4  12         71.31         72.56         9.66 o                         
   5   4  12          1.09          5.90        10.08 o                         
   6   4  12        917.42       1015.46        45.02 o                         
   7   4  12         43.77         33.17        11.96 o                         
   8   4  12        527.44        538.52        20.43 o                         
   9   4  12         73.98         80.01        13.74 o                         
  10   4  12         23.32          7.66        20.90 o                         
 -10   5  12          1.57          2.93        14.96 o                         
  -9   5  12          1.39         22.54        21.74 o                         
  -8   5  12         33.98         19.85        20.25 o                         
  -7   5  12         27.72         20.82        19.13 o                         
  -6   5  12         29.85         22.86        16.35 o                         
  -5   5  12        104.37        110.39        12.21 o                         
  -4   5  12        279.91        335.90        48.02 o                         
  -3   5  12       1504.33       1502.47        66.94 o                         
  -2   5  12          1.54          2.73         9.17 o                         
  -1   5  12          9.39         10.81         8.58 o                         
   0   5  12         15.88         16.86         8.36 o                         
   1   5  12          4.74         14.55         8.30 o                         
   2   5  12        907.50        904.30        28.19 o                         
   3   5  12        866.51        862.89        14.40 o                         
   4   5  12          0.61         -1.10        10.25 o                         
   5   5  12         58.29         86.99        10.60 o                         
   6   5  12        213.91        200.50        23.53 o                         
   7   5  12        208.23        183.59        14.60 o                         
   8   5  12        128.02        163.98        15.26 o                         
   9   5  12          2.64          8.18        14.47 o                         
  10   5  12          1.69         20.03        15.64 o                         
  -9   6  12          0.70          3.10        14.43 o                         
  -8   6  12        878.24        678.91        27.97 o                         
  -7   6  12        247.95        246.61        21.98 o                         
  -6   6  12        306.99        329.44        14.24 o                         
  -5   6  12        156.01        143.01        12.64 o                         
  -4   6  12         44.19         46.82        11.91 o                         
  -3   6  12        431.58        415.73        37.55 o                         
  -2   6  12         66.22         67.08        10.87 o                         
  -1   6  12        731.73        728.46        39.64 o                         
   0   6  12        242.85        243.01        20.06 o                         
   1   6  12         27.81         49.33        10.00 o                         
   2   6  12        390.19        390.28        14.76 o                         
   3   6  12        184.98        173.08        10.45 o                         
   4   6  12        334.08        314.00        11.52 o                         
   5   6  12          2.53         -5.71        11.41 o                         
   6   6  12        912.00        984.71        40.49 o                         
   7   6  12         96.94         85.42        12.99 o                         
   8   6  12        333.50        337.88        43.02 o                         
   9   6  12        172.73        174.55        15.11 o                         
  -9   7  12        158.36        137.68        25.76 o                         
  -8   7  12          5.28          3.63        14.68 o                         
  -7   7  12        129.61        118.70        23.43 o                         
  -6   7  12        105.50        101.70        13.34 o                         
  -5   7  12          0.49         17.20        12.21 o                         
  -4   7  12        285.70        280.64        48.20 o                         
  -3   7  12        135.99        155.33        12.85 o                         
  -2   7  12         10.79         20.26        11.15 o                         
  -1   7  12         22.61         21.59         9.58 o                         
   0   7  12        135.29        136.46        13.05 o                         
   1   7  12         23.71         24.88         9.88 o                         
   2   7  12       1208.32       1268.29        27.43 o                         
   3   7  12        720.14        742.68        15.76 o                         
   4   7  12        619.79        588.39        26.93 o                         
   5   7  12        371.09        390.08        31.67 o                         
   6   7  12          4.18          2.70        11.63 o                         
   7   7  12        234.79        250.57        16.68 o                         
   8   7  12         12.98         15.44        13.87 o                         
  -8   8  12        161.37        150.74        17.31 o                         
  -7   8  12         86.60         73.06        15.12 o                         
  -6   8  12        384.22        402.85        20.48 o                         
  -5   8  12        360.66        356.19        26.40 o                         
  -4   8  12         66.83         80.86        15.21 o                         
  -3   8  12        275.59        280.63        31.06 o                         
  -2   8  12          0.21         -1.87        13.26 o                         
  -1   8  12       1360.46       1336.49        13.71 o                         
   0   8  12         12.76         17.38         9.68 o                         
   1   8  12        462.32        441.03        22.71 o                         
   2   8  12         38.16         38.13        10.03 o                         
   3   8  12        110.18        120.39        10.82 o                         
   4   8  12        688.62        716.26        29.54 o                         
   5   8  12          9.88         21.68        10.93 o                         
   6   8  12        160.67        167.12        33.86 o                         
   7   8  12          0.74         19.49        13.79 o                         
   8   8  12         55.35         68.61        15.42 o                         
  -7   9  12        144.21        121.51        16.02 o                         
  -6   9  12        116.27        118.83        16.83 o                         
  -5   9  12         33.08         38.35        12.63 o                         
  -4   9  12         48.79         42.08        10.10 o                         
  -3   9  12         82.64         88.03        11.15 o                         
  -2   9  12        376.60        406.56        22.57 o                         
  -1   9  12        212.78        231.81        13.39 o                         
   0   9  12        416.23        477.95        12.39 o                         
   1   9  12         79.68         91.90         8.90 o                         
   2   9  12        134.62        137.58        10.21 o                         
   3   9  12        610.05        675.13        25.15 o                         
   4   9  12         14.06         16.45        10.53 o                         
   5   9  12        105.51        118.68        12.14 o                         
   6   9  12         32.99         63.09        14.06 o                         
   7   9  12         74.43         64.34        14.75 o                         
  -6  10  12         58.98         50.34        16.09 o                         
  -5  10  12         57.69         69.18        12.05 o                         
  -4  10  12          0.99          1.58        11.26 o                         
  -3  10  12        175.85        212.17        12.96 o                         
  -2  10  12        169.81        185.72        12.96 o                         
  -1  10  12        189.77        195.22        12.52 o                         
   0  10  12          0.67          7.70         9.24 o                         
   1  10  12        138.95        153.95        10.01 o                         
   2  10  12        183.35        180.86        10.69 o                         
   3  10  12         44.25         56.47        11.09 o                         
   4  10  12        216.47        205.72        12.21 o                         
   5  10  12         42.80         58.53        12.69 o                         
   6  10  12        107.32         86.00        15.20 o                         
  -4  11  12        121.61        112.40        13.65 o                         
  -3  11  12         33.97         34.72        11.80 o                         
  -2  11  12        280.49        253.64        13.58 o                         
  -1  11  12         91.20         81.24        11.64 o                         
   0  11  12        226.03        233.73        11.82 o                         
   1  11  12         56.70         64.32        10.21 o                         
   2  11  12          4.70          9.77        10.47 o                         
   3  11  12        268.17        268.26        13.01 o                         
   4  11  12          1.25         -1.44        12.16 o                         
 -10   1  13         53.04         47.85        16.01 o                         
  -9   1  13        488.00        508.31        15.50 o                         
  -8   1  13        566.44        565.35        18.54 o                         
  -7   1  13        170.61        177.05        14.03 o                         
  -6   1  13        450.76        502.92        44.81 o                         
  -5   1  13        322.19        298.57        11.18 o                         
  -4   1  13       3288.16       3262.53       123.20 o                         
  -3   1  13        608.75        677.23        12.66 o                         
  -2   1  13        400.96        387.09         9.45 o                         
  -1   1  13        436.04        418.39        14.77 o                         
   0   1  13       2847.82       2822.69        13.65 o                         
   1   1  13        433.73        424.42         8.55 o                         
   2   1  13        913.49        915.86        15.42 o                         
   3   1  13       3396.24       3273.93        66.65 o                         
   4   1  13          1.18         10.39         7.66 o                         
   5   1  13       3400.16       3374.48        19.43 o                         
   6   1  13        584.34        592.65        10.66 o                         
   7   1  13        660.98        698.41        17.24 o                         
   8   1  13        590.21        666.72        23.51 o                         
   9   1  13         23.67         42.29        10.84 o                         
  10   1  13        626.92        664.15        54.73 o                         
 -10   2  13        131.05        119.67        13.94 o                         
  -9   2  13         38.53         38.72        12.57 o                         
  -8   2  13          6.96         12.91        12.42 o                         
  -7   2  13         76.36         69.18        12.58 o                         
  -6   2  13          0.41          7.19        10.61 o                         
  -5   2  13        536.37        501.43        12.46 o                         
  -4   2  13         20.04         19.90         8.15 o                         
  -3   2  13         88.69         83.67         8.83 o                         
  -2   2  13         89.71         93.10         8.88 o                         
  -1   2  13        365.57        393.57        10.27 o                         
   0   2  13        211.32        212.76         9.03 o                         
   1   2  13        620.31        597.11         9.12 o                         
   2   2  13        138.24        146.08         7.95 o                         
   3   2  13         76.04         86.13         8.39 o                         
   4   2  13        242.70        224.55         8.64 o                         
   5   2  13        496.68        471.27        10.39 o                         
   6   2  13        344.77        359.99        12.85 o                         
   7   2  13          0.06          1.48         9.10 o                         
   8   2  13         15.58         12.59         9.48 o                         
   9   2  13        190.04        200.41        11.61 o                         
  10   2  13         16.68         28.93        13.13 o                         
 -10   3  13         92.60         88.34        15.49 o                         
  -9   3  13        379.98        406.42        34.42 o                         
  -8   3  13        123.07        128.67        12.44 o                         
  -7   3  13        100.59         95.20        11.14 o                         
  -6   3  13        930.68        988.86        27.75 o                         
  -5   3  13         12.82         26.17        12.85 o                         
  -4   3  13       3293.89       3440.83        84.44 o                         
  -3   3  13        275.59        282.51         9.29 o                         
  -2   3  13       4057.87       4175.23        78.29 o                         
  -1   3  13       1722.86       1779.02        42.26 o                         
   0   3  13       1080.81       1025.59        22.00 o                         
   1   3  13       2458.20       2391.65       105.32 o                         
   2   3  13       1158.85       1138.93        23.30 o                         
   3   3  13       4448.45       4526.55        94.34 o                         
   4   3  13          0.35          0.41         8.66 o                         
   5   3  13       1121.95       1105.96        12.04 o                         
   6   3  13        571.71        658.50        11.16 o                         
   7   3  13        559.19        608.26        20.14 o                         
   8   3  13        248.19        241.63        15.01 o                         
   9   3  13          0.81          6.46        10.64 o                         
  10   3  13        105.99        140.12        20.21 o                         
 -10   4  13         12.87         12.38        13.65 o                         
  -9   4  13          1.69         13.99        12.54 o                         
  -8   4  13         43.92         48.68        13.40 o                         
  -7   4  13          9.47          2.30        12.52 o                         
  -6   4  13         73.36         82.31        11.46 o                         
  -5   4  13        499.24        524.66        16.83 o                         
  -4   4  13        402.69        422.42        13.89 o                         
  -3   4  13        638.87        616.43        10.88 o                         
  -2   4  13        144.74        153.57         9.00 o                         
  -1   4  13        297.66        289.67        19.23 o                         
   0   4  13        135.44        143.02         8.95 o                         
   1   4  13        340.43        352.25        15.74 o                         
   2   4  13          0.97          9.75         8.57 o                         
   3   4  13         11.84         13.58         9.33 o                         
   4   4  13         31.40         45.65         9.79 o                         
   5   4  13        183.24        180.87        10.86 o                         
   6   4  13        248.83        243.59        11.78 o                         
   7   4  13         24.44         28.05        10.81 o                         
   8   4  13         95.08         98.02        12.95 o                         
   9   4  13         45.56         45.05        12.68 o                         
  10   4  13         62.20         61.37        16.11 o                         
  -9   5  13        312.21        277.80        51.21 o                         
  -8   5  13         81.85         79.73        21.82 o                         
  -7   5  13         15.38         11.17        19.77 o                         
  -6   5  13        438.92        440.94        14.35 o                         
  -5   5  13        105.16        117.47        10.08 o                         
  -4   5  13       1895.90       1904.51        88.24 o                         
  -3   5  13          7.14         11.92         9.06 o                         
  -2   5  13        171.85        193.54         9.08 o                         
  -1   5  13         81.60         92.09         9.30 o                         
   0   5  13        135.16        146.78         9.13 o                         
   1   5  13        491.56        514.28        12.59 o                         
   2   5  13        790.95        809.30        34.17 o                         
   3   5  13        197.80        197.23        10.95 o                         
   4   5  13        687.46        741.17        13.03 o                         
   5   5  13        855.92        893.02        13.34 o                         
   6   5  13        318.64        335.58        12.03 o                         
   7   5  13        527.04        558.93        17.43 o                         
   8   5  13         77.61         92.40        13.84 o                         
   9   5  13        229.66        252.28        16.18 o                         
  -9   6  13          0.09         16.49        14.84 o                         
  -8   6  13         93.22         87.76        23.31 o                         
  -7   6  13        152.57        179.18        17.88 o                         
  -6   6  13         22.93         25.09        15.39 o                         
  -5   6  13          7.64         13.44        11.98 o                         
  -4   6  13         10.56         24.99        11.00 o                         
  -3   6  13        337.71        352.01        13.87 o                         
  -2   6  13        351.27        349.85        15.85 o                         
  -1   6  13        149.04        155.47        16.17 o                         
   0   6  13         23.08         33.26         8.77 o                         
   1   6  13       1330.32       1352.71        36.92 o                         
   2   6  13        653.09        632.37        20.35 o                         
   3   6  13        315.74        341.19        11.80 o                         
   4   6  13         29.42         37.68        10.42 o                         
   5   6  13         14.55         24.25        11.83 o                         
   6   6  13        160.05        170.89        13.39 o                         
   7   6  13          6.86          6.18        12.35 o                         
   8   6  13        208.02        208.88        14.05 o                         
   9   6  13         22.70         15.76        14.55 o                         
  -8   7  13        134.04        141.14        15.58 o                         
  -7   7  13        296.14        260.03        24.19 o                         
  -6   7  13        269.60        304.66        24.09 o                         
  -5   7  13        347.92        313.64        42.90 o                         
  -4   7  13        320.06        334.25        48.66 o                         
  -3   7  13         77.48         98.60        11.85 o                         
  -2   7  13        242.58        242.71         9.74 o                         
  -1   7  13         76.84         69.97         9.28 o                         
   0   7  13        191.15        167.72         9.82 o                         
   1   7  13         57.14         48.33        10.61 o                         
   2   7  13         51.87         42.43        10.21 o                         
   3   7  13        900.87        909.33        16.59 o                         
   4   7  13         70.75         84.32        10.87 o                         
   5   7  13        554.84        575.18        14.89 o                         
   6   7  13          5.96         10.74        11.96 o                         
   7   7  13        194.02        205.37        14.46 o                         
   8   7  13        110.84        116.94        16.58 o                         
  -7   8  13        124.60        107.98        15.33 o                         
  -6   8  13         72.49        100.71        20.67 o                         
  -5   8  13         19.96         32.72        13.31 o                         
  -4   8  13          1.32         -3.26        11.72 o                         
  -3   8  13        245.45        270.39        16.01 o                         
  -2   8  13          7.65         12.69        10.37 o                         
  -1   8  13        302.72        330.41        24.83 o                         
   0   8  13        231.03        238.96        10.93 o                         
   1   8  13        413.88        377.09        11.42 o                         
   2   8  13        522.59        565.35        15.39 o                         
   3   8  13          5.20          8.75        10.99 o                         
   4   8  13        233.38        225.20        12.29 o                         
   5   8  13         96.22        122.12        11.27 o                         
   6   8  13         93.23         98.83        12.97 o                         
   7   8  13         16.02          6.65        14.08 o                         
  -6   9  13        170.39        135.62        14.18 o                         
  -5   9  13        115.75        123.63        10.90 o                         
  -4   9  13        299.60        316.02        24.38 o                         
  -3   9  13          7.84          7.94        12.37 o                         
  -2   9  13        703.32        728.78        61.54 o                         
  -1   9  13        308.99        301.81        14.60 o                         
   0   9  13        493.80        448.65        12.71 o                         
   1   9  13        394.42        380.68        12.19 o                         
   2   9  13        244.47        276.91        12.77 o                         
   3   9  13        501.99        503.81        23.69 o                         
   4   9  13         34.56         39.12        11.34 o                         
   5   9  13         16.29         28.83        11.64 o                         
   6   9  13         48.38         68.64        14.28 o                         
  -5  10  13         74.01         90.65        12.33 o                         
  -4  10  13          5.09         13.99        12.51 o                         
  -3  10  13        341.55        358.50        12.32 o                         
  -2  10  13        110.87        118.65        13.23 o                         
  -1  10  13        300.69        318.92        11.17 o                         
   0  10  13        312.76        331.26        16.05 o                         
   1  10  13        213.54        199.74        12.10 o                         
   2  10  13        200.41        227.32        11.09 o                         
   3  10  13          8.52         12.07        11.41 o                         
   4  10  13        169.82        149.06        12.25 o                         
   5  10  13         14.79          4.98        12.59 o                         
  -3  11  13         12.34         19.48        13.05 o                         
  -2  11  13        123.94        168.05        12.17 o                         
  -1  11  13          2.44         16.75        11.40 o                         
   0  11  13         77.03         84.91        10.11 o                         
   1  11  13         87.07         82.22        11.87 o                         
   2  11  13         49.66         76.45        11.72 o                         
   3  11  13         43.60         41.13        11.70 o                         
 -10   0  14        297.76        315.73        20.78 o                         
  -9   0  14        296.20        290.13        24.03 o                         
  -8   0  14         39.05         32.51        15.79 o                         
  -7   0  14       1332.89       1346.09        24.31 o                         
  -6   0  14        159.54        153.82        19.37 o                         
  -5   0  14        333.81        356.15        16.68 o                         
  -4   0  14        875.87        906.47        19.05 o                         
  -3   0  14        116.10        137.67        14.87 o                         
  -2   0  14         10.69         20.52        10.57 o                         
  -1   0  14        946.14        977.96        13.94 o                         
   0   0  14       3016.50       2972.16        20.35 o                         
   1   0  14        117.93        124.72        35.72 o                         
   2   0  14       1343.59       1342.22        39.58 o                         
   3   0  14         55.12         44.70        10.61 o                         
   4   0  14       3166.21       2996.69        23.02 o                         
   5   0  14        186.24        186.39        13.10 o                         
   6   0  14       1068.14       1133.41        16.12 o                         
   7   0  14        338.22        345.84        15.81 o                         
   8   0  14        287.52        310.52        16.66 o                         
   9   0  14        864.17        880.05        99.01 o                         
  10   0  14         65.58         53.73        17.90 o                         
 -10   1  14          3.98         19.61        14.47 o                         
  -9   1  14          0.09         13.34        18.69 o                         
  -8   1  14         18.57         27.13        12.85 o                         
  -7   1  14         21.44         25.20        12.03 o                         
  -6   1  14          3.32         16.07        10.73 o                         
  -5   1  14          2.51          6.79        10.47 o                         
  -4   1  14         14.97         22.84        11.12 o                         
  -3   1  14        212.53        198.13         8.73 o                         
  -2   1  14         10.18         19.66         8.12 o                         
  -1   1  14         23.34         26.55         7.52 o                         
   0   1  14        219.28        233.34         7.94 o                         
   1   1  14         43.47         44.14         7.24 o                         
   2   1  14        217.17        208.04         8.48 o                         
   3   1  14         17.39         16.94         8.09 o                         
   4   1  14          1.30          7.82         8.24 o                         
   5   1  14         11.41         18.68         8.13 o                         
   6   1  14          0.03          8.93         8.41 o                         
   7   1  14          8.46         10.55         8.95 o                         
   8   1  14         51.41         53.70        10.27 o                         
   9   1  14          6.36          4.00        10.91 o                         
  10   1  14         58.96         66.01        12.12 o                         
 -10   2  14        193.45        180.82        24.45 o                         
  -9   2  14        235.59        224.83        30.94 o                         
  -8   2  14        324.09        312.43        14.71 o                         
  -7   2  14       1382.48       1425.40        16.75 o                         
  -6   2  14        396.66        425.53        13.33 o                         
  -5   2  14        809.39        854.11        37.45 o                         
  -4   2  14        148.61        128.73         8.77 o                         
  -3   2  14       1268.66       1321.25        22.12 o                         
  -2   2  14        111.53        144.40         9.22 o                         
  -1   2  14       1352.01       1360.83        22.12 o                         
   0   2  14       3129.15       3099.74        22.13 o                         
   1   2  14        535.03        506.37         8.88 o                         
   2   2  14       2224.62       2167.55        32.58 o                         
   3   2  14        629.62        669.52        18.73 o                         
   4   2  14        896.15        832.72        10.59 o                         
   5   2  14        532.75        570.84        10.89 o                         
   6   2  14        168.00        192.87         9.42 o                         
   7   2  14        522.44        576.36        11.53 o                         
   8   2  14         11.56         24.40        10.64 o                         
   9   2  14        328.62        355.53        28.27 o                         
  10   2  14         31.98         50.68        12.73 o                         
 -10   3  14          8.03          9.66        14.47 o                         
  -9   3  14          7.76          3.64        13.63 o                         
  -8   3  14        130.14        140.58        12.53 o                         
  -7   3  14         15.36         17.92        11.56 o                         
  -6   3  14         30.56         24.76        12.42 o                         
  -5   3  14         61.84         61.58        10.78 o                         
  -4   3  14          1.00          1.79         8.57 o                         
  -3   3  14        161.05        171.02         9.95 o                         
  -2   3  14        109.15        105.48         8.49 o                         
  -1   3  14          9.04          9.09         8.94 o                         
   0   3  14        597.85        565.75        10.37 o                         
   1   3  14        182.80        178.07         9.47 o                         
   2   3  14        374.86        412.71        10.29 o                         
   3   3  14        775.54        735.36        14.16 o                         
   4   3  14          2.40          4.20         8.18 o                         
   5   3  14        302.46        308.60         9.66 o                         
   6   3  14        128.58        145.14        10.19 o                         
   7   3  14        458.15        462.93        13.96 o                         
   8   3  14        112.82        146.52        16.15 o                         
   9   3  14         12.30         17.73        11.45 o                         
  10   3  14         82.62         85.23        13.31 o                         
  -9   4  14         26.03         23.17        12.67 o                         
  -8   4  14         62.91         55.55        13.75 o                         
  -7   4  14        302.51        304.23        14.19 o                         
  -6   4  14          5.33          4.10        11.26 o                         
  -5   4  14       1718.49       1861.81        37.90 o                         
  -4   4  14        593.48        627.73        23.68 o                         
  -3   4  14       1238.37       1312.45        37.89 o                         
  -2   4  14        140.71        156.47         8.84 o                         
  -1   4  14        877.26        835.14        21.86 o                         
   0   4  14       3733.12       3705.67        92.90 o                         
   1   4  14       1612.26       1605.24        54.51 o                         
   2   4  14       2423.25       2481.90        98.07 o                         
   3   4  14        889.74        885.52        11.78 o                         
   4   4  14       1235.13       1292.82        14.55 o                         
   5   4  14        236.84        236.57        14.16 o                         
   6   4  14        355.98        415.15        13.93 o                         
   7   4  14        357.19        378.08        12.45 o                         
   8   4  14        107.56        130.43        13.18 o                         
   9   4  14         97.81        105.52        13.04 o                         
  -9   5  14         69.88         59.08        15.35 o                         
  -8   5  14          1.12          8.70        12.89 o                         
  -7   5  14          1.56         -1.47        12.39 o                         
  -6   5  14        160.57        146.16        13.67 o                         
  -5   5  14        163.69        180.57        10.23 o                         
  -4   5  14        164.94        180.66        11.21 o                         
  -3   5  14        334.18        354.61         9.98 o                         
  -2   5  14         37.35         42.47         8.67 o                         
  -1   5  14          8.48         13.37         8.95 o                         
   0   5  14         63.15         80.78         9.53 o                         
   1   5  14        150.42        168.35        10.06 o                         
   2   5  14        313.05        320.14        10.14 o                         
   3   5  14         31.50         38.15         9.81 o                         
   4   5  14        235.82        274.83        10.94 o                         
   5   5  14         39.33         52.56        10.83 o                         
   6   5  14          6.55         19.29        10.73 o                         
   7   5  14        641.15        681.12        18.13 o                         
   8   5  14         21.42         16.26        12.28 o                         
   9   5  14          0.48         14.03        14.56 o                         
  -8   6  14        177.30        173.86        20.41 o                         
  -7   6  14         61.92         68.60        12.79 o                         
  -6   6  14        186.85        193.02        20.44 o                         
  -5   6  14        352.33        376.12        19.37 o                         
  -4   6  14          3.15         -5.87         9.98 o                         
  -3   6  14         44.07         50.67         9.03 o                         
  -2   6  14        234.61        203.44        10.55 o                         
  -1   6  14        363.89        378.57        27.68 o                         
   0   6  14         14.73         24.61         9.00 o                         
   1   6  14          2.22          3.57         9.79 o                         
   2   6  14         40.77         57.38         9.98 o                         
   3   6  14        157.69        149.43        10.41 o                         
   4   6  14       1213.20       1217.31        28.88 o                         
   5   6  14        142.21        147.73        11.39 o                         
   6   6  14        447.17        430.20        15.90 o                         
   7   6  14        158.94        175.37        12.85 o                         
   8   6  14        119.26        107.51        13.81 o                         
  -8   7  14         66.68         50.51        24.71 o                         
  -7   7  14          3.65         -1.61        23.31 o                         
  -6   7  14        287.18        268.23        44.16 o                         
  -5   7  14         16.04         32.29        13.61 o                         
  -4   7  14        357.48        378.01        17.81 o                         
  -3   7  14         19.90         18.27        10.13 o                         
  -2   7  14        414.02        406.27        26.39 o                         
  -1   7  14        495.59        486.75        19.25 o                         
   0   7  14         58.42         70.32         9.57 o                         
   1   7  14        269.96        276.07        10.86 o                         
   2   7  14          2.46         -1.18         9.81 o                         
   3   7  14        323.92        328.62        11.73 o                         
   4   7  14         52.65         59.03        11.40 o                         
   5   7  14        365.10        373.14        12.61 o                         
   6   7  14        184.13        227.58        21.87 o                         
   7   7  14        486.40        511.28        71.31 o                         
   8   7  14         93.22         99.85        14.84 o                         
  -7   8  14        201.11        159.09        16.15 o                         
  -6   8  14         14.96         17.51        15.87 o                         
  -5   8  14        305.95        296.41        53.75 o                         
  -4   8  14          0.24         15.17        11.94 o                         
  -3   8  14       1040.64       1053.01        81.87 o                         
  -2   8  14        483.43        489.09        28.89 o                         
  -1   8  14        773.21        769.08        45.56 o                         
   0   8  14        812.04        750.49        27.40 o                         
   1   8  14         17.75         34.45        10.16 o                         
   2   8  14        907.08        960.22        20.73 o                         
   3   8  14         80.09        103.37        11.08 o                         
   4   8  14        405.49        385.85        12.46 o                         
   5   8  14          1.36         -4.42        11.97 o                         
   6   8  14        180.55        199.92        13.11 o                         
   7   8  14         63.08         45.65        14.39 o                         
  -6   9  14        118.63        109.99        12.35 o                         
  -5   9  14          2.59         17.63        11.34 o                         
  -4   9  14        219.46        221.88        17.03 o                         
  -3   9  14         16.29         35.86        10.79 o                         
  -2   9  14        483.33        534.40        15.84 o                         
  -1   9  14        247.50        258.74        11.72 o                         
   0   9  14         24.15         36.73        10.80 o                         
   1   9  14         56.52         74.01        10.92 o                         
   2   9  14         11.88         25.12        10.47 o                         
   3   9  14        139.71        139.84        11.82 o                         
   4   9  14          4.81          8.42        10.97 o                         
   5   9  14         82.02         94.15        11.94 o                         
   6   9  14         24.93         32.19        14.29 o                         
  -4  10  14          0.07          8.17        13.77 o                         
  -3  10  14        314.32        304.57        16.06 o                         
  -2  10  14        123.26        107.81        10.71 o                         
  -1  10  14        319.92        340.44        18.79 o                         
   0  10  14         63.72         63.49        10.80 o                         
   1  10  14         30.26         43.69         9.59 o                         
   2  10  14         38.34         46.25        11.04 o                         
   3  10  14          5.90          8.75        10.81 o                         
   4  10  14         86.05         84.00        11.77 o                         
  -2  11  14        250.89        260.33        11.77 o                         
  -1  11  14         64.14         60.37        11.68 o                         
   0  11  14         72.42         63.79        11.33 o                         
   1  11  14         74.90         80.30        10.68 o                         
   2  11  14         15.98         18.47        10.52 o                         
 -10   1  15        141.59        127.45        17.42 o                         
  -9   1  15        153.61        152.70        14.69 o                         
  -8   1  15        233.42        220.22        15.53 o                         
  -7   1  15          2.40         -4.12        11.04 o                         
  -6   1  15        349.35        357.11        13.20 o                         
  -5   1  15        103.00         92.04        11.12 o                         
  -4   1  15        663.74        712.69        13.74 o                         
  -3   1  15        940.06       1009.60        26.22 o                         
  -2   1  15        654.14        667.67        18.42 o                         
  -1   1  15        170.30        185.46         7.56 o                         
   0   1  15         24.40         27.87         7.58 o                         
   1   1  15        192.71        214.91         7.85 o                         
   2   1  15          3.10          3.71         8.05 o                         
   3   1  15       2041.30       1981.11        40.33 o                         
   4   1  15          5.54          1.45         8.78 o                         
   5   1  15        921.74        843.28        12.16 o                         
   6   1  15        389.82        413.58        10.26 o                         
   7   1  15        511.33        590.08        22.17 o                         
   8   1  15        443.84        439.97        29.15 o                         
   9   1  15         27.12         26.43        11.72 o                         
  10   1  15        588.82        604.15        44.71 o                         
  -9   2  15          1.87          1.91        12.64 o                         
  -8   2  15          1.32          7.80        11.75 o                         
  -7   2  15        194.43        187.11        13.34 o                         
  -6   2  15        113.66        122.88        11.31 o                         
  -5   2  15          1.61         10.92        11.94 o                         
  -4   2  15        511.32        528.32        13.78 o                         
  -3   2  15         89.09         88.37         8.75 o                         
  -2   2  15        277.40        250.60        11.02 o                         
  -1   2  15         76.02         82.22         8.47 o                         
   0   2  15         55.15         46.20         9.01 o                         
   1   2  15         63.46         66.81         7.39 o                         
   2   2  15        628.49        616.67         9.41 o                         
   3   2  15         42.45         46.28         7.83 o                         
   4   2  15        618.91        622.29        12.52 o                         
   5   2  15         11.00         21.39         7.96 o                         
   6   2  15          3.23          7.46         8.65 o                         
   7   2  15          1.00          9.60         9.39 o                         
   8   2  15          0.36         -2.78         9.86 o                         
   9   2  15        179.74        216.17        12.92 o                         
  -9   3  15        245.54        249.95        14.27 o                         
  -8   3  15        234.24        202.15        14.65 o                         
  -7   3  15          0.49         12.72        11.86 o                         
  -6   3  15        778.00        832.02        16.88 o                         
  -5   3  15          0.67          0.54        10.81 o                         
  -4   3  15       3171.49       3123.21        67.94 o                         
  -3   3  15        917.04        948.57        26.03 o                         
  -2   3  15       1182.33       1208.85        25.35 o                         
  -1   3  15       2417.79       2507.91        51.79 o                         
   0   3  15        681.31        679.48        30.42 o                         
   1   3  15       2916.16       2951.26        36.56 o                         
   2   3  15        237.90        237.86        10.11 o                         
   3   3  15        227.27        225.27         8.69 o                         
   4   3  15         87.66         93.40         8.02 o                         
   5   3  15        102.86        115.66         8.92 o                         
   6   3  15        505.74        528.75        11.30 o                         
   7   3  15        129.45        121.61        10.77 o                         
   8   3  15        201.97        229.86        12.96 o                         
   9   3  15          0.09         12.26        11.51 o                         
  -9   4  15          0.63         15.51        13.04 o                         
  -8   4  15        103.61        100.95        14.49 o                         
  -7   4  15        455.50        463.71        42.09 o                         
  -6   4  15          4.55         22.68        11.82 o                         
  -5   4  15         28.17         35.46         9.26 o                         
  -4   4  15         31.42         36.45         8.93 o                         
  -3   4  15        538.10        527.35        31.49 o                         
  -2   4  15          0.35         -0.97         9.07 o                         
  -1   4  15         90.76         88.43         9.99 o                         
   0   4  15        286.07        251.58         9.74 o                         
   1   4  15        582.99        617.22        20.27 o                         
   2   4  15        341.94        381.50        11.40 o                         
   3   4  15         82.15         67.06        10.00 o                         
   4   4  15        111.25        128.42        10.80 o                         
   5   4  15         32.46         42.73        10.28 o                         
   6   4  15         80.82         77.22        11.07 o                         
   7   4  15          1.60         13.09        11.47 o                         
   8   4  15          0.51         14.18        12.19 o                         
   9   4  15          1.56         13.49        12.87 o                         
  -9   5  15        118.87        107.97        15.74 o                         
  -8   5  15         73.24         59.94        16.22 o                         
  -7   5  15          0.37          1.02        13.40 o                         
  -6   5  15        321.28        366.16        18.24 o                         
  -5   5  15         25.23         18.87         9.69 o                         
  -4   5  15        294.86        283.02        13.47 o                         
  -3   5  15          2.41          5.20         8.95 o                         
  -2   5  15        447.23        466.04        31.07 o                         
  -1   5  15        292.68        308.71         9.92 o                         
   0   5  15        542.07        522.69        28.41 o                         
   1   5  15       1395.11       1374.85        61.03 o                         
   2   5  15        150.54        147.46         9.71 o                         
   3   5  15        611.20        630.02        17.12 o                         
   4   5  15         16.32         31.57         9.68 o                         
   5   5  15        286.35        316.31        11.57 o                         
   6   5  15        323.34        329.52        12.38 o                         
   7   5  15        426.65        433.27        18.08 o                         
   8   5  15        248.42        311.91        19.14 o                         
  -8   6  15         33.01         25.13        14.79 o                         
  -7   6  15        209.95        199.09        14.97 o                         
  -6   6  15         36.35         38.33        10.73 o                         
  -5   6  15        329.56        350.76        19.47 o                         
  -4   6  15         30.36         15.03        10.12 o                         
  -3   6  15        300.13        296.33        24.78 o                         
  -2   6  15          7.00          2.02         8.96 o                         
  -1   6  15        244.75        233.61        10.77 o                         
   0   6  15        316.12        322.62        22.04 o                         
   1   6  15        114.99        109.26         9.29 o                         
   2   6  15        262.07        271.66        10.62 o                         
   3   6  15         45.51         29.53        10.18 o                         
   4   6  15        368.52        384.75        12.45 o                         
   5   6  15         48.21         51.35        10.97 o                         
   6   6  15        162.66        167.96        12.38 o                         
   7   6  15         57.83         53.88        14.76 o                         
   8   6  15         77.50        111.68        13.71 o                         
  -7   7  15         56.51         63.66        13.77 o                         
  -6   7  15        276.02        268.38        16.02 o                         
  -5   7  15         66.61         76.11        11.46 o                         
  -4   7  15        256.07        265.01        28.59 o                         
  -3   7  15        247.55        273.95        16.41 o                         
  -2   7  15        605.50        588.24        35.90 o                         
  -1   7  15        355.29        355.62        24.09 o                         
   0   7  15        117.14        108.85        10.98 o                         
   1   7  15        704.14        725.11        17.70 o                         
   2   7  15        128.31        138.11        10.63 o                         
   3   7  15        541.03        559.32        12.37 o                         
   4   7  15        253.35        253.22        12.01 o                         
   5   7  15        345.61        321.16        18.63 o                         
   6   7  15        116.14        115.93        13.42 o                         
   7   7  15        115.79        124.58        13.57 o                         
  -6   8  15          4.16         11.66        12.33 o                         
  -5   8  15        170.20        169.12        12.07 o                         
  -4   8  15        103.93        121.04        18.62 o                         
  -3   8  15        241.65        244.96        12.49 o                         
  -2   8  15        117.12        123.13        10.25 o                         
  -1   8  15         17.08         24.23        11.25 o                         
   0   8  15        191.95        217.38        10.50 o                         
   1   8  15        149.45        158.98        12.37 o                         
   2   8  15        156.17        150.50        11.96 o                         
   3   8  15          0.46         15.24        10.89 o                         
   4   8  15        412.15        419.46        12.96 o                         
   5   8  15         43.92         62.49        12.63 o                         
   6   8  15         88.64         84.56        14.40 o                         
  -5   9  15          6.78          4.65        10.84 o                         
  -4   9  15        423.31        362.53        28.41 o                         
  -3   9  15        405.06        397.28        33.08 o                         
  -2   9  15        257.61        271.09        13.99 o                         
  -1   9  15        410.40        390.49        25.06 o                         
   0   9  15         80.10         72.40        10.60 o                         
   1   9  15        394.67        389.86        13.01 o                         
   2   9  15         15.34         23.22        11.93 o                         
   3   9  15        391.75        361.32        13.99 o                         
   4   9  15         75.64         90.01        12.65 o                         
   5   9  15         74.55         54.44        12.36 o                         
  -3  10  15        112.60        121.61        15.39 o                         
  -2  10  15         86.94         94.30        10.85 o                         
  -1  10  15         68.76         63.21        12.50 o                         
   0  10  15        154.69        149.43        11.05 o                         
   1  10  15         51.66         48.36        10.19 o                         
   2  10  15        268.32        274.16        17.71 o                         
   3  10  15          8.07          9.10        11.13 o                         
  -9   0  16        108.95         86.48        22.90 o                         
  -8   0  16        134.63        110.87        18.32 o                         
  -7   0  16        333.63        360.13        21.54 o                         
  -6   0  16         28.90         20.41        15.55 o                         
  -5   0  16         44.93         54.17        15.31 o                         
  -4   0  16        352.48        388.74        20.29 o                         
  -3   0  16         48.40         68.27        15.03 o                         
  -2   0  16         80.58         90.25        10.81 o                         
  -1   0  16        123.66        116.09        10.64 o                         
   0   0  16        361.14        366.75        11.56 o                         
   1   0  16         17.29         23.83        11.12 o                         
   2   0  16       1221.77       1166.06        15.61 o                         
   3   0  16         46.91         46.95        12.26 o                         
   4   0  16       4628.47       4573.22       248.68 o                         
   5   0  16        464.19        451.85        15.76 o                         
   6   0  16        617.59        679.64        16.95 o                         
   7   0  16        669.33        700.97        15.94 o                         
   8   0  16        139.87        151.46        18.63 o                         
   9   0  16        389.97        380.97        19.02 o                         
  -9   1  16          4.21          9.96        13.90 o                         
  -8   1  16         20.23         34.09        12.25 o                         
  -7   1  16         18.54         23.45        11.61 o                         
  -6   1  16          3.08          3.56        11.07 o                         
  -5   1  16        101.64         97.07        11.09 o                         
  -4   1  16          5.01         -0.78        10.95 o                         
  -3   1  16        137.95        153.82         9.16 o                         
  -2   1  16        194.50        197.31         9.28 o                         
  -1   1  16        678.27        688.93        16.83 o                         
   0   1  16         29.42         32.07         7.18 o                         
   1   1  16         96.94        112.17         7.47 o                         
   2   1  16         52.57         59.09        10.23 o                         
   3   1  16        272.43        309.77         8.47 o                         
   4   1  16         81.29         88.40         8.03 o                         
   5   1  16         12.74          4.66         9.82 o                         
   6   1  16         35.85         28.90         9.60 o                         
   7   1  16          9.63         19.93         9.27 o                         
   8   1  16         53.48         54.12        10.25 o                         
   9   1  16         42.14         41.42        11.63 o                         
  -9   2  16        201.82        204.53        17.90 o                         
  -8   2  16        167.62        219.17        33.39 o                         
  -7   2  16        804.49        826.61        16.23 o                         
  -6   2  16         55.49         61.42        12.73 o                         
  -5   2  16       1458.58       1607.50       139.42 o                         
  -4   2  16        533.03        515.77        55.84 o                         
  -3   2  16        855.36        916.59        16.69 o                         
  -2   2  16        508.27        536.15        16.98 o                         
  -1   2  16        608.80        586.51        14.75 o                         
   0   2  16        814.95        792.05        10.85 o                         
   1   2  16         23.00         27.73         7.48 o                         
   2   2  16          9.92         20.03         7.33 o                         
   3   2  16          0.74         13.30         7.85 o                         
   4   2  16       1000.63       1007.07        16.05 o                         
   5   2  16        183.44        189.77         9.87 o                         
   6   2  16        124.27        123.75         9.66 o                         
   7   2  16        272.05        297.37        11.30 o                         
   8   2  16          0.87          1.51        10.74 o                         
   9   2  16        237.98        267.64        16.28 o                         
  -9   3  16         11.73         33.51        14.45 o                         
  -8   3  16        339.28        328.85        57.95 o                         
  -7   3  16         28.70         38.89        13.59 o                         
  -6   3  16         28.48         33.07        11.47 o                         
  -5   3  16          4.75         -4.51        11.04 o                         
  -4   3  16         14.82         26.40         9.64 o                         
  -3   3  16        875.34        884.09        12.10 o                         
  -2   3  16        290.61        271.52         9.75 o                         
  -1   3  16       1332.05       1369.12        22.07 o                         
   0   3  16          5.42          2.10        11.61 o                         
   1   3  16          4.62         -1.09         9.28 o                         
   2   3  16        375.61        406.18        19.20 o                         
   3   3  16         64.77         94.33         8.37 o                         
   4   3  16         64.22         68.63         8.11 o                         
   5   3  16          3.36         12.97        10.04 o                         
   6   3  16          5.90         12.27         9.09 o                         
   7   3  16         16.31         25.03        10.83 o                         
   8   3  16         27.66         19.84        11.39 o                         
   9   3  16          0.81          6.43        11.55 o                         
  -9   4  16         86.03         78.91        14.89 o                         
  -8   4  16         42.04         42.30        14.63 o                         
  -7   4  16        171.60        166.75        14.28 o                         
  -6   4  16         82.49         81.00        13.43 o                         
  -5   4  16       1161.24       1130.98        31.41 o                         
  -4   4  16        439.14        456.84        16.36 o                         
  -3   4  16        325.16        337.64        10.71 o                         
  -2   4  16        349.97        369.33        10.00 o                         
  -1   4  16         13.14         29.01         8.98 o                         
   0   4  16       2865.95       2788.52       101.36 o                         
   1   4  16         71.67         83.23        10.64 o                         
   2   4  16        516.38        529.53        23.78 o                         
   3   4  16          4.45         13.32         9.78 o                         
   4   4  16        426.54        441.53        19.80 o                         
   5   4  16        433.61        471.81        11.91 o                         
   6   4  16        141.39        154.36        11.41 o                         
   7   4  16        519.34        569.10        37.06 o                         
   8   4  16          4.62         14.08        12.80 o                         
  -8   5  16        172.38        144.59        30.92 o                         
  -7   5  16          6.53         11.41        12.78 o                         
  -6   5  16        241.41        229.02        18.22 o                         
  -5   5  16         13.28         24.63        10.21 o                         
  -4   5  16        187.96        206.27        17.11 o                         
  -3   5  16         40.54         50.78         9.11 o                         
  -2   5  16         85.86         99.16         9.38 o                         
  -1   5  16        174.76        186.58        15.36 o                         
   0   5  16         16.96         22.91         9.01 o                         
   1   5  16        356.82        364.41        10.90 o                         
   2   5  16          0.20         10.61         9.09 o                         
   3   5  16          4.47         18.27         9.79 o                         
   4   5  16         23.15         38.12        10.47 o                         
   5   5  16          2.64         20.79        11.51 o                         
   6   5  16         14.05         12.18        11.47 o                         
   7   5  16        198.24        218.87        21.03 o                         
   8   5  16          1.49         21.97        12.59 o                         
  -7   6  16        317.79        283.79        50.41 o                         
  -6   6  16          0.58         11.60        12.94 o                         
  -5   6  16        580.92        596.57        50.44 o                         
  -4   6  16         37.32         55.48        11.20 o                         
  -3   6  16        374.51        381.23        16.09 o                         
  -2   6  16         61.89         55.97         9.22 o                         
  -1   6  16        297.08        304.91        14.83 o                         
   0   6  16        716.99        718.05        25.73 o                         
   1   6  16          0.67          6.54         9.73 o                         
   2   6  16        508.73        565.24        44.21 o                         
   3   6  16         68.01         63.46        10.63 o                         
   4   6  16        511.21        526.74        13.36 o                         
   5   6  16        166.56        143.86        11.60 o                         
   6   6  16        170.92        208.16        12.78 o                         
   7   6  16        244.16        235.78        20.81 o                         
  -7   7  16          7.05         -3.11        13.81 o                         
  -6   7  16        229.00        214.18        12.15 o                         
  -5   7  16        163.26        153.93        11.69 o                         
  -4   7  16         13.07         15.70        10.03 o                         
  -3   7  16        130.70        125.86        12.11 o                         
  -2   7  16         66.66         83.87        10.67 o                         
  -1   7  16        312.53        343.17        20.91 o                         
   0   7  16         23.33         20.29         9.50 o                         
   1   7  16        499.33        501.73        11.65 o                         
   2   7  16          6.21         10.29        10.00 o                         
   3   7  16        352.45        338.87        15.39 o                         
   4   7  16        238.08        274.01        15.54 o                         
   5   7  16         24.46         36.22        11.99 o                         
   6   7  16        133.26        136.54        13.01 o                         
   7   7  16        230.97        236.93        14.25 o                         
  -6   8  16          2.52         -3.37        11.30 o                         
  -5   8  16        429.47        363.61        34.12 o                         
  -4   8  16        170.89        151.24        13.94 o                         
  -3   8  16        179.39        177.25        14.36 o                         
  -2   8  16        639.96        690.47        65.83 o                         
  -1   8  16         42.09         49.52        10.79 o                         
   0   8  16        792.24        783.20        47.40 o                         
   1   8  16        179.92        190.17        10.67 o                         
   2   8  16        815.93        851.73        35.86 o                         
   3   8  16        186.59        195.78        11.99 o                         
   4   8  16        309.85        295.00        13.90 o                         
   5   8  16         81.23         75.92        12.83 o                         
   6   8  16         25.99         36.80        14.09 o                         
  -4   9  16        107.62        101.59        12.22 o                         
  -3   9  16         78.93         77.96        12.44 o                         
  -2   9  16        168.28        148.35        12.14 o                         
  -1   9  16         71.38         80.54        11.61 o                         
   0   9  16        198.32        197.11        25.66 o                         
   1   9  16        481.82        433.19        28.78 o                         
   2   9  16          0.08         10.78        12.17 o                         
   3   9  16        159.50        181.10        13.55 o                         
   4   9  16          5.49          7.68        12.01 o                         
  -2  10  16        116.99        117.69        12.58 o                         
  -1  10  16        214.44        172.65        27.32 o                         
   0  10  16         77.28         61.30        13.07 o                         
   1  10  16         50.61         59.06        12.05 o                         
   2  10  16        232.98        218.61        15.79 o                         
  -9   1  17         46.57         48.27        15.15 o                         
  -8   1  17        508.82        505.88        53.12 o                         
  -7   1  17          0.08         10.75        11.83 o                         
  -6   1  17        562.54        605.02        21.10 o                         
  -5   1  17         12.53         13.61        19.79 o                         
  -4   1  17        170.01        200.30        13.60 o                         
  -3   1  17         83.21         70.96         8.94 o                         
  -2   1  17        555.71        577.07        10.65 o                         
  -1   1  17        893.71        970.94        11.61 o                         
   0   1  17         74.13         89.53         7.77 o                         
   1   1  17       2042.48       2158.67        13.51 o                         
   2   1  17        182.56        175.25         8.12 o                         
   3   1  17       1094.93       1110.49        22.89 o                         
   4   1  17        220.00        223.07        11.20 o                         
   5   1  17        196.30        234.30         9.44 o                         
   6   1  17        141.05        152.01         9.78 o                         
   7   1  17         69.40         64.88        10.27 o                         
   8   1  17        238.38        259.60        17.32 o                         
   9   1  17          1.90         18.82        10.98 o                         
  -9   2  17          0.08          4.90        14.84 o                         
  -8   2  17          2.33         10.92        16.76 o                         
  -7   2  17        129.08        120.00        19.97 o                         
  -6   2  17        169.88        167.34        12.07 o                         
  -5   2  17          3.39         11.20        11.03 o                         
  -4   2  17        155.10        153.03        11.39 o                         
  -3   2  17        114.46        126.76         9.15 o                         
  -2   2  17        685.99        742.22        11.21 o                         
  -1   2  17        101.54        112.90         9.59 o                         
   0   2  17          5.01          5.13         8.76 o                         
   1   2  17         99.94        101.36         7.75 o                         
   2   2  17        121.48        120.98         7.91 o                         
   3   2  17          5.10         15.58         8.09 o                         
   4   2  17         79.90         97.17         8.63 o                         
   5   2  17         30.33         40.26         9.07 o                         
   6   2  17          0.21          2.53         9.88 o                         
   7   2  17         73.10         89.43        11.34 o                         
   8   2  17         19.32         24.25        11.74 o                         
   9   2  17         22.96         18.33        11.90 o                         
  -8   3  17        191.91        191.71        13.89 o                         
  -7   3  17          7.69          4.82        12.52 o                         
  -6   3  17        768.80        747.12        15.10 o                         
  -5   3  17         69.64         76.05        11.68 o                         
  -4   3  17        471.46        460.36        10.53 o                         
  -3   3  17        927.67        918.80        17.95 o                         
  -2   3  17         52.49         68.29         9.13 o                         
  -1   3  17        429.38        427.93        22.31 o                         
   0   3  17         36.62         34.74         9.27 o                         
   1   3  17        925.26        986.36        12.02 o                         
   2   3  17          1.48          8.06         9.52 o                         
   3   3  17        172.37        202.87        11.79 o                         
   4   3  17        112.92        120.72         9.44 o                         
   5   3  17         25.41         23.67         8.61 o                         
   6   3  17        327.63        361.51        11.36 o                         
   7   3  17         10.68         16.77        10.16 o                         
   8   3  17         80.42         62.70        11.04 o                         
  -8   4  17         21.88         23.09        14.66 o                         
  -7   4  17        428.09        375.92        30.36 o                         
  -6   4  17          4.85         12.23        13.12 o                         
  -5   4  17        373.38        366.14        10.73 o                         
  -4   4  17        177.01        159.78        11.76 o                         
  -3   4  17        149.34        171.77        14.96 o                         
  -2   4  17        612.56        612.64        21.16 o                         
  -1   4  17        182.48        198.85        10.07 o                         
   0   4  17        331.51        350.32        25.92 o                         
   1   4  17        224.17        234.64         9.78 o                         
   2   4  17         32.91         35.58         9.19 o                         
   3   4  17        214.40        218.83        18.04 o                         
   4   4  17          9.25          9.87        10.82 o                         
   5   4  17         32.19         25.74        10.57 o                         
   6   4  17          2.63         -3.27        10.40 o                         
   7   4  17         12.37         21.25        12.67 o                         
   8   4  17         41.83         30.33        13.34 o                         
  -8   5  17        136.40        121.15        14.87 o                         
  -7   5  17          5.56          2.97        14.69 o                         
  -6   5  17        282.53        288.50        35.80 o                         
  -5   5  17         74.08         76.28        10.92 o                         
  -4   5  17        489.83        509.57        14.50 o                         
  -3   5  17        658.83        668.37        20.68 o                         
  -2   5  17          9.93         16.37         9.02 o                         
  -1   5  17        238.90        270.51        24.81 o                         
   0   5  17          2.52         -3.78         9.58 o                         
   1   5  17       1288.65       1325.19        15.70 o                         
   2   5  17          1.74         12.96         9.84 o                         
   3   5  17        650.51        636.83        12.25 o                         
   4   5  17        411.81        440.90        34.12 o                         
   5   5  17         89.25         90.86        10.70 o                         
   6   5  17        354.04        331.20        14.69 o                         
   7   5  17         31.62         40.97        12.71 o                         
  -7   6  17        174.91        164.30        18.52 o                         
  -6   6  17         45.55         41.19        12.96 o                         
  -5   6  17        136.32        152.25        13.90 o                         
  -4   6  17         10.78         33.96        11.04 o                         
  -3   6  17        144.42        148.89        13.00 o                         
  -2   6  17        223.57        237.20        17.78 o                         
  -1   6  17        275.83        237.40        15.20 o                         
   0   6  17        274.58        268.63        15.61 o                         
   1   6  17          6.56         17.77         9.80 o                         
   2   6  17        276.84        302.70        11.66 o                         
   3   6  17        253.62        255.32        11.99 o                         
   4   6  17         60.91         75.83        11.15 o                         
   5   6  17        118.52        134.77        12.19 o                         
   6   6  17        162.32        178.04        23.76 o                         
   7   6  17        448.98        425.96        15.23 o                         
  -6   7  17        173.84        159.66        12.32 o                         
  -5   7  17         60.32         59.39        12.29 o                         
  -4   7  17        352.14        379.76        19.06 o                         
  -3   7  17        793.34        785.60        52.26 o                         
  -2   7  17         40.92         53.58         9.59 o                         
  -1   7  17        351.82        331.41        20.65 o                         
   0   7  17          6.66         19.57        10.62 o                         
   1   7  17        578.10        598.26        33.93 o                         
   2   7  17        119.00        129.40        11.04 o                         
   3   7  17        422.79        404.64        12.22 o                         
   4   7  17        359.65        357.69        12.70 o                         
   5   7  17        225.75        269.56        16.34 o                         
   6   7  17        242.75        193.96        15.80 o                         
  -5   8  17        127.61        156.88        19.40 o                         
  -4   8  17         96.53         85.68        12.68 o                         
  -3   8  17        291.65        271.69        19.34 o                         
  -2   8  17        352.64        319.63        11.82 o                         
  -1   8  17         62.15         77.03        10.46 o                         
   0   8  17        229.62        202.84        10.87 o                         
   1   8  17         64.46         67.39        11.14 o                         
   2   8  17        154.22        159.66        11.82 o                         
   3   8  17         31.71         30.79        11.70 o                         
   4   8  17         29.39         21.16        12.88 o                         
   5   8  17          3.96         14.71        12.20 o                         
  -3   9  17        205.96        207.53        15.41 o                         
  -2   9  17         96.09         93.37        12.08 o                         
  -1   9  17        271.63        257.08        12.41 o                         
   0   9  17          0.01          8.34        13.18 o                         
   1   9  17        244.00        246.04        11.56 o                         
   2   9  17         78.14         83.66        11.46 o                         
   3   9  17        149.17        142.10        13.28 o                         
  -8   0  18         85.81         77.27        23.07 o                         
  -7   0  18        376.61        376.08        19.49 o                         
  -6   0  18         22.28          6.31        17.08 o                         
  -5   0  18        470.32        471.88        18.73 o                         
  -4   0  18        397.29        394.29        17.88 o                         
  -3   0  18        632.39        678.11        19.45 o                         
  -2   0  18       1038.90       1130.02        20.45 o                         
  -1   0  18          4.71         18.92        10.54 o                         
   0   0  18       1222.76       1310.55        26.94 o                         
   1   0  18       1176.69       1136.71        39.94 o                         
   2   0  18        181.40        191.70        12.47 o                         
   3   0  18        487.65        479.78        13.03 o                         
   4   0  18        588.02        662.09        36.47 o                         
   5   0  18        318.61        322.25        14.72 o                         
   6   0  18          1.65         13.96        12.09 o                         
   7   0  18        390.89        410.20        20.35 o                         
   8   0  18         15.60         18.11        13.47 o                         
  -8   1  18          0.60          7.98        12.50 o                         
  -7   1  18         10.67         11.26        13.51 o                         
  -6   1  18          3.53         -4.31        12.87 o                         
  -5   1  18         23.69         20.75        11.33 o                         
  -4   1  18          3.07         10.72        11.85 o                         
  -3   1  18          3.45          7.42        14.63 o                         
  -2   1  18        214.25        205.67         9.46 o                         
  -1   1  18         73.80         82.70         8.88 o                         
   0   1  18        311.41        287.07         9.56 o                         
   1   1  18        369.63        407.55         9.50 o                         
   2   1  18         39.14         57.33         8.19 o                         
   3   1  18        237.61        215.30         9.29 o                         
   4   1  18          2.61          8.65         8.87 o                         
   5   1  18         15.72          9.09         9.18 o                         
   6   1  18          2.94          5.31         9.38 o                         
   7   1  18         19.04         29.09        10.12 o                         
   8   1  18          0.15          7.82        10.15 o                         
  -8   2  18          6.92          5.65        13.01 o                         
  -7   2  18        362.02        388.53        23.49 o                         
  -6   2  18         36.91         48.59        11.78 o                         
  -5   2  18        731.89        688.02        14.02 o                         
  -4   2  18        687.70        682.71        14.09 o                         
  -3   2  18        365.15        366.49        10.06 o                         
  -2   2  18       1099.82       1162.00        12.07 o                         
  -1   2  18        470.77        499.57        10.47 o                         
   0   2  18       1792.55       1844.20        76.26 o                         
   1   2  18         68.62         79.77         8.35 o                         
   2   2  18         35.40         38.76         8.14 o                         
   3   2  18          7.91         19.69         8.25 o                         
   4   2  18        557.72        558.17         9.63 o                         
   5   2  18        206.62        207.90        11.21 o                         
   6   2  18         12.00         14.44         8.97 o                         
   7   2  18         71.15         69.70         9.63 o                         
   8   2  18         29.89         28.46        11.29 o                         
  -8   3  18         43.17         39.10        13.58 o                         
  -7   3  18          0.63          8.67        12.64 o                         
  -6   3  18        123.80        128.10        12.48 o                         
  -5   3  18        219.95        222.73        22.84 o                         
  -4   3  18         26.46         21.81         9.33 o                         
  -3   3  18        197.06        198.26         9.70 o                         
  -2   3  18         33.89         39.46         9.12 o                         
  -1   3  18         52.89         73.16         9.14 o                         
   0   3  18          5.22          9.88         8.73 o                         
   1   3  18         13.35         25.08        11.18 o                         
   2   3  18         91.48         84.50        10.61 o                         
   3   3  18         20.20         21.26         9.28 o                         
   4   3  18        296.06        276.25         9.63 o                         
   5   3  18         47.64         41.70         8.79 o                         
   6   3  18          0.31         11.87         9.82 o                         
   7   3  18          9.02         20.29        10.48 o                         
   8   3  18         26.93         29.36        11.24 o                         
  -7   4  18        106.34        115.66        13.51 o                         
  -6   4  18         83.08         66.62        13.95 o                         
  -5   4  18        342.68        352.45        23.03 o                         
  -4   4  18        180.20        171.33         9.96 o                         
  -3   4  18         44.74         35.10         9.62 o                         
  -2   4  18        278.50        324.84        17.00 o                         
  -1   4  18         19.24          7.26        10.25 o                         
   0   4  18        907.35        835.83        39.70 o                         
   1   4  18        213.01        225.36        10.53 o                         
   2   4  18        200.44        218.57        17.28 o                         
   3   4  18        190.41        195.53        12.53 o                         
   4   4  18         83.71         81.34        11.32 o                         
   5   4  18        365.05        352.17        15.88 o                         
   6   4  18         14.58         27.39        11.34 o                         
   7   4  18        440.27        483.92        13.83 o                         
  -7   5  18          0.22         10.88        14.82 o                         
  -6   5  18        258.10        238.06        29.01 o                         
  -5   5  18        116.75        109.05        10.97 o                         
  -4   5  18         73.03         95.89        10.62 o                         
  -3   5  18        153.24        149.97        10.72 o                         
  -2   5  18         22.95         19.71        10.08 o                         
  -1   5  18        261.47        266.37        23.58 o                         
   0   5  18        354.21        333.74        19.28 o                         
   1   5  18        141.30        133.37        13.53 o                         
   2   5  18        342.51        366.39        13.35 o                         
   3   5  18        260.60        274.57        10.78 o                         
   4   5  18        432.32        454.78        12.40 o                         
   5   5  18          2.84         16.84        11.43 o                         
   6   5  18        100.92         99.75        12.41 o                         
   7   5  18         17.69          8.95        12.30 o                         
  -6   6  18        125.20        110.09        17.56 o                         
  -5   6  18        265.44        278.83        11.75 o                         
  -4   6  18        157.19        142.84        10.70 o                         
  -3   6  18        125.59        117.85        10.04 o                         
  -2   6  18        688.71        727.71        48.56 o                         
  -1   6  18         82.43         80.55        10.58 o                         
   0   6  18        968.96        928.44        43.93 o                         
   1   6  18         22.18         26.32         9.68 o                         
   2   6  18        720.78        745.00        32.60 o                         
   3   6  18        271.81        252.42        15.11 o                         
   4   6  18        146.03        161.18        11.94 o                         
   5   6  18        297.29        272.77        12.86 o                         
   6   6  18         60.51         50.84        12.72 o                         
  -5   7  18          0.42          3.03        13.31 o                         
  -4   7  18        122.37        122.30        11.33 o                         
  -3   7  18        152.40        141.36        10.59 o                         
  -2   7  18          2.99         15.36        10.47 o                         
  -1   7  18         64.87         66.06        10.17 o                         
   0   7  18          7.13          7.83        10.04 o                         
   1   7  18        246.98        237.81        14.05 o                         
   2   7  18         11.18         15.43        11.05 o                         
   3   7  18         70.51         80.02        11.82 o                         
   4   7  18        138.02        128.68        12.42 o                         
   5   7  18         10.47         19.30        12.00 o                         
  -4   8  18         32.67         17.12        11.53 o                         
  -3   8  18         14.26         16.74        10.99 o                         
  -2   8  18        164.01        154.22        12.07 o                         
  -1   8  18          0.36         10.60        11.01 o                         
   0   8  18        209.56        193.74        14.84 o                         
   1   8  18        168.91        165.42        11.09 o                         
   2   8  18        225.25        219.70        12.31 o                         
   3   8  18         94.96         96.13        12.99 o                         
   4   8  18        121.87        113.71        13.17 o                         
  -2   9  18         25.68         19.04        11.39 o                         
  -1   9  18        139.76        116.14        11.79 o                         
   0   9  18         31.21         38.23        12.01 o                         
   1   9  18        159.44        165.56        12.12 o                         
   2   9  18          1.09          8.66        12.03 o                         
  -8   1  19        369.81        285.82        15.79 o                         
  -7   1  19          1.59          3.65        12.65 o                         
  -6   1  19        999.52        878.62        35.98 o                         
  -5   1  19        465.42        529.47        13.60 o                         
  -4   1  19        217.67        262.71        28.13 o                         
  -3   1  19       1382.37       1258.05        32.93 o                         
  -2   1  19          6.29         18.86        13.96 o                         
  -1   1  19        658.19        672.04        10.83 o                         
   0   1  19         83.73         69.11         9.38 o                         
   1   1  19        603.83        662.39        12.29 o                         
   2   1  19        276.53        297.10         9.34 o                         
   3   1  19        451.40        449.27         9.68 o                         
   4   1  19        582.11        568.77        27.59 o                         
   5   1  19         73.72         61.89         9.50 o                         
   6   1  19        484.68        522.54        17.80 o                         
   7   1  19         17.26         18.80        10.71 o                         
   8   1  19         70.26         60.35        10.72 o                         
  -8   2  19          0.11          7.85        13.38 o                         
  -7   2  19          0.08         14.60        14.00 o                         
  -6   2  19         33.43         22.96        12.16 o                         
  -5   2  19          0.64          1.70        11.92 o                         
  -4   2  19         35.19         31.87        11.66 o                         
  -3   2  19        348.26        346.62        22.06 o                         
  -2   2  19         49.50         54.72         9.17 o                         
  -1   2  19        260.09        263.29         9.80 o                         
   0   2  19        208.07        213.66        21.33 o                         
   1   2  19          2.32          0.15         8.71 o                         
   2   2  19         11.61          9.18         8.19 o                         
   3   2  19          0.10          0.81         8.98 o                         
   4   2  19          0.04          1.29         8.86 o                         
   5   2  19          7.05         20.36         9.43 o                         
   6   2  19         70.42         67.40        10.05 o                         
   7   2  19         14.33          4.40        10.46 o                         
  -7   3  19          1.41          1.09        12.97 o                         
  -6   3  19        359.47        351.80        50.91 o                         
  -5   3  19        288.60        276.20        27.39 o                         
  -4   3  19        230.91        248.81        10.20 o                         
  -3   3  19        553.65        513.49        16.51 o                         
  -2   3  19         52.09         62.56         9.40 o                         
  -1   3  19        951.34        982.77        41.91 o                         
   0   3  19         14.76         18.71         9.05 o                         
   1   3  19        454.87        452.45        11.34 o                         
   2   3  19         22.93         34.27        10.29 o                         
   3   3  19        201.15        155.35        10.12 o                         
   4   3  19        458.60        478.89        10.67 o                         
   5   3  19         45.54         47.85         9.04 o                         
   6   3  19        145.82        143.66        13.41 o                         
   7   3  19          4.18          1.50        10.10 o                         
  -7   4  19        119.70        118.47        14.23 o                         
  -6   4  19          8.39          8.77        13.12 o                         
  -5   4  19          1.53         11.04        13.58 o                         
  -4   4  19         30.87         21.31        10.49 o                         
  -3   4  19          1.35         -5.17         9.80 o                         
  -2   4  19        658.22        688.82        32.78 o                         
  -1   4  19        277.14        280.90        13.49 o                         
   0   4  19        161.25        173.79        13.55 o                         
   1   4  19        195.99        173.10        10.76 o                         
   2   4  19          0.78         -2.00        10.29 o                         
   3   4  19        272.57        287.00        10.94 o                         
   4   4  19          4.34         21.36         9.92 o                         
   5   4  19         40.41         39.14        11.31 o                         
   6   4  19          0.60         -1.77        11.67 o                         
   7   4  19         76.16         79.38        12.66 o                         
  -6   5  19         64.98         61.77        14.69 o                         
  -5   5  19        109.72        113.40        13.87 o                         
  -4   5  19        451.35        464.50        13.96 o                         
  -3   5  19        484.50        521.66        20.80 o                         
  -2   5  19          0.13          5.88        10.36 o                         
  -1   5  19        358.18        393.32        18.88 o                         
   0   5  19         38.32         34.45         9.76 o                         
   1   5  19        905.49        926.02        67.30 o                         
   2   5  19        459.91        480.98        30.44 o                         
   3   5  19        119.68        124.44        10.95 o                         
   4   5  19        372.84        377.38        23.26 o                         
   5   5  19         75.59         85.81        11.67 o                         
   6   5  19        518.05        532.08        34.23 o                         
  -5   6  19         21.74         25.61        10.96 o                         
  -4   6  19          1.98         13.54        10.37 o                         
  -3   6  19         37.74         37.28        10.80 o                         
  -2   6  19        108.60        103.94        11.07 o                         
  -1   6  19         40.82         35.71        10.63 o                         
   0   6  19        182.49        198.30        17.34 o                         
   1   6  19         35.51         30.12        10.08 o                         
   2   6  19        155.55        172.70        12.11 o                         
   3   6  19        415.15        457.84        13.73 o                         
   4   6  19          2.10         17.78        11.39 o                         
   5   6  19         63.55         65.00        12.12 o                         
  -4   7  19        117.52        106.99        11.62 o                         
  -3   7  19        214.87        200.83        13.44 o                         
  -2   7  19          0.78         17.97        10.74 o                         
  -1   7  19        180.22        177.40        11.93 o                         
   0   7  19         17.41         29.43        11.03 o                         
   1   7  19        386.81        384.14        20.18 o                         
   2   7  19        212.35        212.41        12.30 o                         
   3   7  19        132.27        142.23        15.26 o                         
   4   7  19        257.89        277.98        26.46 o                         
  -3   8  19         57.60         69.47        12.25 o                         
  -2   8  19        211.60        213.32        17.14 o                         
  -1   8  19          4.01          3.02        11.30 o                         
   0   8  19        124.02        109.26        11.25 o                         
   1   8  19         28.18         22.24        11.69 o                         
   2   8  19        125.53        129.67        11.42 o                         
   3   8  19         18.40          3.53        12.04 o                         
  -7   0  20        482.32        454.72        21.54 o                         
  -6   0  20        199.19        188.78        18.93 o                         
  -5   0  20        282.72        301.94        22.38 o                         
  -4   0  20        378.02        330.03        18.73 o                         
  -3   0  20         29.63         47.14        16.52 o                         
  -2   0  20        157.51        211.21        16.72 o                         
  -1   0  20         86.32         89.38        11.86 o                         
   0   0  20       1836.69       1941.67        76.37 o                         
   1   0  20       1808.31       1842.74        57.04 o                         
   2   0  20        117.24        141.00        14.99 o                         
   3   0  20        604.70        625.13        62.12 o                         
   4   0  20        127.51        130.06        13.74 o                         
   5   0  20        970.82        955.86        46.29 o                         
   6   0  20        359.86        348.33        27.57 o                         
   7   0  20        167.93        204.82        29.86 o                         
  -7   1  20         13.18         14.40        12.87 o                         
  -6   1  20          6.37         22.90        12.37 o                         
  -5   1  20          3.93          5.70        13.10 o                         
  -4   1  20        179.11        150.25        12.60 o                         
  -3   1  20          2.39         20.35        11.56 o                         
  -2   1  20        143.34        135.36         9.70 o                         
  -1   1  20         30.99         27.85         9.63 o                         
   0   1  20         17.24         26.99         8.20 o                         
   1   1  20          5.94          3.32         7.97 o                         
   2   1  20          4.33          5.00         8.57 o                         
   3   1  20          8.66         14.32         8.32 o                         
   4   1  20          2.37          0.36         9.85 o                         
   5   1  20          3.32         13.82         9.21 o                         
   6   1  20          5.22          4.46         9.99 o                         
   7   1  20         13.32         10.15        10.91 o                         
  -7   2  20        346.64        325.46        14.65 o                         
  -6   2  20        306.22        286.91        20.84 o                         
  -5   2  20        108.34        107.20        18.61 o                         
  -4   2  20        507.94        422.50        22.70 o                         
  -3   2  20         20.61         31.22         9.50 o                         
  -2   2  20       1169.36       1187.38        22.92 o                         
  -1   2  20          2.15          9.40         9.40 o                         
   0   2  20       1887.72       1894.11        64.12 o                         
   1   2  20        505.14        543.04        11.14 o                         
   2   2  20        393.46        407.37        17.46 o                         
   3   2  20        422.24        425.02        16.07 o                         
   4   2  20        138.43        137.44        11.37 o                         
   5   2  20        344.16        309.54        12.17 o                         
   6   2  20          1.67         16.24        10.24 o                         
   7   2  20        139.72        123.98        11.94 o                         
  -7   3  20          8.59          2.49        14.91 o                         
  -6   3  20         54.05         36.41        13.28 o                         
  -5   3  20          1.10          9.14        25.54 o                         
  -4   3  20         30.27         31.72         9.96 o                         
  -3   3  20         47.87         62.15        11.08 o                         
  -2   3  20          0.63          8.14         9.62 o                         
  -1   3  20         44.34         46.04         9.69 o                         
   0   3  20          6.01         18.96        10.11 o                         
   1   3  20         29.25         33.67        12.30 o                         
   2   3  20          1.16          1.01         9.61 o                         
   3   3  20          6.39         -4.37         9.77 o                         
   4   3  20          3.37         16.15        10.55 o                         
   5   3  20          7.45          8.61         9.82 o                         
   6   3  20         13.25         23.90        10.23 o                         
  -6   4  20        130.78        136.10        15.00 o                         
  -5   4  20        177.58        168.95        15.45 o                         
  -4   4  20        328.43        345.48        11.29 o                         
  -3   4  20        102.37         93.41        10.18 o                         
  -2   4  20        439.90        392.77        11.22 o                         
  -1   4  20          6.55         15.60         9.63 o                         
   0   4  20        347.44        352.37        13.66 o                         
   1   4  20        172.90        168.99        16.07 o                         
   2   4  20        188.20        183.26        10.70 o                         
   3   4  20        248.49        235.03        11.50 o                         
   4   4  20         19.52         19.46        10.27 o                         
   5   4  20        347.73        333.15        16.66 o                         
   6   4  20         84.21         70.55        12.39 o                         
  -5   5  20         22.13         30.11        10.71 o                         
  -4   5  20          4.58          7.74        10.80 o                         
  -3   5  20         99.14        102.18        10.53 o                         
  -2   5  20         41.42         33.08        10.10 o                         
  -1   5  20         25.82         22.76        10.01 o                         
   0   5  20        248.45        248.14        14.79 o                         
   1   5  20         54.80         64.99        11.48 o                         
   2   5  20        215.93        229.53        13.36 o                         
   3   5  20         36.37         25.63        10.72 o                         
   4   5  20        132.60        139.14        11.79 o                         
   5   5  20         22.09         25.17        12.53 o                         
  -5   6  20         48.61         39.20        11.16 o                         
  -4   6  20        203.20        183.57        12.15 o                         
  -3   6  20          2.68          8.01        10.80 o                         
  -2   6  20        422.92        411.50        16.83 o                         
  -1   6  20         40.05         35.33        10.37 o                         
   0   6  20        369.81        317.29        21.50 o                         
   1   6  20        186.39        208.87        11.85 o                         
   2   6  20        227.67        240.90        18.42 o                         
   3   6  20        253.22        236.84        16.16 o                         
   4   6  20         23.64         22.64        12.55 o                         
  -3   7  20         27.38         32.46        11.77 o                         
  -2   7  20         38.06         32.59        11.09 o                         
  -1   7  20         64.16         74.14        11.02 o                         
   0   7  20         14.52         25.57        10.55 o                         
   1   7  20        129.13        121.06        12.72 o                         
   2   7  20          4.91         12.24        11.60 o                         
   3   7  20          1.27         10.93        11.16 o                         
   0   8  20          1.46          2.55        11.19 o                         
  -6   1  21        243.30        209.58        18.50 o                         
  -5   1  21        283.42        287.15        20.65 o                         
  -4   1  21         77.29         72.38        13.72 o                         
  -3   1  21        725.15        699.11        28.65 o                         
  -2   1  21          0.18          5.04         9.57 o                         
  -1   1  21       1418.94       1488.08        44.82 o                         
   0   1  21        461.17        453.76        11.61 o                         
   1   1  21        396.19        378.41        15.03 o                         
   2   1  21        968.74       1012.09        41.04 o                         
   3   1  21         23.42         22.80         8.89 o                         
   4   1  21        963.31        961.79        12.74 o                         
   5   1  21          8.33          3.13         9.14 o                         
   6   1  21        488.26        463.12        22.24 o                         
  -6   2  21          0.50         25.27        14.14 o                         
  -5   2  21         18.36         15.06        12.75 o                         
  -4   2  21          6.49         10.74        12.25 o                         
  -3   2  21          6.79         15.64        10.30 o                         
  -2   2  21         22.85         23.96         9.95 o                         
  -1   2  21        163.86        186.76        11.04 o                         
   0   2  21         18.16         31.55        10.19 o                         
   1   2  21         33.27         55.26        15.52 o                         
   2   2  21         13.51         23.72         8.60 o                         
   3   2  21          6.01         21.22         8.94 o                         
   4   2  21         20.08         16.17         9.30 o                         
   5   2  21          3.88          8.24        10.51 o                         
   6   2  21          7.39         19.58        10.25 o                         
  -6   3  21        122.00        108.29        13.85 o                         
  -5   3  21        451.35        357.17        16.21 o                         
  -4   3  21         56.11         61.73        12.70 o                         
  -3   3  21       1002.27        878.74        13.82 o                         
  -2   3  21         54.31         55.02         9.92 o                         
  -1   3  21        553.26        533.78        16.71 o                         
   0   3  21         55.50         49.13        10.43 o                         
   1   3  21        303.56        275.00        13.07 o                         
   2   3  21        312.15        361.57        11.72 o                         
   3   3  21         38.35         32.87        10.36 o                         
   4   3  21        141.08        117.86        10.83 o                         
   5   3  21         22.64         25.69        11.69 o                         
   6   3  21        271.37        260.73        14.22 o                         
  -5   4  21         38.43         37.69        13.52 o                         
  -4   4  21          5.18         10.60        10.55 o                         
  -3   4  21         32.62         15.12        10.38 o                         
  -2   4  21          0.44         14.13        10.64 o                         
  -1   4  21          4.44          5.28         9.84 o                         
   0   4  21         10.42         29.49        12.04 o                         
   1   4  21          0.26          5.62        10.17 o                         
   2   4  21         56.22         56.69        11.05 o                         
   3   4  21        205.08        216.25        13.10 o                         
   4   4  21          0.02         -2.70        11.32 o                         
   5   4  21          1.99          8.26        11.64 o                         
  -4   5  21         43.56         22.85        10.77 o                         
  -3   5  21        246.03        212.11        11.22 o                         
  -2   5  21          6.58         25.22        10.28 o                         
  -1   5  21        197.06        185.16        15.03 o                         
   0   5  21        107.92        104.87        13.23 o                         
   1   5  21        174.61        187.71        21.00 o                         
   2   5  21        247.07        257.09        12.21 o                         
   3   5  21         48.28         43.28        11.00 o                         
   4   5  21        354.12        324.56        27.28 o                         
  -3   6  21         69.13         79.89        11.30 o                         
  -2   6  21         36.76         25.28        11.18 o                         
  -1   6  21          0.46         16.54        10.69 o                         
   0   6  21         25.18         10.73        10.71 o                         
   1   6  21         17.77         32.62        11.13 o                         
   2   6  21         72.50         68.09        11.01 o                         
   3   6  21         80.63         68.81        11.37 o                         
  -1   7  21         31.16         22.96        11.12 o                         
   0   7  21         66.60         60.89        12.84 o                         
   1   7  21         35.99         34.43        11.95 o                         
  -5   0  22        169.02        180.55        19.09 o                         
  -4   0  22        487.51        442.63        21.22 o                         
  -3   0  22          0.34        -17.52        17.52 o                         
  -2   0  22        391.14        325.97        19.29 o                         
  -1   0  22        122.69        122.60        18.00 o                         
   0   0  22        645.86        713.46        14.97 o                         
   1   0  22        575.96        558.29        15.71 o                         
   2   0  22         71.28         66.34        13.44 o                         
   3   0  22       1046.14       1003.06        20.05 o                         
   4   0  22         10.79         14.89        14.67 o                         
   5   0  22        669.26        521.76        18.04 o                         
  -5   1  22          1.72         22.30        14.49 o                         
  -4   1  22          0.44          9.16        12.51 o                         
  -3   1  22          0.21        -11.72        15.21 o                         
  -2   1  22         29.29         31.83        10.08 o                         
  -1   1  22          2.87          0.94         9.95 o                         
   0   1  22          0.34         -2.93         9.97 o                         
   1   1  22          8.45         20.77         8.87 o                         
   2   1  22          0.02          8.19         8.69 o                         
   3   1  22          8.85         12.33         9.31 o                         
   4   1  22         13.03         25.96         9.49 o                         
   5   1  22         13.05         14.52        10.10 o                         
  -5   2  22          6.96          7.80        12.83 o                         
  -4   2  22        524.20        483.13        35.78 o                         
  -3   2  22        147.76        120.47        12.80 o                         
  -2   2  22        294.14        297.22        11.01 o                         
  -1   2  22        226.60        227.14        10.69 o                         
   0   2  22        476.75        512.94        22.27 o                         
   1   2  22        466.37        505.24        18.05 o                         
   2   2  22         63.76         57.73        10.95 o                         
   3   2  22        477.11        451.82        19.13 o                         
   4   2  22         39.49         41.56         9.30 o                         
   5   2  22        865.81        801.33        46.74 o                         
  -5   3  22         44.17         34.08        14.74 o                         
  -4   3  22          0.93         -8.32        14.21 o                         
  -3   3  22          0.37         15.16        11.12 o                         
  -2   3  22          0.92         14.20        10.21 o                         
  -1   3  22         19.58         12.86        10.23 o                         
   0   3  22         38.17         52.01        10.31 o                         
   1   3  22         67.82         74.17        10.44 o                         
   2   3  22          0.20         -2.09        10.46 o                         
   3   3  22         14.51          8.90        10.51 o                         
   4   3  22          6.56          8.74        10.92 o                         
   5   3  22         36.53         36.17        11.35 o                         
  -4   4  22        353.22        341.67        30.69 o                         
  -3   4  22         49.65         59.22        10.79 o                         
  -2   4  22        310.33        330.13        12.20 o                         
  -1   4  22          2.80         -4.13        10.31 o                         
   0   4  22        179.81        189.06        11.01 o                         
   1   4  22        197.27        202.45        11.91 o                         
   2   4  22         51.11         66.49        17.46 o                         
   3   4  22         88.90         80.14        15.61 o                         
   4   4  22         14.07         11.93        11.68 o                         
  -3   5  22         25.83         20.68        11.00 o                         
  -2   5  22          4.74          6.43        10.80 o                         
  -1   5  22          5.04         20.52        10.47 o                         
   0   5  22          3.10          6.25        10.55 o                         
   1   5  22         48.09         65.74        11.22 o                         
   2   5  22         74.49         68.30        11.13 o                         
   3   5  22         17.91         30.29        11.58 o                         
  -1   6  22        176.68        181.51        12.98 o                         
   0   6  22         58.16         54.59        11.28 o                         
   1   6  22        239.05        219.10        14.10 o                         
  -4   1  23         33.96         43.06        13.38 o                         
  -3   1  23        163.66        169.09        17.80 o                         
  -2   1  23         63.39         71.32        21.64 o                         
  -1   1  23        280.22        284.79        11.28 o                         
   0   1  23        270.80        250.78        11.20 o                         
   1   1  23        128.81        102.27         9.20 o                         
   2   1  23        778.50        693.06        12.25 o                         
   3   1  23          9.63         10.29         9.84 o                         
   4   1  23        334.01        277.03        28.15 o                         
  -4   2  23         23.23         24.01        13.51 o                         
  -3   2  23          1.55         29.06        25.54 o                         
  -2   2  23         51.65         49.01        10.63 o                         
  -1   2  23          8.78          7.28        10.27 o                         
   0   2  23          1.10         14.35        10.25 o                         
   1   2  23         12.34          7.61        10.51 o                         
   2   2  23          0.13          3.23        12.03 o                         
   3   2  23         69.95         57.66         9.78 o                         
   4   2  23         17.23         11.14        10.09 o                         
  -3   3  23        210.42        182.21        11.55 o                         
  -2   3  23         27.75         26.27        10.49 o                         
  -1   3  23        144.63        127.89        13.96 o                         
   0   3  23        159.29        150.25        11.83 o                         
   1   3  23         88.29         73.93        11.52 o                         
   2   3  23        262.71        255.99        12.52 o                         
   3   3  23          3.81         15.11        10.90 o                         
  -3   4  23          0.07          7.83        11.73 o                         
  -2   4  23          1.02         -2.69        10.67 o                         
  -1   4  23          0.14          3.35        11.42 o                         
   0   4  23         23.30         34.74        10.81 o                         
   1   4  23          0.54          7.63        10.99 o                         
   2   4  23         19.49         14.20        10.89 o                         
  -1   5  23        182.55        164.02        11.76 o                         
   0   5  23        216.43        183.68        13.20 o                         
   1   5  23         38.33         36.67        14.86 o                         
  -3   0  24         50.78         34.60        19.17 o                         
  -2   0  24        323.99        278.32        20.78 o                         
  -1   0  24        188.21        143.26        20.21 o                         
   0   0  24        126.27        104.40        14.40 o                         
   1   0  24        150.13        113.71        13.91 o                         
   2   0  24          0.20         14.97        13.05 o                         
   3   0  24        207.49        149.48        15.35 o                         
  -3   1  24         49.82         39.98        13.45 o                         
  -2   1  24         31.80         27.12        18.67 o                         
  -1   1  24          0.18         14.51        11.37 o                         
   0   1  24          2.60         17.00        11.41 o                         
   1   1  24          1.26          2.73        11.24 o                         
   2   1  24         89.31         62.37         9.59 o                         
   3   1  24        151.74        133.60        10.26 o                         
  -2   2  24         26.97         28.30        11.02 o                         
  -1   2  24        173.38        184.82        12.64 o                         
   0   2  24         24.89         13.69        10.91 o                         
   1   2  24        180.98        157.45        11.97 o                         
   2   2  24         44.59         46.07        11.11 o                         
  -1   3  24         24.46         21.31        11.72 o                         
   0   3  24          2.95          6.20        10.79 o                         
   1   3  24         62.17         57.59        13.16 o                         
                                                                                
